# Supplementary material for: Whole‐genome sequencing reveals the artificial selection and local environmental adaptability of pigeons (Columba livia)
Source: Evol Appl. 2021 Aug 5;15(4):603–17. doi: 10.1111/eva.13284 (PMC9046921; doi:10.1111/eva.13284)
Supplement: Supplementary file 2 — Table S1 [file EVA-15-603-s015.xlsx]

## Sheet: 工作表1
Group	log2(pia/pib)	Fst
EU-vs-WK. WK.selected	0.233681	0.112948
EU-vs-SQ. SQ.selected	0.284219	0.0859802
EU-vs-SK. SK.selected	0.398911	0.0776447
EU-vs-TR. TR.selected	0.266258	0.138756
EU-vs-TS. TS.selected	0.300373	0.156004
EU-vs-HF. HF.selected	0.566728	0.210617
WK-vs-EU. EU.selected	0.455087	0.112974
WK-vs-SQ. SQ.selected	0.442871	0.102921
WK-vs-SK. SK.selected	0.524749	0.0838746
WK-vs-TR. TR.selected	0.409877	0.168213
WK-vs-TS. TS.selected	0.435906	0.174547
WK-vs-HF. HF.selected	0.711651	0.232011
SQ-vs-EU. EU.selected	0.472837	0.0859679
SQ-vs-WK. WK.selected	0.397582	0.102868
SQ-vs-SK. SK.selected	0.487891	0.0774366
SQ-vs-TR. TR.selected	0.422898	0.123153
SQ-vs-TS. TS.selected	0.444238	0.123348
SQ-vs-HF. HF.selected	0.726772	0.19948
SK-vs-EU. EU.selected	0.409516	0.0776067
SK-vs-WK. WK.selected	0.319629	0.0838817
SK-vs-SQ. SQ.selected	0.22088	0.077521
SK-vs-TR. TR.selected	0.352378	0.13815
SK-vs-TS. TS.selected	0.389174	0.148026
SK-vs-HF. HF.selected	0.642182	0.203895
TR-vs-EU. EU.selected	0.430101	0.139136
TR-vs-WK. WK.selected	0.348663	0.168156
TR-vs-SQ. SQ.selected	0.399103	0.123159
TR-vs-SK. SK.selected	0.504996	0.137832
TR-vs-TS. TS.selected	0.412056	0.19001
TR-vs-HF. HF.selected	0.643981	0.189059
TS-vs-EU. EU.selected	0.486349	0.156032
TS-vs-WK. WK.selected	0.397532	0.174959
TS-vs-SQ. SQ.selected	0.444528	0.12341
TS-vs-SK. SK.selected	0.561193	0.148001
TS-vs-TR. TR.selected	0.435747	0.190366
TS-vs-HF. HF.selected	0.738462	0.258435
HF-vs-EU. EU.selected	0.29469	0.210959
HF-vs-WK. WK.selected	0.220813	0.231956
HF-vs-SQ. SQ.selected	0.259449	0.199459
HF-vs-SK. SK.selected	0.372185	0.204497
HF-vs-TR. TR.selected	0.203804	0.189115
HF-vs-TS. TS.selected	0.27758	0.258398
