# Supplementary material for: Whole‐genome sequencing reveals the artificial selection and local environmental adaptability of pigeons (Columba livia)
Source: Evol Appl. 2021 Aug 5;15(4):603–17. doi: 10.1111/eva.13284 (PMC9046921; doi:10.1111/eva.13284)
Supplement: Supplementary file 3 — Table S2 [file EVA-15-603-s014.xlsx]

## Sheet: Sheet1
Table S2. Output statistics of sequencing data
			Effective	Error			GC
Sample	Raw Base(bp)	Clean Base(bp)	Rate(%)	Rate(%)	Q20(%)	Q30(%)	Content(%)
EU1	8238306000	8225531100	99.84	0.04	96.51	91.5	42.84
EU2	8016253200	7999397700	99.79	0.04	96.72	91.91	42.4
EU3	7583408400	7572976500	99.86	0.04	96.78	92.03	42.76
EU4	7485402000	7472543700	99.83	0.04	96.41	91.25	42.93
EU5	7038314100	7028506800	99.86	0.05	94.43	87.28	42.68
EU6	6935727900	6925071300	99.85	0.05	93.56	85.65	42.38
EU7	7059368100	7049454000	99.86	0.05	94.2	87.06	42.45
WK1	8340899700	8326289700	99.82	0.04	96.62	91.32	42.54
WK2	8325037200	8315087400	99.88	0.04	96.69	91.38	42.28
WK3	8483224200	8465780100	99.79	0.04	96.5	91.05	43.11
WK4	9896576100	9878433600	99.82	0.04	96.19	90.44	42.46
WK5	9265233900	9250932900	99.85	0.04	96.57	91.17	42.32
WK6	9546173100	9524572800	99.77	0.04	96.46	91.28	42.33
WK7	9671370900	9656735700	99.85	0.04	96.47	90.89	42.69
WK8	10541397000	10524738600	99.84	0.04	96.45	90.97	42.32
SQ1	9057085200	9041016900	99.82	0.04	96.63	91.62	43.41
SQ2	9924735600	9909780000	99.85	0.04	96.47	91.01	42.59
SQ3	11267390400	11247897300	99.83	0.04	96.23	90.57	42.43
SQ4	11180603100	11159941500	99.82	0.04	96.62	91.37	42.91
SQ6	11417825400	11393138700	99.78	0.04	95.55	89.34	45.05
SQ7	8501951700	8488887900	99.85	0.04	96.53	91.24	42.88
SQ8	9547247700	9529721100	99.82	0.04	96.53	91.16	42.64
SK1	9465780300	9454101000	99.88	0.04	96.28	90.57	42.62
SK2	10446672900	10424128800	99.78	0.04	96.48	91.27	43.24
SK3	19193418600	19140260400	99.72	0.04	96.35	91.33	43.28
SK4	9682632000	9666496200	99.83	0.04	96.52	91.09	42.17
SK5	8914043100	8900940600	99.85	0.04	96.66	91.35	42.72
SK6	9122684700	9106936800	99.83	0.04	96.83	91.92	43.03
SK7	8568589500	8554689000	99.84	0.04	96.16	90.3	42.81
SK8	10483347600	10447008000	99.65	0.04	95.19	89.18	45.63
TR1	12115128000	12078934200	99.7	0.04	96.17	90.78	43.12
TR2	10146436800	10126040400	99.8	0.04	96.09	90.33	42.61
TR3	11707547400	11674428900	99.72	0.04	95.7	89.94	43.15
TR4	8690542500	8676484500	99.84	0.04	96.72	91.89	42.27
TR5	8353924500	8338306500	99.81	0.04	96.61	91.27	42.86
TR6	8199885900	8187253800	99.85	0.04	96.4	90.89	42.56
TR7	7248319200	7231419300	99.77	0.04	95.99	90.46	41.53
TR8	9042026700	9029127600	99.86	0.04	96.47	90.92	42.45
TS1	10449799200	10431090300	99.82	0.04	96.51	91.07	42.47
TS2	9873711600	9863121600	99.89	0.04	96.32	90.49	42.05
TS3	9274997100	9265583700	99.9	0.04	96.53	90.94	42.09
TS4	8135796600	8123817300	99.85	0.04	96.73	91.79	43.02
TS5	9881290500	9865094400	99.84	0.04	96.48	90.99	42.64
TS6	10876708800	10858872600	99.84	0.04	96.54	91.13	42.56
TS7	10571755200	10552056600	99.81	0.04	95.97	90.02	42.41
TS8	9397082100	9380307600	99.82	0.04	96.42	91.07	43.14
HF1	9731117400	9714913500	99.83	0.04	96.73	91.46	42.58
HF2	10322777100	10301906400	99.8	0.04	96.62	91.39	42.86
HF3	9691873200	9675743100	99.83	0.04	96.7	91.42	42.5
HF4	8884274100	8868497400	99.82	0.04	96.48	91.05	42.62
HF5	8938865100	8922127500	99.81	0.04	96.69	91.56	42.69
HF6	6872430000	6863970300	99.88	0.05	94.41	87.19	42.72
