# Supplementary material for: Whole‐genome sequencing reveals the artificial selection and local environmental adaptability of pigeons (Columba livia)
Source: Evol Appl. 2021 Aug 5;15(4):603–17. doi: 10.1111/eva.13284 (PMC9046921; doi:10.1111/eva.13284)
Supplement: Supplementary file 4 — Table S3 [file EVA-15-603-s018.xlsx]

## Sheet: Sheet1
Table S3. The sequencing depth and coverage statistics of seven pigeon breeds
Sample	Clean_reads	Clean_bases(bp)	mapping_rate	Average_depth	Coverage_1X	Coverage_4X
EU1	54836874	8225531100	0.9733	7.26	0.9868	0.7924
EU2	53329318	7999397700	0.9755	7.13	0.9856	0.7768
EU3	50486510	7572976500	0.9755	6.96	0.9837	0.7478
EU4	49816958	7472543700	0.9736	6.91	0.9825	0.733
EU5	46856712	7028506800	0.9733	6.54	0.9846	0.7056
EU6	46167142	6925071300	0.972	6.44	0.9833	0.6843
EU7	46996360	7049454000	0.9722	6.51	0.9837	0.692
WK1	55508598	8326289700	0.9761	7.07	0.9865	0.7807
WK2	55433916	8315087400	0.9809	6.97	0.9901	0.8025
WK3	56438534	8465780100	0.9768	7.11	0.9904	0.8142
WK4	65856224	9878433600	0.976	7.84	0.9908	0.8559
WK5	61672886	9250932900	0.9788	7.4	0.992	0.852
WK6	63497152	9524572800	0.977	7.68	0.9929	0.8731
WK7	64378238	9656735700	0.9772	7.8	0.9904	0.8547
WK8	70164924	10524738600	0.9763	8.16	0.992	0.8803
SQ1	60273446	9041016900	0.9733	7.62	0.9881	0.8181
SQ2	66065200	9909780000	0.9749	7.83	0.9908	0.856
SQ3	74985982	11247897300	0.9746	8.6	0.993	0.9032
SQ4	74399610	11159941500	0.9752	8.66	0.9927	0.899
SQ6	75954258	11393138700	0.9653	10.93	0.9012	0.6698
SQ7	56592586	8488887900	0.9786	7.16	0.991	0.8267
SQ8	63531474	9529721100	0.9795	7.63	0.9929	0.8699
SK1	63027340	9454101000	0.9731	7.66	0.99	0.8425
SK2	69494192	10424128800	0.973	8.33	0.9918	0.8816
SK3	127601736	19140260400	0.9607	14.07	0.9965	0.9798
SK4	64443308	9666496200	0.9766	7.77	0.9905	0.8511
SK5	59339604	8900940600	0.9804	7.26	0.9913	0.8343
SK6	60712912	9106936800	0.9788	7.5	0.9922	0.8592
SK7	57031260	8554689000	0.9789	7.13	0.9907	0.8214
SK8	69646720	10447008000	0.9559	13.45	0.7522	0.4652
TR1	80526228	12078934200	0.9729	9.04	0.9951	0.9391
TR2	67506936	10126040400	0.9745	7.95	0.9914	0.8662
TR3	77829526	11674428900	0.9676	8.93	0.9933	0.9093
TR4	57843230	8676484500	0.9807	7.4	0.9911	0.8461
TR5	55588710	8338306500	0.9789	7.09	0.9906	0.8158
TR6	54581692	8187253800	0.9752	7.02	0.9863	0.774
TR7	48209462	7231419300	0.9786	6.54	0.9816	0.6767
TR8	60194184	9029127600	0.9798	7.33	0.9919	0.8464
TS1	69540602	10431090300	0.9768	8.19	0.9916	0.8784
TS2	65754144	9863121600	0.9786	8.01	0.9909	0.8655
TS3	61770558	9265583700	0.9799	7.61	0.9894	0.8399
TS4	54158782	8123817300	0.9735	7.11	0.9864	0.7801
TS5	65767296	9865094400	0.98	7.67	0.9928	0.8781
TS6	72392484	10858872600	0.9802	8.35	0.9942	0.9186
TS7	70347044	10552056600	0.9778	8	0.9938	0.8967
TS8	62535384	9380307600	0.9761	7.67	0.9923	0.8648
HF1	64766090	9714913500	0.9766	7.85	0.9903	0.861
HF2	68679376	10301906400	0.9698	8.04	0.9911	0.8729
HF3	64504954	9675743100	0.9807	7.64	0.9927	0.8762
HF4	59123316	8868497400	0.9786	7.2	0.9908	0.8292
HF5	59480850	8922127500	0.9774	7.46	0.9915	0.853
HF6	45759802	6863970300	0.9751	6.5	0.9846	0.7062
