# Supplementary material for: Whole‐genome sequencing reveals the artificial selection and local environmental adaptability of pigeons (Columba livia)
Source: Evol Appl. 2021 Aug 5;15(4):603–17. doi: 10.1111/eva.13284 (PMC9046921; doi:10.1111/eva.13284)
Supplement: Supplementary file 5 — Table S4 [file EVA-15-603-s012.xls]

	Category	Number of SNPs
	Upstream	62043
Exonic	Stop gain	269
Exonic	Stop loss	55
Exonic	Synonymous	71598
Exonic	Non-synonymous	33852
	Intronic	2758566
	Splicing	306
	Downstream	77419
	upstream/downstream	3095
	Intergenic	2515814
	ts	4026142
	tv	1647148
	ts/tv	2.444
	Total	5673290
