# Supplementary material for: Whole‐genome sequencing reveals the artificial selection and local environmental adaptability of pigeons (Columba livia)
Source: Evol Appl. 2021 Aug 5;15(4):603–17. doi: 10.1111/eva.13284 (PMC9046921; doi:10.1111/eva.13284)
Supplement: Supplementary file 6 — Table S5 [file EVA-15-603-s003.xls]

Gene_id	Gene_Name	swissprot
No definition line	--	-//-
gene0	--	gnl|BL_ORD_ID|193926 sp|Q5ZL91|INT7_CHICK Integrator complex subunit 7 OS=Gallus gallus OX=9031 GN=INTS7 PE=2 SV=1//1.46265e-98
gene1	LOC110359786	-//-
gene2	LOC102083654	gnl|BL_ORD_ID|216097 sp|Q92604|LGAT1_HUMAN Acyl-CoA:lysophosphatidylglycerol acyltransferase 1 OS=Homo sapiens OX=9606 GN=LPGAT1 PE=1 SV=1//5.17472e-33
gene3	MYO10	gnl|BL_ORD_ID|259668 sp|Q9HD67|MYO10_HUMAN Unconventional myosin-X OS=Homo sapiens OX=9606 GN=MYO10 PE=1 SV=3//0
gene4	LOC110357028	-//-
gene5	LOC110357661	-//-
gene6	RETREG1	gnl|BL_ORD_ID|345988 sp|Q9H6L5|RETR1_HUMAN Reticulophagy regulator 1 OS=Homo sapiens OX=9606 GN=RETREG1 PE=1 SV=1//7.55659e-140
gene7	ZNF622	gnl|BL_ORD_ID|556047 sp|Q91VY9|ZN622_MOUSE Zinc finger protein 622 OS=Mus musculus OX=10090 GN=Znf622 PE=1 SV=1//0
gene8	MARCH11	gnl|BL_ORD_ID|228370 sp|A6NNE9|MARHB_HUMAN E3 ubiquitin-protein ligase MARCH11 OS=Homo sapiens OX=9606 GN=MARCH11 PE=2 SV=3//3.81951e-134
gene9	FBXL7	gnl|BL_ORD_ID|129834 sp|Q5BJ29|FBXL7_MOUSE F-box/LRR-repeat protein 7 OS=Mus musculus OX=10090 GN=Fbxl7 PE=1 SV=1//0
gene10	LOC110361216	-//-
gene11	ALOX5	gnl|BL_ORD_ID|220346 sp|P09917|LOX5_HUMAN Arachidonate 5-lipoxygenase OS=Homo sapiens OX=9606 GN=ALOX5 PE=1 SV=2//0
gene12	MARCH8	gnl|BL_ORD_ID|228365 sp|Q28IK8|MARH8_XENTR E3 ubiquitin-protein ligase MARCH8 OS=Xenopus tropicalis OX=8364 GN=march8 PE=2 SV=1//2.28008e-14
gene13	ZFAND4	gnl|BL_ORD_ID|555026 sp|D3Z3C6|ZFAN4_MOUSE AN1-type zinc finger protein 4 OS=Mus musculus OX=10090 GN=Zfand4 PE=4 SV=2//0
gene14	LOC110355960	-//-
gene15	WASHC2C	gnl|BL_ORD_ID|508837 sp|Q641Q2|WAC2A_HUMAN WASH complex subunit 2A OS=Homo sapiens OX=9606 GN=WASHC2A PE=1 SV=3//5.81162e-85
gene16	LOC102086700	gnl|BL_ORD_ID|249439 sp|P83242|MSMB_STRCA Beta-microseminoprotein OS=Struthio camelus OX=8801 GN=MSMB PE=1 SV=1//4.47026e-16
gene17	LOC110361502	-//-
gene18	MSMB	gnl|BL_ORD_ID|249437 sp|O02826|MSMB_PIG Beta-microseminoprotein OS=Sus scrofa OX=9823 GN=MSMB PE=1 SV=1//9.10025e-16
gene19	LOC110356856	-//-
gene20	LOC102087072	gnl|BL_ORD_ID|273133 sp|Q61041|NPY4R_MOUSE Neuropeptide Y receptor type 4 OS=Mus musculus OX=10090 GN=Npy4r PE=2 SV=2//4.3804e-129
gene21	LOC110356841	-//-
gene22	LOC102087251	gnl|BL_ORD_ID|17603 sp|Q95L54|ANXA8_BOVIN Annexin A8 OS=Bos taurus OX=9913 GN=ANXA8 PE=2 SV=1//8.41874e-180
gene23	ANTXRL	gnl|BL_ORD_ID|17509 sp|Q9H6X2|ANTR1_HUMAN Anthrax toxin receptor 1 OS=Homo sapiens OX=9606 GN=ANTXR1 PE=1 SV=2//0
gene24	ZNF488	gnl|BL_ORD_ID|555880 sp|Q96MN9|ZN488_HUMAN Zinc finger protein 488 OS=Homo sapiens OX=9606 GN=ZNF488 PE=1 SV=1//8.46418e-65
gene25	RBP3	gnl|BL_ORD_ID|345944 sp|P10745|RET3_HUMAN Retinol-binding protein 3 OS=Homo sapiens OX=9606 GN=RBP3 PE=1 SV=2//2.06656e-133
gene26	GDF2	gnl|BL_ORD_ID|107174 sp|P34822|DSL1_CHICK Dorsalin-1 OS=Gallus gallus OX=9031 GN=DSL1 PE=1 SV=1//0
gene27	GDF10	gnl|BL_ORD_ID|148071 sp|P55108|GDF10_RAT Growth/differentiation factor 10 OS=Rattus norvegicus OX=10116 GN=Gdf10 PE=2 SV=1//0
gene28	LOC110357149	-//-
gene29	FRMPD2	gnl|BL_ORD_ID|138212 sp|Q68DX3|FRPD2_HUMAN FERM and PDZ domain-containing protein 2 OS=Homo sapiens OX=9606 GN=FRMPD2 PE=1 SV=3//2.69194e-09
gene30	LOC110357178	gnl|BL_ORD_ID|138212 sp|Q68DX3|FRPD2_HUMAN FERM and PDZ domain-containing protein 2 OS=Homo sapiens OX=9606 GN=FRMPD2 PE=1 SV=3//2.55884e-16
gene31	MAPK8	gnl|BL_ORD_ID|240266 sp|Q91Y86|MK08_MOUSE Mitogen-activated protein kinase 8 OS=Mus musculus OX=10090 GN=Mapk8 PE=1 SV=1//0
gene32	ARHGAP22	gnl|BL_ORD_ID|349178 sp|Q8BL80|RHG22_MOUSE Rho GTPase-activating protein 22 OS=Mus musculus OX=10090 GN=Arhgap22 PE=1 SV=2//0
gene33	LOC110357432	-//-
gene34	WDFY4	gnl|BL_ORD_ID|509156 sp|Q6ZS81|WDFY4_HUMAN WD repeat- and FYVE domain-containing protein 4 OS=Homo sapiens OX=9606 GN=WDFY4 PE=1 SV=3//0
gene35	LRRC18	gnl|BL_ORD_ID|223038 sp|Q9CQ07|LRC18_MOUSE Leucine-rich repeat-containing protein 18 OS=Mus musculus OX=10090 GN=Lrrc18 PE=2 SV=1//9.45444e-78
gene36	VSTM4	gnl|BL_ORD_ID|508553 sp|T1NXB5|VSTM4_MOUSE V-set and transmembrane domain-containing protein 4 OS=Mus musculus OX=10090 GN=Vstm4 PE=1 SV=1//1.60723e-88
gene37	CUNH10orf71	gnl|BL_ORD_ID|65004 sp|Q711Q0|CJ071_HUMAN Uncharacterized protein C10orf71 OS=Homo sapiens OX=9606 GN=C10orf71 PE=1 SV=2//1.06009e-18
gene38	LOC102089345	-//-
gene39	LOC110357726	-//-
gene40	DRGX	gnl|BL_ORD_ID|106599 sp|Q8BYH0|DRGX_MOUSE Dorsal root ganglia homeobox protein OS=Mus musculus OX=10090 GN=Drgx PE=1 SV=2//4.87665e-135
gene41	LOC106146130	gnl|BL_ORD_ID|45464 sp|P18075|BMP7_HUMAN Bone morphogenetic protein 7 OS=Homo sapiens OX=9606 GN=BMP7 PE=1 SV=1//1.99761e-48
gene42	ERCC6	gnl|BL_ORD_ID|121141 sp|Q03468|ERCC6_HUMAN DNA excision repair protein ERCC-6 OS=Homo sapiens OX=9606 GN=ERCC6 PE=1 SV=1//0
gene43	LOC110360303	-//-
gene44	LOC110357778	-//-
gene45	LOC110360494	-//-
gene46	LOC110360824	-//-
gene47	LOC110360982	-//-
gene48	CXCL12	gnl|BL_ORD_ID|429243 sp|P48061|SDF1_HUMAN Stromal cell-derived factor 1 OS=Homo sapiens OX=9606 GN=CXCL12 PE=1 SV=1//6.74353e-34
gene49	LOC110357894	gnl|BL_ORD_ID|463789 sp|B2RWW0|TAGAP_MOUSE T-cell activation Rho GTPase-activating protein OS=Mus musculus OX=10090 GN=Tagap PE=2 SV=2//3.81774e-16
gene50	LOC110357917	-//-
gene51	LOC110357952	-//-
gene52	SLC16A7	gnl|BL_ORD_ID|245675 sp|O60669|MOT2_HUMAN Monocarboxylate transporter 2 OS=Homo sapiens OX=9606 GN=SLC16A7 PE=1 SV=2//0
gene53	LOC110358069	-//-
gene54	LOC110358025	-//-
gene55	LOC110358051	-//-
gene56	LOC110358113	-//-
gene57	FAM19A2	gnl|BL_ORD_ID|125381 sp|Q5R6N2|F19A2_PONAB Protein FAM19A2 OS=Pongo abelii OX=9601 GN=FAM19A2 PE=2 SV=1//1.12677e-78
gene58	USP15	gnl|BL_ORD_ID|493400 sp|Q9Y4E8|UBP15_HUMAN Ubiquitin carboxyl-terminal hydrolase 15 OS=Homo sapiens OX=9606 GN=USP15 PE=1 SV=3//0
gene59	MON2	gnl|BL_ORD_ID|245525 sp|Q7Z3U7|MON2_HUMAN Protein MON2 homolog OS=Homo sapiens OX=9606 GN=MON2 PE=1 SV=3//0
gene60	LOC110358511	-//-
gene61	LOC110358493	-//-
gene62	LOC110358478	-//-
gene63	LOC102092393	gnl|BL_ORD_ID|10719 sp|P86883|ADH1_COLLI Alcohol dehydrogenase 1 OS=Columba livia OX=8932 GN=ADH1 PE=1 SV=1//0
gene64	LOC102094939	gnl|BL_ORD_ID|10903 sp|P80467|ADHX_SAAHA Alcohol dehydrogenase class-3 OS=Saara hardwickii OX=40250 PE=1 SV=1//0
gene65	METAP1	gnl|BL_ORD_ID|228058 sp|Q5ZIM5|MAP1_CHICK Methionine aminopeptidase 1 OS=Gallus gallus OX=9031 GN=METAP1 PE=2 SV=1//0
gene66	LOC110358646	-//-
gene67	EIF4E	gnl|BL_ORD_ID|189450 sp|P63074|IF4E_RAT Eukaryotic translation initiation factor 4E OS=Rattus norvegicus OX=10116 GN=Eif4e PE=1 SV=1//3.74019e-127
gene68	TSPAN5	gnl|BL_ORD_ID|487672 sp|Q17QJ5|TSN5_BOVIN Tetraspanin-5 OS=Bos taurus OX=9913 GN=TSPAN5 PE=1 SV=1//8.90398e-176
gene69	LOC110358892	-//-
gene70	RAP1GDS1	gnl|BL_ORD_ID|148319 sp|Q04173|GDS1_BOVIN Rap1 GTPase-GDP dissociation stimulator 1 OS=Bos taurus OX=9913 GN=RAP1GDS1 PE=1 SV=1//0
gene71	LOC110358942	gnl|BL_ORD_ID|148319 sp|Q04173|GDS1_BOVIN Rap1 GTPase-GDP dissociation stimulator 1 OS=Bos taurus OX=9913 GN=RAP1GDS1 PE=1 SV=1//7.53819e-19
gene72	LOC110358876	-//-
gene73	LOC110359086	-//-
gene74	LOC110358963	-//-
gene75	LOC110358524	-//-
gene76	LOC110358532	-//-
gene77	LOC110359109	-//-
gene78	UNC5C	gnl|BL_ORD_ID|495372 sp|Q7T2Z5|UNC5C_CHICK Netrin receptor UNC5C OS=Gallus gallus OX=9031 GN=UNC5C PE=2 SV=1//0
gene79	BMPR1B	gnl|BL_ORD_ID|45492 sp|Q05438|BMR1B_CHICK Bone morphogenetic protein receptor type-1B OS=Gallus gallus OX=9031 GN=BMPR1B PE=2 SV=1//0
gene80	LOC110359211	-//-
gene81	LOC110359186	-//-
gene82	PDLIM5	gnl|BL_ORD_ID|296280 sp|Q8CI51|PDLI5_MOUSE PDZ and LIM domain protein 5 OS=Mus musculus OX=10090 GN=Pdlim5 PE=1 SV=4//2.76093e-104
gene83	LOC110359529	-//-
gene84	LOC102093831	gnl|BL_ORD_ID|286361 sp|Q4U4D2|OPN4_PODSI Melanopsin OS=Podarcis siculus OX=65484 GN=OPN4 PE=2 SV=2//0
gene85	HPGDS	gnl|BL_ORD_ID|179216 sp|O73888|HPGDS_CHICK Hematopoietic prostaglandin D synthase OS=Gallus gallus OX=9031 GN=HPGDS PE=1 SV=3//4.6392e-127
gene86	SNCA	gnl|BL_ORD_ID|461418 sp|Q91448|SYUA_SERCA Alpha-synuclein OS=Serinus canaria OX=9135 GN=SNCA PE=2 SV=1//1.19823e-18
gene87	LOC110359811	-//-
gene88	MMRN1	gnl|BL_ORD_ID|241162 sp|Q13201|MMRN1_HUMAN Multimerin-1 OS=Homo sapiens OX=9606 GN=MMRN1 PE=1 SV=3//0
gene89	LOC110359864	-//-
gene90	CCSER1	gnl|BL_ORD_ID|56789 sp|Q9C0I3|CCSE1_HUMAN Serine-rich coiled-coil domain-containing protein 1 OS=Homo sapiens OX=9606 GN=CCSER1 PE=2 SV=2//0
gene91	LOC110360277	-//-
gene92	LOC110360388	-//-
gene93	GRID2	gnl|BL_ORD_ID|160898 sp|O43424|GRID2_HUMAN Glutamate receptor ionotropic, delta-2 OS=Homo sapiens OX=9606 GN=GRID2 PE=1 SV=2//0
gene94	LOC110360365	-//-
gene95	LOC110360353	-//-
gene96	LOC110358550	-//-
gene100	LOC102085005	-//-
gene101	TMLHE	gnl|BL_ORD_ID|475506 sp|Q5F4B3|TMLH_CHICK Trimethyllysine dioxygenase, mitochondrial OS=Gallus gallus OX=9031 GN=TMLHE PE=2 SV=1//0
gene102	LOC110361022	-//-
gene103	LOC110360980	-//-
gene104	SPRY3	gnl|BL_ORD_ID|442722 sp|O43610|SPY3_HUMAN Protein sprouty homolog 3 OS=Homo sapiens OX=9606 GN=SPRY3 PE=1 SV=2//8.85414e-99
gene105	POU4F3	gnl|BL_ORD_ID|46676 sp|Q91998|BRN3_CHICK Brain-specific homeobox/POU domain protein 3 OS=Gallus gallus OX=9031 GN=BRN3 PE=2 SV=1//1.46253e-157
gene106	LOC110360639	-//-
gene107	LOC110360446	-//-
gene108	LOC110361172	-//-
gene109	LOC102096955	gnl|BL_ORD_ID|111889 sp|Q90328|EDNRB_COTJA Endothelin receptor type B (Fragment) OS=Coturnix japonica OX=93934 GN=EDNRB PE=2 SV=1//9.92052e-165
gene110	LOC102085362	gnl|BL_ORD_ID|391563 sp|Q5XK67|RPAC2_XENLA DNA-directed RNA polymerases I and III subunit RPAC2 OS=Xenopus laevis OX=8355 GN=polr1d PE=3 SV=1//3.26008e-53
gene111	VAMP7	gnl|BL_ORD_ID|501966 sp|Q5ZL74|VAMP7_CHICK Vesicle-associated membrane protein 7 OS=Gallus gallus OX=9031 GN=VAMP7 PE=2 SV=1//2.05645e-135
gene112	LOC110361355	-//-
gene113	LOC102097680	gnl|BL_ORD_ID|436327 sp|Q0VA20|SLAIL_XENTR SLAIN motif-containing protein-like OS=Xenopus tropicalis OX=8364 PE=2 SV=2//8.55331e-133
gene114	ZNF185	gnl|BL_ORD_ID|555625 sp|O15231|ZN185_HUMAN Zinc finger protein 185 OS=Homo sapiens OX=9606 GN=ZNF185 PE=1 SV=3//4.82961e-41
gene115	NSDHL	gnl|BL_ORD_ID|275670 sp|Q15738|NSDHL_HUMAN Sterol-4-alpha-carboxylate 3-dehydrogenase, decarboxylating OS=Homo sapiens OX=9606 GN=NSDHL PE=1 SV=2//0
gene116	LOC102085543	gnl|BL_ORD_ID|59400 sp|Q32LE3|CETN1_BOVIN Centrin-1 OS=Bos taurus OX=9913 GN=CETN1 PE=2 SV=1//4.76366e-77
gene117	LOC102085725	gnl|BL_ORD_ID|59403 sp|Q2TBN3|CETN2_BOVIN Centrin-2 OS=Bos taurus OX=9913 GN=CETN2 PE=2 SV=1//8.84547e-33
gene118	LOC102098203	gnl|BL_ORD_ID|121994 sp|Q9D172|ES1_MOUSE ES1 protein homolog, mitochondrial OS=Mus musculus OX=10090 GN=D10Jhu81e PE=1 SV=1//2.15667e-97
gene119	LOC102085901	gnl|BL_ORD_ID|486619 sp|P45831|TSAC_MYCLE Putative threonylcarbamoyl-AMP synthase OS=Mycobacterium leprae (strain TN) OX=272631 GN=ML1136 PE=3 SV=1//8.15916e-13
gene120	LOC106145739	gnl|BL_ORD_ID|446953 sp|Q970S6|SUA5_SULTO Threonylcarbamoyl-AMP synthase OS=Sulfolobus tokodaii (strain DSM 16993 / JCM 10545 / NBRC 100140 / 7) OX=273063 GN=sua5 PE=1 SV=1//2.97975e-15
gene121	LOC110362744	-//-
gene122	LOC102098383	gnl|BL_ORD_ID|195344 sp|P54987|IRG1_MOUSE Cis-aconitate decarboxylase OS=Mus musculus OX=10090 GN=Acod1 PE=1 SV=2//2.77233e-162
gene123	GLOD5	gnl|BL_ORD_ID|153851 sp|A6NK44|GLOD5_HUMAN Glyoxalase domain-containing protein 5 OS=Homo sapiens OX=9606 GN=GLOD5 PE=1 SV=3//9.2165e-48
gene124	LOC102098749	gnl|BL_ORD_ID|124137 sp|Q8R3S6|EXOC1_MOUSE Exocyst complex component 1 OS=Mus musculus OX=10090 GN=Exoc1 PE=1 SV=4//0
gene125	LOC110362285	-//-
gene126	LOC102098935	gnl|BL_ORD_ID|202480 sp|Q96CX2|KCD12_HUMAN BTB/POZ domain-containing protein KCTD12 OS=Homo sapiens OX=9606 GN=KCTD12 PE=1 SV=1//2.95842e-125
gene127	LOC110362304	gnl|BL_ORD_ID|202489 sp|Q68DU8|KCD16_HUMAN BTB/POZ domain-containing protein KCTD16 OS=Homo sapiens OX=9606 GN=KCTD16 PE=1 SV=1//9.93605e-10
gene128	LOC110360505	-//-
gene129	LOC102083464	gnl|BL_ORD_ID|207184 sp|Q13887|KLF5_HUMAN Krueppel-like factor 5 OS=Homo sapiens OX=9606 GN=KLF5 PE=1 SV=2//3.95886e-114
gene130	KLF8	gnl|BL_ORD_ID|207192 sp|Q8BLM0|KLF8_MOUSE Krueppel-like factor 8 OS=Mus musculus OX=10090 GN=Klf8 PE=2 SV=1//8.83761e-95
gene131	LOC102083655	gnl|BL_ORD_ID|398785 sp|Q63486|RRAGA_RAT Ras-related GTP-binding protein A OS=Rattus norvegicus OX=10116 GN=Rraga PE=1 SV=1//0
gene132	LOC110362542	-//-
gene133	TRNAE-UUC	-//-
gene134	LOC102083831	gnl|BL_ORD_ID|105769 sp|Q8K409|DPOLB_MOUSE DNA polymerase beta OS=Mus musculus OX=10090 GN=Polb PE=1 SV=3//1.57496e-13
gene135	LOC110362586	-//-
gene136	CUNH8orf48	gnl|BL_ORD_ID|60079 sp|Q96LL4|CH048_HUMAN Uncharacterized protein C8orf48 OS=Homo sapiens OX=9606 GN=C8orf48 PE=1 SV=2//1.46344e-40
gene137	LOC110362604	-//-
gene138	LOC102086450	gnl|BL_ORD_ID|434917 sp|A2RV66|SHSA1_XENLA Protein shisa-1 OS=Xenopus laevis OX=8355 GN=shisa1 PE=2 SV=1//2.95689e-28
gene139	AMER1	gnl|BL_ORD_ID|15285 sp|F1RDM5|AMER1_DANRE APC membrane recruitment protein 1 OS=Danio rerio OX=7955 GN=amer1 PE=2 SV=1//4.07795e-15
gene140	ASB12	gnl|BL_ORD_ID|28616 sp|Q8WXK4|ASB12_HUMAN Ankyrin repeat and SOCS box protein 12 OS=Homo sapiens OX=9606 GN=ASB12 PE=1 SV=2//1.03632e-141
gene141	MTMR8	gnl|BL_ORD_ID|251627 sp|Q5F452|MTMR8_CHICK Myotubularin-related protein 8 OS=Gallus gallus OX=9031 GN=MTMR8 PE=2 SV=1//0
gene97	LOC102084818	gnl|BL_ORD_ID|475494 sp|Q3T113|TMIG1_BOVIN Transmembrane and immunoglobulin domain-containing protein 1 OS=Bos taurus OX=9913 GN=TMIGD1 PE=2 SV=1//6.14316e-07
gene98	CD244	gnl|BL_ORD_ID|549576 sp|P20746|YO9_ADEG1 Uncharacterized protein ORF9 OS=Fowl adenovirus A serotype 1 (strain CELO / Phelps) OX=10553 GN=9 PE=4 SV=2//3.19998e-10
gene99	LOC102096347	gnl|BL_ORD_ID|58534 sp|A0A0B4J1L0|CEA15_MOUSE Carcinoembryonic antigen-related cell adhesion molecule 15 OS=Mus musculus OX=10090 GN=Ceacam15 PE=1 SV=1//6.12922e-10
gene142	LOC110363330	-//-
gene143	FGL2	gnl|BL_ORD_ID|131941 sp|Q14314|FGL2_HUMAN Fibroleukin OS=Homo sapiens OX=9606 GN=FGL2 PE=1 SV=1//0
gene144	FAM185A	gnl|BL_ORD_ID|125337 sp|Q8N0U4|F185A_HUMAN Protein FAM185A OS=Homo sapiens OX=9606 GN=FAM185A PE=2 SV=3//2.55068e-101
gene145	FBXL13	gnl|BL_ORD_ID|140533 sp|Q8NEE6|FXL13_HUMAN F-box/LRR-repeat protein 13 OS=Homo sapiens OX=9606 GN=FBXL13 PE=2 SV=3//6.73517e-06
gene146	LRRC17	gnl|BL_ORD_ID|223035 sp|Q8N6Y2|LRC17_HUMAN Leucine-rich repeat-containing protein 17 OS=Homo sapiens OX=9606 GN=LRRC17 PE=2 SV=1//0
gene147	ARMC10	gnl|BL_ORD_ID|23956 sp|Q8N2F6|ARM10_HUMAN Armadillo repeat-containing protein 10 OS=Homo sapiens OX=9606 GN=ARMC10 PE=1 SV=1//1.44235e-68
gene148	NAPEPLD	gnl|BL_ORD_ID|263521 sp|Q6IQ20|NAPEP_HUMAN N-acyl-phosphatidylethanolamine-hydrolyzing phospholipase D OS=Homo sapiens OX=9606 GN=NAPEPLD PE=1 SV=2//0
gene149	LOC110363861	-//-
gene150	PMPCB	gnl|BL_ORD_ID|246229 sp|Q5REK3|MPPB_PONAB Mitochondrial-processing peptidase subunit beta OS=Pongo abelii OX=9601 GN=PMPCB PE=2 SV=1//0
gene151	DNAJC2	gnl|BL_ORD_ID|103358 sp|Q7TQ20|DNJC2_RAT DnaJ homolog subfamily C member 2 OS=Rattus norvegicus OX=10116 GN=Dnajc2 PE=1 SV=1//0
gene152	PSMC2	gnl|BL_ORD_ID|317727 sp|P46471|PRS7_MOUSE 26S proteasome regulatory subunit 7 OS=Mus musculus OX=10090 GN=Psmc2 PE=1 SV=5//0
gene153	SLC26A5	gnl|BL_ORD_ID|425484 sp|Q99NH7|S26A5_MOUSE Prestin OS=Mus musculus OX=10090 GN=Slc26a5 PE=2 SV=3//0
gene154	LOC110364050	-//-
gene155	RELN	gnl|BL_ORD_ID|345540 sp|O93574|RELN_CHICK Reelin (Fragment) OS=Gallus gallus OX=9031 GN=RELN PE=2 SV=1//3.89108e-107
gene156	ORC5	gnl|BL_ORD_ID|287183 sp|O43913|ORC5_HUMAN Origin recognition complex subunit 5 OS=Homo sapiens OX=9606 GN=ORC5 PE=1 SV=1//0
gene157	LOC110362918	-//-
gene158	LOC110363026	-//-
gene159	LOC110364306	gnl|BL_ORD_ID|547648 sp|Q5UPD5|YL059_MIMIV Putative ankyrin repeat protein L59 OS=Acanthamoeba polyphaga mimivirus OX=212035 GN=MIMI_L59 PE=4 SV=1//1.33874e-10
gene160	LOC110362938	-//-
gene161	LOC110364369	gnl|BL_ORD_ID|216874 sp|Q66IV3|LHPL3_XENLA LHFPL tetraspan subfamily member 3 protein OS=Xenopus laevis OX=8355 GN=lhfpl3 PE=2 SV=1//1.84688e-31
gene162	LOC110364398	-//-
gene163	LOC110364331	-//-
gene164	LOC110364423	-//-
gene165	KMT2E	gnl|BL_ORD_ID|207518 sp|Q8IZD2|KMT2E_HUMAN Inactive histone-lysine N-methyltransferase 2E OS=Homo sapiens OX=9606 GN=KMT2E PE=1 SV=1//0
gene166	SRPK2	gnl|BL_ORD_ID|443419 sp|P78362|SRPK2_HUMAN SRSF protein kinase 2 OS=Homo sapiens OX=9606 GN=SRPK2 PE=1 SV=3//0
gene167	LOC110364713	-//-
gene168	LOC110364682	-//-
gene169	PUS7	gnl|BL_ORD_ID|330096 sp|Q96PZ0|PUS7_HUMAN Pseudouridylate synthase 7 homolog OS=Homo sapiens OX=9606 GN=PUS7 PE=1 SV=2//0
gene170	RINT1	gnl|BL_ORD_ID|352551 sp|Q6NUQ1|RINT1_HUMAN RAD50-interacting protein 1 OS=Homo sapiens OX=9606 GN=RINT1 PE=1 SV=1//0
gene171	ATXN7L1	gnl|BL_ORD_ID|30951 sp|Q9ULK2|AT7L1_HUMAN Ataxin-7-like protein 1 OS=Homo sapiens OX=9606 GN=ATXN7L1 PE=1 SV=3//1.34248e-22
gene172	CDHR3	gnl|BL_ORD_ID|57753 sp|Q6ZTQ4|CDHR3_HUMAN Cadherin-related family member 3 OS=Homo sapiens OX=9606 GN=CDHR3 PE=1 SV=1//0
gene173	SYPL1	gnl|BL_ORD_ID|458071 sp|Q16563|SYPL1_HUMAN Synaptophysin-like protein 1 OS=Homo sapiens OX=9606 GN=SYPL1 PE=1 SV=1//3.05434e-79
gene174	NAMPT	gnl|BL_ORD_ID|262885 sp|Q52I78|NAMPT_PIG Nicotinamide phosphoribosyltransferase OS=Sus scrofa OX=9823 GN=NAMPT PE=2 SV=2//0
gene175	LOC110365139	-//-
gene176	LOC110365154	-//-
gene177	LOC110362957	-//-
gene178	LOC110362961	-//-
gene179	PIK3CG	gnl|BL_ORD_ID|305794 sp|O02697|PK3CG_PIG Phosphatidylinositol 4,5-bisphosphate 3-kinase catalytic subunit gamma isoform OS=Sus scrofa OX=9823 GN=PIK3CG PE=1 SV=2//0
gene180	PRKAR2B	gnl|BL_ORD_ID|201535 sp|P31322|KAP3_BOVIN cAMP-dependent protein kinase type II-beta regulatory subunit OS=Bos taurus OX=9913 GN=PRKAR2B PE=2 SV=2//0
gene181	LOC110365450	-//-
gene182	HBP1	gnl|BL_ORD_ID|168026 sp|Q2KJ34|HBP1_BOVIN HMG box-containing protein 1 OS=Bos taurus OX=9913 GN=HBP1 PE=2 SV=1//0
gene183	COG5	gnl|BL_ORD_ID|73167 sp|Q8C0L8|COG5_MOUSE Conserved oligomeric Golgi complex subunit 5 OS=Mus musculus OX=10090 GN=Cog5 PE=1 SV=3//0
gene184	GPR22	gnl|BL_ORD_ID|159697 sp|Q99680|GPR22_HUMAN Probable G-protein coupled receptor 22 OS=Homo sapiens OX=9606 GN=GPR22 PE=2 SV=2//0
gene185	DUS4L	gnl|BL_ORD_ID|108239 sp|O95620|DUS4L_HUMAN tRNA-dihydrouridine(20a/20b) synthase [NAD(P)+]-like OS=Homo sapiens OX=9606 GN=DUS4L PE=2 SV=2//4.14771e-177
gene186	BCAP29	gnl|BL_ORD_ID|41114 sp|Q9UHQ4|BAP29_HUMAN B-cell receptor-associated protein 29 OS=Homo sapiens OX=9606 GN=BCAP29 PE=1 SV=2//4.59483e-50
gene187	LOC110365583	-//-
gene188	SLC26A4	gnl|BL_ORD_ID|425479 sp|O43511|S26A4_HUMAN Pendrin OS=Homo sapiens OX=9606 GN=SLC26A4 PE=1 SV=1//0
gene189	CBLL1	gnl|BL_ORD_ID|166814 sp|Q5ZHZ4|HAKAI_CHICK E3 ubiquitin-protein ligase Hakai OS=Gallus gallus OX=9031 GN=CBLL1 PE=2 SV=1//0
gene190	SLC26A3	gnl|BL_ORD_ID|425478 sp|Q924C9|S26A3_RAT Chloride anion exchanger OS=Rattus norvegicus OX=10116 GN=Slc26a3 PE=2 SV=1//0
gene191	LOC110362972	-//-
gene192	DLD	gnl|BL_ORD_ID|100048 sp|P49819|DLDH_CANLF Dihydrolipoyl dehydrogenase, mitochondrial OS=Canis lupus familiaris OX=9615 GN=DLD PE=1 SV=1//0
gene193	LAMB1	gnl|BL_ORD_ID|210746 sp|P07942|LAMB1_HUMAN Laminin subunit beta-1 OS=Homo sapiens OX=9606 GN=LAMB1 PE=1 SV=2//0
gene194	LOC110366195	-//-
gene195	LAMB4	gnl|BL_ORD_ID|210770 sp|A4D0S4|LAMB4_HUMAN Laminin subunit beta-4 OS=Homo sapiens OX=9606 GN=LAMB4 PE=2 SV=1//0
gene196	ERGIC2	gnl|BL_ORD_ID|121455 sp|Q4R5C3|ERGI2_MACFA Endoplasmic reticulum-Golgi intermediate compartment protein 2 OS=Macaca fascicularis OX=9541 GN=ERGIC2 PE=2 SV=1//0
gene197	LRRK2	gnl|BL_ORD_ID|223489 sp|Q5S007|LRRK2_HUMAN Leucine-rich repeat serine/threonine-protein kinase 2 OS=Homo sapiens OX=9606 GN=LRRK2 PE=1 SV=2//0
gene198	SLC2A13	gnl|BL_ORD_ID|259297 sp|Q96QE2|MYCT_HUMAN Proton myo-inositol cotransporter OS=Homo sapiens OX=9606 GN=SLC2A13 PE=1 SV=3//0
gene199	LOC110354873	-//-
gene200	LOC110354892	-//-
gene201	CUNH12orf40	gnl|BL_ORD_ID|65294 sp|Q86WS4|CL040_HUMAN Uncharacterized protein C12orf40 OS=Homo sapiens OX=9606 GN=C12orf40 PE=1 SV=3//1.47534e-26
gene202	LOC110355033	-//-
gene203	ABCD2	gnl|BL_ORD_ID|4185 sp|Q9UBJ2|ABCD2_HUMAN ATP-binding cassette sub-family D member 2 OS=Homo sapiens OX=9606 GN=ABCD2 PE=1 SV=1//0
gene204	LOC110355109	-//-
gene205	LOC110363198	gnl|BL_ORD_ID|206455 sp|Q9QXL2|KI21A_MOUSE Kinesin-like protein KIF21A OS=Mus musculus OX=10090 GN=Kif21a PE=1 SV=2//7.68916e-81
gene206	KIF21A	gnl|BL_ORD_ID|206454 sp|Q7Z4S6|KI21A_HUMAN Kinesin-like protein KIF21A OS=Homo sapiens OX=9606 GN=KIF21A PE=1 SV=2//0
gene207	LOC110363220	gnl|BL_ORD_ID|448009 sp|P07768|SUIS_RABIT Sucrase-isomaltase, intestinal OS=Oryctolagus cuniculus OX=9986 GN=SI PE=1 SV=3//5.48796e-30
gene208	LOC102097193	gnl|BL_ORD_ID|236982 sp|O43451|MGA_HUMAN Maltase-glucoamylase, intestinal OS=Homo sapiens OX=9606 GN=MGAM PE=1 SV=5//0
gene209	CPNE8	gnl|BL_ORD_ID|76865 sp|Q86YQ8|CPNE8_HUMAN Copine-8 OS=Homo sapiens OX=9606 GN=CPNE8 PE=1 SV=2//0
gene210	LOC110362993	-//-
gene211	LOC110355249	-//-
gene212	LOC110355235	-//-
gene213	LOC102097373	gnl|BL_ORD_ID|11623 sp|O88788|AG10B_RAT Putative Dol-P-Glc:Glc(2)Man(9)GlcNAc(2)-PP-Dol alpha-1,2-glucosyltransferase OS=Rattus norvegicus OX=10116 GN=Alg10b PE=1 SV=1//0
gene214	TPRKB	gnl|BL_ORD_ID|478540 sp|Q9Y3C4|TPRKB_HUMAN EKC/KEOPS complex subunit TPRKB OS=Homo sapiens OX=9606 GN=TPRKB PE=1 SV=1//1.36694e-74
gene215	LOC110355427	-//-
gene216	GTSE1	gnl|BL_ORD_ID|163705 sp|Q9NYZ3|GTSE1_HUMAN G2 and S phase-expressed protein 1 OS=Homo sapiens OX=9606 GN=GTSE1 PE=1 SV=3//1.91085e-21
gene217	TRMU	gnl|BL_ORD_ID|253059 sp|Q5ZKW0|MTU1_CHICK Mitochondrial tRNA-specific 2-thiouridylase 1 OS=Gallus gallus OX=9031 GN=TRMU PE=2 SV=1//0
gene218	CELSR1	gnl|BL_ORD_ID|58863 sp|O35161|CELR1_MOUSE Cadherin EGF LAG seven-pass G-type receptor 1 OS=Mus musculus OX=10090 GN=Celsr1 PE=1 SV=3//6.06862e-31
gene219	LOC110355522	-//-
gene220	LOC102092935	gnl|BL_ORD_ID|166036 sp|P0C1H4|H2B5_CHICK Histone H2B 5 OS=Gallus gallus OX=9031 GN=H2B-V PE=1 SV=2//1.70215e-68
gene221	GRAMD4	gnl|BL_ORD_ID|160203 sp|Q8CB44|GRAM4_MOUSE GRAM domain-containing protein 4 OS=Mus musculus OX=10090 GN=Gramd4 PE=1 SV=1//0
gene222	LOC110355642	-//-
gene223	LOC110355703	-//-
gene224	LOC110355662	-//-
gene225	LOC110355746	-//-
gene226	LOC110355775	-//-
gene227	CCSER2	gnl|BL_ORD_ID|56791 sp|Q9H7U1|CCSE2_HUMAN Serine-rich coiled-coil domain-containing protein 2 OS=Homo sapiens OX=9606 GN=CCSER2 PE=1 SV=2//0
gene228	LOC110355927	-//-
gene229	LOC102098204	gnl|BL_ORD_ID|266678 sp|A4IIK7|NDNF_XENTR Protein NDNF OS=Xenopus tropicalis OX=8364 GN=ndnf PE=2 SV=2//5.23015e-146
gene230	BICC1	gnl|BL_ORD_ID|43326 sp|Q9H694|BICC1_HUMAN Protein bicaudal C homolog 1 OS=Homo sapiens OX=9606 GN=BICC1 PE=1 SV=2//0
gene231	PHYHIPL	gnl|BL_ORD_ID|303167 sp|Q96FC7|PHIPL_HUMAN Phytanoyl-CoA hydroxylase-interacting protein-like OS=Homo sapiens OX=9606 GN=PHYHIPL PE=1 SV=3//0
gene232	LOC110356378	-//-
gene233	LOC110356344	-//-
gene234	LOC110356318	-//-
gene235	FAM13C	gnl|BL_ORD_ID|125683 sp|Q8NE31|FA13C_HUMAN Protein FAM13C OS=Homo sapiens OX=9606 GN=FAM13C PE=1 SV=2//0
gene236	LOC110356829	-//-
gene237	SLC16A9	gnl|BL_ORD_ID|245698 sp|Q5ZJU0|MOT9_CHICK Monocarboxylate transporter 9 OS=Gallus gallus OX=9031 GN=SLC16A9 PE=2 SV=1//0
gene238	CCDC6	gnl|BL_ORD_ID|55463 sp|Q16204|CCDC6_HUMAN Coiled-coil domain-containing protein 6 OS=Homo sapiens OX=9606 GN=CCDC6 PE=1 SV=2//2.68599e-172
gene239	ANK3	gnl|BL_ORD_ID|16853 sp|Q12955|ANK3_HUMAN Ankyrin-3 OS=Homo sapiens OX=9606 GN=ANK3 PE=1 SV=3//5.84778e-30
gene240	LOC110356846	-//-
gene241	LOC110356843	-//-
gene242	LOC110356845	-//-
gene243	CDK1	gnl|BL_ORD_ID|57891 sp|P13863|CDK1_CHICK Cyclin-dependent kinase 1 OS=Gallus gallus OX=9031 GN=CDK1 PE=1 SV=1//0
gene244	RHOBTB1	gnl|BL_ORD_ID|349066 sp|O94844|RHBT1_HUMAN Rho-related BTB domain-containing protein 1 OS=Homo sapiens OX=9606 GN=RHOBTB1 PE=2 SV=2//0
gene245	CUNH10orf107	gnl|BL_ORD_ID|53485 sp|Q8CDT7|CBCO1_MOUSE Ciliary-associated calcium-binding coiled-coil protein 1 OS=Mus musculus OX=10090 GN=Cabcoco1 PE=1 SV=2//4.57033e-23
gene246	TMEM26	gnl|BL_ORD_ID|475540 sp|Q6ZUK4|TMM26_HUMAN Transmembrane protein 26 OS=Homo sapiens OX=9606 GN=TMEM26 PE=1 SV=1//4.64873e-124
gene247	LOC110356891	-//-
gene248	LOC110356888	-//-
gene249	LOC110356911	gnl|BL_ORD_ID|23173 sp|Q5ZJ69|ARI5B_CHICK AT-rich interactive domain-containing protein 5B OS=Gallus gallus OX=9031 GN=ARID5B PE=2 SV=1//3.09119e-39
gene250	ARID5B	gnl|BL_ORD_ID|23173 sp|Q5ZJ69|ARI5B_CHICK AT-rich interactive domain-containing protein 5B OS=Gallus gallus OX=9031 GN=ARID5B PE=2 SV=1//0
gene251	LOC110356922	-//-
gene252	RTKN2	gnl|BL_ORD_ID|421948 sp|Q8IZC4|RTKN2_HUMAN Rhotekin-2 OS=Homo sapiens OX=9606 GN=RTKN2 PE=2 SV=1//0
gene253	ZNF365	gnl|BL_ORD_ID|555771 sp|Q70YC5|ZN365_HUMAN Protein ZNF365 OS=Homo sapiens OX=9606 GN=ZNF365 PE=1 SV=3//4.02222e-130
gene254	LOC110356920	-//-
gene255	LOC110356929	-//-
gene256	LOC110356934	-//-
gene257	--	gnl|BL_ORD_ID|556951 sp|Q0IJ01|ZWILC_XENTR Protein zwilch homolog OS=Xenopus tropicalis OX=8364 GN=zwilch PE=2 SV=1//1.18812e-20
gene258	NRBF2	gnl|BL_ORD_ID|273999 sp|Q5R4C9|NRBF2_PONAB Nuclear receptor-binding factor 2 OS=Pongo abelii OX=9601 GN=NRBF2 PE=2 SV=1//4.98107e-126
gene259	JMJD1C	gnl|BL_ORD_ID|199604 sp|Q15652|JHD2C_HUMAN Probable JmjC domain-containing histone demethylation protein 2C OS=Homo sapiens OX=9606 GN=JMJD1C PE=1 SV=2//0
gene260	ALG12	gnl|BL_ORD_ID|14013 sp|Q8VDB2|ALG12_MOUSE Dol-P-Man:Man(7)GlcNAc(2)-PP-Dol alpha-1,6-mannosyltransferase OS=Mus musculus OX=10090 GN=Alg12 PE=2 SV=2//0
gene261	ZBED4	gnl|BL_ORD_ID|554582 sp|O75132|ZBED4_HUMAN Zinc finger BED domain-containing protein 4 OS=Homo sapiens OX=9606 GN=ZBED4 PE=1 SV=2//0
gene262	BRD1	gnl|BL_ORD_ID|46424 sp|O95696|BRD1_HUMAN Bromodomain-containing protein 1 OS=Homo sapiens OX=9606 GN=BRD1 PE=1 SV=1//1.61612e-136
gene263	LOC110356989	-//-
gene264	LOC110357013	-//-
gene265	LOC110357015	-//-
gene266	LOC110356967	-//-
gene267	LOC110356971	-//-
gene268	LOC110356955	gnl|BL_ORD_ID|463789 sp|B2RWW0|TAGAP_MOUSE T-cell activation Rho GTPase-activating protein OS=Mus musculus OX=10090 GN=Tagap PE=2 SV=2//1.88391e-15
gene269	FAM19A5	gnl|BL_ORD_ID|125389 sp|Q91WE9|F19A5_MOUSE Protein FAM19A5 OS=Mus musculus OX=10090 GN=Fam19a5 PE=2 SV=2//1.99626e-63
gene270	LOC110356974	-//-
gene271	TRNAL-AAG	-//-
gene272	LOC102086886	gnl|BL_ORD_ID|81457 sp|Q8WY07|CTR3_HUMAN Cationic amino acid transporter 3 OS=Homo sapiens OX=9606 GN=SLC7A3 PE=1 SV=1//3.63283e-103
gene273	LOC110356986	-//-
gene274	LOC110356981	-//-
gene275	LOC110356977	-//-
gene276	LOC110357057	-//-
gene277	LOC110356996	-//-
gene278	TBC1D22A	gnl|BL_ORD_ID|465544 sp|Q95KI1|TB22A_MACFA TBC1 domain family member 22A (Fragment) OS=Macaca fascicularis OX=9541 GN=TBC1D22A PE=2 SV=2//0
gene279	CERK	gnl|BL_ORD_ID|59318 sp|Q8TCT0|CERK1_HUMAN Ceramide kinase OS=Homo sapiens OX=9606 GN=CERK PE=1 SV=1//0
gene280	LOC110357080	-//-
gene281	LOC110356978	-//-
gene282	LOC110357000	-//-
gene283	LOC110357245	-//-
gene284	SEPT5	gnl|BL_ORD_ID|432762 sp|Q9BGQ3|SEPT5_MACFA Septin-5 OS=Macaca fascicularis OX=9541 GN=Sept5 PE=2 SV=1//0
gene285	GP1BB	gnl|BL_ORD_ID|157576 sp|P56400|GP1BB_MOUSE Platelet glycoprotein Ib beta chain OS=Mus musculus OX=10090 GN=Gp1bb PE=1 SV=1//1.04359e-29
gene286	LOC110357252	-//-
gene287	TBX1	gnl|BL_ORD_ID|466365 sp|O43435|TBX1_HUMAN T-box transcription factor TBX1 OS=Homo sapiens OX=9606 GN=TBX1 PE=1 SV=1//1.44803e-129
gene288	LOC110357285	-//-
gene289	GNB1L	gnl|BL_ORD_ID|157002 sp|Q9EQ15|GNB1L_MOUSE Guanine nucleotide-binding protein subunit beta-like protein 1 OS=Mus musculus OX=10090 GN=Gnb1l PE=2 SV=2//5.27902e-98
gene290	LOC110357286	gnl|BL_ORD_ID|157001 sp|Q9BYB4|GNB1L_HUMAN Guanine nucleotide-binding protein subunit beta-like protein 1 OS=Homo sapiens OX=9606 GN=GNB1L PE=1 SV=2//2.03787e-08
gene291	TXNRD2	gnl|BL_ORD_ID|486393 sp|Q9JLT4|TRXR2_MOUSE Thioredoxin reductase 2, mitochondrial OS=Mus musculus OX=10090 GN=Txnrd2 PE=1 SV=4//0
gene292	COMT	gnl|BL_ORD_ID|73592 sp|P22734|COMT_RAT Catechol O-methyltransferase OS=Rattus norvegicus OX=10116 GN=Comt PE=1 SV=2//1.61226e-106
gene293	ARVCF	gnl|BL_ORD_ID|28492 sp|P98203|ARVC_MOUSE Armadillo repeat protein deleted in velo-cardio-facial syndrome homolog OS=Mus musculus OX=10090 GN=Arvcf PE=1 SV=2//0
gene294	LOC110357336	-//-
gene295	TANGO2	gnl|BL_ORD_ID|475974 sp|Q6ICL3|TNG2_HUMAN Transport and Golgi organization protein 2 homolog OS=Homo sapiens OX=9606 GN=TANGO2 PE=1 SV=1//3.184e-149
gene296	LOC110357353	-//-
gene297	DGCR8	gnl|BL_ORD_ID|98032 sp|Q8WYQ5|DGCR8_HUMAN Microprocessor complex subunit DGCR8 OS=Homo sapiens OX=9606 GN=DGCR8 PE=1 SV=1//0
gene298	TRMT2A	gnl|BL_ORD_ID|480017 sp|Q8IZ69|TRM2A_HUMAN tRNA (uracil-5-)-methyltransferase homolog A OS=Homo sapiens OX=9606 GN=TRMT2A PE=1 SV=2//0
gene299	RANBP1	gnl|BL_ORD_ID|338449 sp|P43487|RANG_HUMAN Ran-specific GTPase-activating protein OS=Homo sapiens OX=9606 GN=RANBP1 PE=1 SV=1//8.15954e-96
gene300	ZDHHC8	gnl|BL_ORD_ID|554926 sp|Q9ULC8|ZDHC8_HUMAN Probable palmitoyltransferase ZDHHC8 OS=Homo sapiens OX=9606 GN=ZDHHC8 PE=1 SV=3//0
gene301	PGAM5	gnl|BL_ORD_ID|301370 sp|Q562B5|PGAM5_RAT Serine/threonine-protein phosphatase PGAM5, mitochondrial OS=Rattus norvegicus OX=10116 GN=Pgam5 PE=2 SV=1//4.30507e-140
gene302	SUSD2	gnl|BL_ORD_ID|448914 sp|Q9UGT4|SUSD2_HUMAN Sushi domain-containing protein 2 OS=Homo sapiens OX=9606 GN=SUSD2 PE=1 SV=1//0
gene303	LOC110357393	gnl|BL_ORD_ID|448915 sp|Q9DBX3|SUSD2_MOUSE Sushi domain-containing protein 2 OS=Mus musculus OX=10090 GN=Susd2 PE=1 SV=1//1.42522e-15
gene304	KREMEN1	gnl|BL_ORD_ID|208471 sp|Q96MU8|KREM1_HUMAN Kremen protein 1 OS=Homo sapiens OX=9606 GN=KREMEN1 PE=1 SV=3//0
gene305	LOC110357397	-//-
gene306	ZNRF3	gnl|BL_ORD_ID|556398 sp|Q9ULT6|ZNRF3_HUMAN E3 ubiquitin-protein ligase ZNRF3 OS=Homo sapiens OX=9606 GN=ZNRF3 PE=1 SV=3//0
gene307	LOC110357410	-//-
gene308	XBP1	gnl|BL_ORD_ID|510846 sp|Q3SZZ2|XBP1_BOVIN X-box-binding protein 1 OS=Bos taurus OX=9913 GN=XBP1 PE=2 SV=1//2.81716e-30
gene309	CCDC117	gnl|BL_ORD_ID|54528 sp|Q6PB51|CC117_MOUSE Coiled-coil domain-containing protein 117 OS=Mus musculus OX=10090 GN=Ccdc117 PE=1 SV=1//9.73286e-52
gene310	LOC102091110	gnl|BL_ORD_ID|163624 sp|Q9BYW1|GTR11_HUMAN Solute carrier family 2, facilitated glucose transporter member 11 OS=Homo sapiens OX=9606 GN=SLC2A11 PE=2 SV=1//2.50056e-109
gene311	HSCB	gnl|BL_ORD_ID|180582 sp|Q8IWL3|HSC20_HUMAN Iron-sulfur cluster co-chaperone protein HscB, mitochondrial OS=Homo sapiens OX=9606 GN=HSCB PE=1 SV=3//4.65324e-41
gene312	CHEK2	gnl|BL_ORD_ID|62904 sp|Q9Z265|CHK2_MOUSE Serine/threonine-protein kinase Chk2 OS=Mus musculus OX=10090 GN=Chek2 PE=1 SV=1//0
gene313	TTC28	gnl|BL_ORD_ID|487959 sp|Q96AY4|TTC28_HUMAN Tetratricopeptide repeat protein 28 OS=Homo sapiens OX=9606 GN=TTC28 PE=1 SV=4//0
gene314	LOC110357433	-//-
gene315	PITPNB	gnl|BL_ORD_ID|305508 sp|Q5R6F0|PIPNB_PONAB Phosphatidylinositol transfer protein beta isoform OS=Pongo abelii OX=9601 GN=PITPNB PE=2 SV=3//0
gene316	MN1	gnl|BL_ORD_ID|241223 sp|Q10571|MN1_HUMAN Transcriptional activator MN1 OS=Homo sapiens OX=9606 GN=MN1 PE=1 SV=3//2.32443e-38
gene317	LOC110357436	-//-
gene318	LOC110357441	-//-
gene319	LOC110357445	-//-
gene320	LOC110357454	-//-
gene321	LOC110357452	-//-
gene322	LOC110357448	-//-
gene323	LOC110357456	-//-
gene324	LOC110357457	-//-
gene325	CRYBB1	gnl|BL_ORD_ID|77425 sp|P07530|CRBB1_CHICK Beta-crystallin B1 OS=Gallus gallus OX=9031 GN=CRYBB1 PE=2 SV=1//1.64264e-119
gene326	LOC110357476	-//-
gene327	LOC110357472	-//-
gene328	CRYBA4	gnl|BL_ORD_ID|77420 sp|P49152|CRBA4_CHICK Beta-crystallin A4 OS=Gallus gallus OX=9031 GN=CRYBA4 PE=2 SV=1//1.21995e-117
gene329	TPST2	gnl|BL_ORD_ID|478712 sp|Q5ZJI0|TPST2_CHICK Protein-tyrosine sulfotransferase 2 OS=Gallus gallus OX=9031 GN=TPST2 PE=2 SV=1//0
gene330	TFIP11	gnl|BL_ORD_ID|468593 sp|Q5ZII9|TFP11_CHICK Tuftelin-interacting protein 11 OS=Gallus gallus OX=9031 GN=TFIP11 PE=2 SV=1//0
gene331	SRRD	gnl|BL_ORD_ID|443459 sp|Q9UH36|SRR1L_HUMAN SRR1-like protein OS=Homo sapiens OX=9606 GN=SRRD PE=2 SV=1//1.21693e-69
gene332	HPS4	gnl|BL_ORD_ID|179745 sp|Q9NQG7|HPS4_HUMAN Hermansky-Pudlak syndrome 4 protein OS=Homo sapiens OX=9606 GN=HPS4 PE=1 SV=2//2.53472e-56
gene333	ASPHD2	gnl|BL_ORD_ID|29410 sp|Q6ICH7|ASPH2_HUMAN Aspartate beta-hydroxylase domain-containing protein 2 OS=Homo sapiens OX=9606 GN=ASPHD2 PE=2 SV=1//0
gene334	SEZ6L	gnl|BL_ORD_ID|429806 sp|Q9BYH1|SE6L1_HUMAN Seizure 6-like protein OS=Homo sapiens OX=9606 GN=SEZ6L PE=1 SV=1//0
gene335	LOC110357499	-//-
gene336	LOC110357506	-//-
gene337	MYO18B	gnl|BL_ORD_ID|259072 sp|Q8IUG5|MY18B_HUMAN Unconventional myosin-XVIIIb OS=Homo sapiens OX=9606 GN=MYO18B PE=1 SV=2//4.53293e-07
gene338	GRK3	gnl|BL_ORD_ID|20506 sp|P26818|ARBK2_BOVIN Beta-adrenergic receptor kinase 2 OS=Bos taurus OX=9913 GN=GRK3 PE=2 SV=1//0
gene339	LOC110357520	-//-
gene340	LOC110357523	-//-
gene341	CRYBB2	gnl|BL_ORD_ID|77432 sp|Q05714|CRBB2_CHICK Beta-crystallin B2 OS=Gallus gallus OX=9031 GN=CRYBB2 PE=2 SV=2//2.24688e-96
gene342	CRYBB3	gnl|BL_ORD_ID|77440 sp|P55165|CRBB3_CHICK Beta-crystallin B3 OS=Gallus gallus OX=9031 GN=CRYBB3 PE=2 SV=3//1.01262e-129
gene343	KIAA1671	gnl|BL_ORD_ID|200003 sp|Q5ZJ26|K1671_CHICK Uncharacterized protein KIAA1671 homolog OS=Gallus gallus OX=9031 GN=RCJMB04_21h11 PE=2 SV=1//1.90312e-144
gene344	SGSM1	gnl|BL_ORD_ID|434394 sp|Q2NKQ1|SGSM1_HUMAN Small G protein signaling modulator 1 OS=Homo sapiens OX=9606 GN=SGSM1 PE=1 SV=2//0
gene345	LOC102097374	gnl|BL_ORD_ID|427717 sp|Q9XT49|SC6A4_BOVIN Sodium-dependent serotonin transporter OS=Bos taurus OX=9913 GN=SLC6A4 PE=2 SV=1//0
gene346	ANKRD13A	gnl|BL_ORD_ID|16556 sp|Q8IZ07|AN13A_HUMAN Ankyrin repeat domain-containing protein 13A OS=Homo sapiens OX=9606 GN=ANKRD13A PE=1 SV=3//0
gene347	GIT2	gnl|BL_ORD_ID|149660 sp|Q14161|GIT2_HUMAN ARF GTPase-activating protein GIT2 OS=Homo sapiens OX=9606 GN=GIT2 PE=1 SV=2//0
gene348	TCHP	gnl|BL_ORD_ID|466597 sp|Q5RE49|TCHP_PONAB Trichoplein keratin filament-binding protein OS=Pongo abelii OX=9601 GN=TCHP PE=2 SV=1//1.00272e-65
gene349	GLTP	gnl|BL_ORD_ID|155149 sp|B0YN54|GLTP_PANTR Glycolipid transfer protein OS=Pan troglodytes OX=9598 GN=GLTP PE=2 SV=1//2.98181e-68
gene350	LOC110357553	-//-
gene351	TRPV4	gnl|BL_ORD_ID|484828 sp|A0A1D5PXA5|TRPV4_CHICK Transient receptor potential cation channel subfamily V member 4 OS=Gallus gallus OX=9031 GN=TRPV4 PE=1 SV=1//0
gene352	FAM222A	gnl|BL_ORD_ID|125491 sp|Q6PGH4|F222A_MOUSE Protein FAM222A OS=Mus musculus OX=10090 GN=Fam222a PE=2 SV=1//5.93616e-144
gene353	LOC110357555	-//-
gene354	LOC110357562	-//-
gene355	MVK	gnl|BL_ORD_ID|206635 sp|Q5E9T8|KIME_BOVIN Mevalonate kinase OS=Bos taurus OX=9913 GN=MVK PE=2 SV=1//6.45624e-159
gene356	MMAB	gnl|BL_ORD_ID|240898 sp|Q9D273|MMAB_MOUSE Cob(I)yrinic acid a,c-diamide adenosyltransferase, mitochondrial OS=Mus musculus OX=10090 GN=Mmab PE=1 SV=1//1.95791e-87
gene357	UBE3B	gnl|BL_ORD_ID|491990 sp|Q08CZ0|UBE3B_XENTR Ubiquitin-protein ligase E3B OS=Xenopus tropicalis OX=8364 GN=ube3b PE=2 SV=1//0
gene358	KCTD10	gnl|BL_ORD_ID|40681 sp|Q9H3F6|BACD3_HUMAN BTB/POZ domain-containing adapter for CUL3-mediated RhoA degradation protein 3 OS=Homo sapiens OX=9606 GN=KCTD10 PE=1 SV=1//0
gene359	MYO1H	gnl|BL_ORD_ID|259713 sp|Q8N1T3|MYO1H_HUMAN Unconventional myosin-Ih OS=Homo sapiens OX=9606 GN=MYO1H PE=1 SV=2//0
gene360	LOC110357570	-//-
gene361	LOC110357567	-//-
gene362	FOXN4	gnl|BL_ORD_ID|137093 sp|Q3BJS1|FOXN4_XENLA Forkhead box protein N4 OS=Xenopus laevis OX=8355 GN=foxn4 PE=2 SV=1//0
gene363	ACACB	gnl|BL_ORD_ID|4680 sp|O00763|ACACB_HUMAN Acetyl-CoA carboxylase 2 OS=Homo sapiens OX=9606 GN=ACACB PE=1 SV=3//0
gene364	UNG	gnl|BL_ORD_ID|495610 sp|P13051|UNG_HUMAN Uracil-DNA glycosylase OS=Homo sapiens OX=9606 GN=UNG PE=1 SV=2//1.67381e-159
gene365	ALKBH2	gnl|BL_ORD_ID|14250 sp|Q58DM4|ALKB2_BOVIN DNA oxidative demethylase ALKBH2 OS=Bos taurus OX=9913 GN=ALKBH2 PE=2 SV=1//2.14251e-105
gene366	USP30	gnl|BL_ORD_ID|493491 sp|Q70CQ3|UBP30_HUMAN Ubiquitin carboxyl-terminal hydrolase 30 OS=Homo sapiens OX=9606 GN=USP30 PE=1 SV=1//0
gene367	SVOP	gnl|BL_ORD_ID|449096 sp|Q1JP63|SVOP_BOVIN Synaptic vesicle 2-related protein OS=Bos taurus OX=9913 GN=SVOP PE=2 SV=1//0
gene368	LOC110357588	-//-
gene369	LOC102098809	gnl|BL_ORD_ID|288779 sp|P00371|OXDA_PIG D-amino-acid oxidase OS=Sus scrofa OX=9823 GN=DAO PE=1 SV=2//9.47137e-101
gene370	SSH1	gnl|BL_ORD_ID|444037 sp|Q8WYL5|SSH1_HUMAN Protein phosphatase Slingshot homolog 1 OS=Homo sapiens OX=9606 GN=SSH1 PE=1 SV=2//0
gene371	CORO1C	gnl|BL_ORD_ID|74226 sp|Q9ULV4|COR1C_HUMAN Coronin-1C OS=Homo sapiens OX=9606 GN=CORO1C PE=1 SV=1//0
gene372	LOC110357603	-//-
gene373	SELPLG	-//-
gene374	TMEM119	gnl|BL_ORD_ID|474646 sp|Q4V9L6|TM119_HUMAN Transmembrane protein 119 OS=Homo sapiens OX=9606 GN=TMEM119 PE=1 SV=1//3.52009e-21
gene375	ISCU	gnl|BL_ORD_ID|195846 sp|Q9H1K1|ISCU_HUMAN Iron-sulfur cluster assembly enzyme ISCU, mitochondrial OS=Homo sapiens OX=9606 GN=ISCU PE=1 SV=2//1.33017e-79
gene376	SART3	gnl|BL_ORD_ID|426895 sp|Q5REG1|SART3_PONAB Squamous cell carcinoma antigen recognized by T-cells 3 OS=Pongo abelii OX=9601 GN=SART3 PE=2 SV=1//2.56452e-125
gene377	FICD	gnl|BL_ORD_ID|132276 sp|Q9BVA6|FICD_HUMAN Adenosine monophosphate-protein transferase FICD OS=Homo sapiens OX=9606 GN=FICD PE=1 SV=2//0
gene378	LOC110357621	-//-
gene379	CMKLR1	gnl|BL_ORD_ID|68567 sp|B9VR26|CML1_BOVIN Chemokine-like receptor 1 OS=Bos taurus OX=9913 GN=CMLKR1 PE=2 SV=1//8.28581e-122
gene380	WSCD2	gnl|BL_ORD_ID|510529 sp|Q2TBF2|WSCD2_HUMAN WSC domain-containing protein 2 OS=Homo sapiens OX=9606 GN=WSCD2 PE=2 SV=2//0
gene381	LOC110357630	-//-
gene382	RPH3A	gnl|BL_ORD_ID|391398 sp|Q06846|RP3A_BOVIN Rabphilin-3A OS=Bos taurus OX=9913 GN=RPH3A PE=1 SV=1//9.93802e-100
gene383	PTPN11	gnl|BL_ORD_ID|325700 sp|Q90687|PTN11_CHICK Tyrosine-protein phosphatase non-receptor type 11 OS=Gallus gallus OX=9031 GN=PTPN11 PE=2 SV=1//0
gene384	RPL6	gnl|BL_ORD_ID|380396 sp|Q02878|RL6_HUMAN 60S ribosomal protein L6 OS=Homo sapiens OX=9606 GN=RPL6 PE=1 SV=3//8.61583e-128
gene385	LOC110357632	-//-
gene386	HECTD4	gnl|BL_ORD_ID|169040 sp|Q9Y4D8|HECD4_HUMAN Probable E3 ubiquitin-protein ligase HECTD4 OS=Homo sapiens OX=9606 GN=HECTD4 PE=1 SV=5//0
gene387	TRAFD1	gnl|BL_ORD_ID|479000 sp|Q58D05|TRAD1_BOVIN TRAF-type zinc finger domain-containing protein 1 OS=Bos taurus OX=9913 GN=TRAFD1 PE=2 SV=1//1.08199e-69
gene388	NAA25	gnl|BL_ORD_ID|260299 sp|Q14CX7|NAA25_HUMAN N-alpha-acetyltransferase 25, NatB auxiliary subunit OS=Homo sapiens OX=9606 GN=NAA25 PE=1 SV=1//0
gene389	LOC110357647	-//-
gene390	ERP29	gnl|BL_ORD_ID|121619 sp|P81628|ERP29_CHICK Endoplasmic reticulum resident protein 29 (Fragment) OS=Gallus gallus OX=9031 GN=ERP29 PE=1 SV=2//4.78953e-110
gene391	TMEM116	gnl|BL_ORD_ID|474642 sp|Q8NCL8|TM116_HUMAN Transmembrane protein 116 OS=Homo sapiens OX=9606 GN=TMEM116 PE=2 SV=1//1.36954e-87
gene392	LOC102084632	gnl|BL_ORD_ID|9856 sp|Q13443|ADAM9_HUMAN Disintegrin and metalloproteinase domain-containing protein 9 OS=Homo sapiens OX=9606 GN=ADAM9 PE=1 SV=1//9.64169e-166
gene393	LOC102084820	gnl|BL_ORD_ID|9856 sp|Q13443|ADAM9_HUMAN Disintegrin and metalloproteinase domain-containing protein 9 OS=Homo sapiens OX=9606 GN=ADAM9 PE=1 SV=1//9.84225e-149
gene394	LOC110357679	-//-
gene395	MAPKAPK5	gnl|BL_ORD_ID|228239 sp|Q8IW41|MAPK5_HUMAN MAP kinase-activated protein kinase 5 OS=Homo sapiens OX=9606 GN=MAPKAPK5 PE=1 SV=2//0
gene396	ALDH2	gnl|BL_ORD_ID|13694 sp|P81178|ALDH2_MESAU Aldehyde dehydrogenase, mitochondrial OS=Mesocricetus auratus OX=10036 GN=ALDH2 PE=1 SV=1//0
gene397	ACAD10	gnl|BL_ORD_ID|5865 sp|Q6JQN1|ACD10_HUMAN Acyl-CoA dehydrogenase family member 10 OS=Homo sapiens OX=9606 GN=ACAD10 PE=1 SV=1//0
gene398	BRAP	gnl|BL_ORD_ID|46375 sp|Q7Z569|BRAP_HUMAN BRCA1-associated protein OS=Homo sapiens OX=9606 GN=BRAP PE=1 SV=2//0
gene399	LOC110357700	-//-
gene400	ATXN2	gnl|BL_ORD_ID|39349 sp|Q99700|ATX2_HUMAN Ataxin-2 OS=Homo sapiens OX=9606 GN=ATXN2 PE=1 SV=2//0
gene401	SH2B3	gnl|BL_ORD_ID|434453 sp|Q9UQQ2|SH2B3_HUMAN SH2B adapter protein 3 OS=Homo sapiens OX=9606 GN=SH2B3 PE=1 SV=2//9.54934e-148
gene402	FAM109A	gnl|BL_ORD_ID|433255 sp|D3ZL52|SESQ1_RAT Sesquipedalian-1 OS=Rattus norvegicus OX=10116 GN=Fam109a PE=1 SV=1//3.04936e-72
gene403	CUX2	gnl|BL_ORD_ID|82425 sp|O14529|CUX2_HUMAN Homeobox protein cut-like 2 OS=Homo sapiens OX=9606 GN=CUX2 PE=1 SV=4//0
gene404	LOC102098030	gnl|BL_ORD_ID|240629 sp|P02610|MLRA_CHICK Myosin regulatory light chain 2A, cardiac muscle isoform OS=Gallus gallus OX=9031 PE=1 SV=2//1.18474e-112
gene405	LOC102085726	gnl|BL_ORD_ID|240629 sp|P02610|MLRA_CHICK Myosin regulatory light chain 2A, cardiac muscle isoform OS=Gallus gallus OX=9031 PE=1 SV=2//5.3203e-113
gene406	CCDC63	gnl|BL_ORD_ID|55341 sp|Q8NA47|CCD63_HUMAN Coiled-coil domain-containing protein 63 OS=Homo sapiens OX=9606 GN=CCDC63 PE=2 SV=1//5.82003e-100
gene407	LOC110357716	-//-
gene408	PPP1CC	gnl|BL_ORD_ID|312746 sp|Q6NVU2|PPIG_XENTR Serine/threonine-protein phosphatase PP1-gamma catalytic subunit OS=Xenopus tropicalis OX=8364 GN=ppp1cc PE=2 SV=1//0
gene409	HVCN1	gnl|BL_ORD_ID|184893 sp|Q5F4C0|HVCN1_CHICK Voltage-gated hydrogen channel 1 OS=Gallus gallus OX=9031 GN=HVCN1 PE=2 SV=1//2.39455e-137
gene410	TCTN1	gnl|BL_ORD_ID|467588 sp|Q2MV58|TECT1_HUMAN Tectonic-1 OS=Homo sapiens OX=9606 GN=TCTN1 PE=2 SV=2//4.37368e-174
gene411	LOC102098385	-//-
gene412	LOC110357757	-//-
gene413	LOC110357760	-//-
gene414	PPTC7	gnl|BL_ORD_ID|313734 sp|Q8NI37|PPTC7_HUMAN Protein phosphatase PTC7 homolog OS=Homo sapiens OX=9606 GN=PPTC7 PE=2 SV=1//3.02941e-173
gene415	RAD9B	gnl|BL_ORD_ID|338107 sp|Q5E9X8|RAD9B_BOVIN Cell cycle checkpoint control protein RAD9B OS=Bos taurus OX=9913 GN=RAD9B PE=2 SV=1//5.35662e-96
gene416	VPS29	gnl|BL_ORD_ID|507878 sp|Q5ZIL2|VPS29_CHICK Vacuolar protein sorting-associated protein 29 OS=Gallus gallus OX=9031 GN=VPS29 PE=2 SV=1//3.42798e-132
gene417	KNTC1	gnl|BL_ORD_ID|207718 sp|P50748|KNTC1_HUMAN Kinetochore-associated protein 1 OS=Homo sapiens OX=9606 GN=KNTC1 PE=1 SV=1//0
gene418	RSRC2	gnl|BL_ORD_ID|420848 sp|Q5PQR4|RSRC2_RAT Arginine/serine-rich coiled-coil protein 2 OS=Rattus norvegicus OX=10116 GN=Rsrc2 PE=2 SV=1//1.96581e-100
gene419	ZCCHC8	gnl|BL_ORD_ID|554793 sp|Q5F3D1|ZCHC8_CHICK Zinc finger CCHC domain-containing protein 8 OS=Gallus gallus OX=9031 GN=ZCCHC8 PE=2 SV=1//0
gene420	CLIP1	gnl|BL_ORD_ID|65930 sp|O42184|CLIP1_CHICK CAP-Gly domain-containing linker protein 1 OS=Gallus gallus OX=9031 GN=CLIP1 PE=2 SV=1//0
gene421	LOC110357781	-//-
gene422	LOC110357783	-//-
gene423	VPS33A	gnl|BL_ORD_ID|506919 sp|Q63615|VP33A_RAT Vacuolar protein sorting-associated protein 33A OS=Rattus norvegicus OX=10116 GN=Vps33a PE=1 SV=1//5.6356e-170
gene424	LOC110357780	-//-
gene425	DIABLO	gnl|BL_ORD_ID|91730 sp|Q9JIQ3|DBLOH_MOUSE Diablo homolog, mitochondrial OS=Mus musculus OX=10090 GN=Diablo PE=1 SV=2//5.63028e-87
gene426	B3GNT4	gnl|BL_ORD_ID|40456 sp|Q9C0J1|B3GN4_HUMAN N-acetyllactosaminide beta-1,3-N-acetylglucosaminyltransferase 4 OS=Homo sapiens OX=9606 GN=B3GNT4 PE=1 SV=1//9.79415e-114
gene427	LRRC43	gnl|BL_ORD_ID|223105 sp|Q95JT3|LRC43_MACFA Leucine-rich repeat-containing protein 43 OS=Macaca fascicularis OX=9541 GN=LRRC43 PE=2 SV=1//3.85171e-99
gene428	LOC110357789	-//-
gene429	MLXIP	gnl|BL_ORD_ID|240870 sp|Q9HAP2|MLXIP_HUMAN MLX-interacting protein OS=Homo sapiens OX=9606 GN=MLXIP PE=1 SV=2//0
gene430	BCL7A	gnl|BL_ORD_ID|41749 sp|Q9CXE2|BCL7A_MOUSE B-cell CLL/lymphoma 7 protein family member A OS=Mus musculus OX=10090 GN=Bcl7a PE=2 SV=1//8.47039e-57
gene431	WDR66	gnl|BL_ORD_ID|59524 sp|Q8TBY9|CF251_HUMAN Cilia- and flagella-associated protein 251 OS=Homo sapiens OX=9606 GN=WDR66 PE=2 SV=2//0
gene432	LOC110357793	gnl|BL_ORD_ID|59525 sp|E9Q743|CF251_MOUSE Cilia- and flagella-associated protein 251 OS=Mus musculus OX=10090 GN=Wdr66 PE=1 SV=1//4.75931e-10
gene433	PSMD9	gnl|BL_ORD_ID|323260 sp|Q9WTV5|PSMD9_RAT 26S proteasome non-ATPase regulatory subunit 9 OS=Rattus norvegicus OX=10116 GN=Psmd9 PE=1 SV=1//8.9239e-86
gene434	HPD	gnl|BL_ORD_ID|179318 sp|Q5EA20|HPPD_BOVIN 4-hydroxyphenylpyruvate dioxygenase OS=Bos taurus OX=9913 GN=HPD PE=2 SV=3//0
gene435	SETD1B	gnl|BL_ORD_ID|433263 sp|Q5F3P8|SET1B_CHICK Histone-lysine N-methyltransferase SETD1B OS=Gallus gallus OX=9031 GN=SETD1B PE=2 SV=1//7.80184e-127
gene436	LOC110357813	gnl|BL_ORD_ID|433263 sp|Q5F3P8|SET1B_CHICK Histone-lysine N-methyltransferase SETD1B OS=Gallus gallus OX=9031 GN=SETD1B PE=2 SV=1//6.47689e-20
gene437	LOC110357812	-//-
gene438	LOC106145660	-//-
gene439	RHOF	gnl|BL_ORD_ID|349539 sp|Q3SZA1|RHOF_BOVIN Rho-related GTP-binding protein RhoF OS=Bos taurus OX=9913 GN=RHOF PE=2 SV=1//2.55878e-51
gene440	TMEM120B	gnl|BL_ORD_ID|462562 sp|Q3TA38|T120B_MOUSE Transmembrane protein 120B OS=Mus musculus OX=10090 GN=Tmem120b PE=2 SV=1//7.58864e-151
gene441	MORN3	gnl|BL_ORD_ID|245587 sp|Q32KM6|MORN3_BOVIN MORN repeat-containing protein 3 OS=Bos taurus OX=9913 GN=MORN3 PE=2 SV=1//3.26999e-115
gene442	ORAI1	gnl|BL_ORD_ID|78022 sp|Q5ZL05|CRCM1_CHICK Calcium release-activated calcium channel protein 1 OS=Gallus gallus OX=9031 GN=ORAI1 PE=2 SV=1//5.885e-109
gene443	KDM2B	gnl|BL_ORD_ID|203734 sp|Q8NHM5|KDM2B_HUMAN Lysine-specific demethylase 2B OS=Homo sapiens OX=9606 GN=KDM2B PE=1 SV=1//0
gene444	LOC102084694	gnl|BL_ORD_ID|220416 sp|Q95KH4|LPAR2_MACFA Lysophosphatidic acid receptor 2 OS=Macaca fascicularis OX=9541 GN=LPAR2 PE=2 SV=1//6.51634e-145
gene445	RNF34	gnl|BL_ORD_ID|387321 sp|Q5E9J6|RNF34_BOVIN E3 ubiquitin-protein ligase RNF34 OS=Bos taurus OX=9913 GN=RNF34 PE=2 SV=1//3.44522e-172
gene446	ANAPC5	gnl|BL_ORD_ID|18552 sp|Q5ZKK3|APC5_CHICK Anaphase-promoting complex subunit 5 OS=Gallus gallus OX=9031 GN=ANAPC5 PE=2 SV=1//0
gene447	LOC110357850	-//-
gene448	CAMKK2	gnl|BL_ORD_ID|207047 sp|O88831|KKCC2_RAT Calcium/calmodulin-dependent protein kinase kinase 2 OS=Rattus norvegicus OX=10116 GN=Camkk2 PE=1 SV=1//0
gene449	P2RX4	gnl|BL_ORD_ID|289362 sp|Q99571|P2RX4_HUMAN P2X purinoceptor 4 OS=Homo sapiens OX=9606 GN=P2RX4 PE=1 SV=2//4.36311e-164
gene450	IFT81	gnl|BL_ORD_ID|189988 sp|O35594|IFT81_MOUSE Intraflagellar transport protein 81 homolog OS=Mus musculus OX=10090 GN=Ift81 PE=1 SV=4//0
gene451	LOC102086451	gnl|BL_ORD_ID|189987 sp|Q8WYA0|IFT81_HUMAN Intraflagellar transport protein 81 homolog OS=Homo sapiens OX=9606 GN=IFT81 PE=1 SV=1//4.5182e-11
gene452	LOC110357866	-//-
gene453	ATP2A2	gnl|BL_ORD_ID|30869 sp|Q03669|AT2A2_CHICK Sarcoplasmic/endoplasmic reticulum calcium ATPase 2 OS=Gallus gallus OX=9031 GN=ATP2A2 PE=2 SV=2//0
gene454	LOC110357868	-//-
gene455	ANAPC7	gnl|BL_ORD_ID|18562 sp|Q9UJX3|APC7_HUMAN Anaphase-promoting complex subunit 7 OS=Homo sapiens OX=9606 GN=ANAPC7 PE=1 SV=4//9.14833e-08
gene456	DENR	gnl|BL_ORD_ID|95962 sp|Q5ZJ39|DENR_CHICK Density-regulated protein OS=Gallus gallus OX=9031 GN=DENR PE=2 SV=1//2.56983e-97
gene457	ARPC3	gnl|BL_ORD_ID|28161 sp|O15145|ARPC3_HUMAN Actin-related protein 2/3 complex subunit 3 OS=Homo sapiens OX=9606 GN=ARPC3 PE=1 SV=3//4.80392e-123
gene458	GPN3	gnl|BL_ORD_ID|159559 sp|Q9UHW5|GPN3_HUMAN GPN-loop GTPase 3 OS=Homo sapiens OX=9606 GN=GPN3 PE=1 SV=2//5.7168e-142
gene459	CCDC62	gnl|BL_ORD_ID|55339 sp|E9PVD1|CCD62_MOUSE Coiled-coil domain-containing protein 62 OS=Mus musculus OX=10090 GN=Ccdc62 PE=3 SV=1//9.37235e-10
gene460	HIP1R	gnl|BL_ORD_ID|172652 sp|O75146|HIP1R_HUMAN Huntingtin-interacting protein 1-related protein OS=Homo sapiens OX=9606 GN=HIP1R PE=1 SV=2//0
gene461	VPS37B	gnl|BL_ORD_ID|506952 sp|Q9H9H4|VP37B_HUMAN Vacuolar protein sorting-associated protein 37B OS=Homo sapiens OX=9606 GN=VPS37B PE=1 SV=1//2.23425e-79
gene462	ABCB9	gnl|BL_ORD_ID|4150 sp|Q9NP78|ABCB9_HUMAN ATP-binding cassette sub-family B member 9 OS=Homo sapiens OX=9606 GN=ABCB9 PE=1 SV=1//0
gene463	LOC102089605	gnl|BL_ORD_ID|149603 sp|Q4R6I1|GIN1_MACFA Gypsy retrotransposon integrase-like protein 1 OS=Macaca fascicularis OX=9541 GN=GIN1 PE=2 SV=1//3.30963e-40
gene464	OGFOD2	gnl|BL_ORD_ID|285337 sp|A3KGZ2|OGFD2_DANRE 2-oxoglutarate and iron-dependent oxygenase domain-containing protein 2 OS=Danio rerio OX=7955 GN=ogfod2 PE=2 SV=1//8.78753e-114
gene465	ARL6IP4	gnl|BL_ORD_ID|20161 sp|Q5F4A9|AR6P4_CHICK ADP-ribosylation factor-like protein 6-interacting protein 4 OS=Gallus gallus OX=9031 GN=ARL6IP4 PE=2 SV=1//5.88203e-54
gene466	PITPNM2	gnl|BL_ORD_ID|305653 sp|Q9BZ72|PITM2_HUMAN Membrane-associated phosphatidylinositol transfer protein 2 OS=Homo sapiens OX=9606 GN=PITPNM2 PE=1 SV=1//0
gene467	LOC110357930	-//-
gene468	LOC110357947	-//-
gene469	MPHOSPH9	gnl|BL_ORD_ID|246204 sp|Q99550|MPP9_HUMAN M-phase phosphoprotein 9 OS=Homo sapiens OX=9606 GN=MPHOSPH9 PE=1 SV=4//0
gene470	CUNH12orf65	gnl|BL_ORD_ID|65323 sp|Q9H3J6|CL065_HUMAN Probable peptide chain release factor C12orf65, mitochondrial OS=Homo sapiens OX=9606 GN=C12orf65 PE=2 SV=1//6.08548e-39
gene471	CDK2AP1	gnl|BL_ORD_ID|57975 sp|O14519|CDKA1_HUMAN Cyclin-dependent kinase 2-associated protein 1 OS=Homo sapiens OX=9606 GN=CDK2AP1 PE=1 SV=1//4.98319e-64
gene472	LOC110357949	-//-
gene473	SBNO1	gnl|BL_ORD_ID|427379 sp|A3KN83|SBNO1_HUMAN Protein strawberry notch homolog 1 OS=Homo sapiens OX=9606 GN=SBNO1 PE=1 SV=1//0
gene474	KMT5A	gnl|BL_ORD_ID|207523 sp|Q9NQR1|KMT5A_HUMAN N-lysine methyltransferase KMT5A OS=Homo sapiens OX=9606 GN=KMT5A PE=1 SV=3//1.50217e-128
gene475	RILPL2	gnl|BL_ORD_ID|352688 sp|Q6IP02|RIPL2_XENLA RILP-like protein 2 OS=Xenopus laevis OX=8355 GN=rilpl2 PE=2 SV=2//7.70953e-32
gene476	SNRNP35	gnl|BL_ORD_ID|491070 sp|Q16560|U1SBP_HUMAN U11/U12 small nuclear ribonucleoprotein 35 kDa protein OS=Homo sapiens OX=9606 GN=SNRNP35 PE=1 SV=1//5.11578e-103
gene477	RILPL1	gnl|BL_ORD_ID|352676 sp|Q5EBL4|RIPL1_HUMAN RILP-like protein 1 OS=Homo sapiens OX=9606 GN=RILPL1 PE=1 SV=1//2.54983e-14
gene478	LOC110357969	-//-
gene479	LOC110357110	-//-
gene480	TMED2	gnl|BL_ORD_ID|475388 sp|P49020|TMED2_CRIGR Transmembrane emp24 domain-containing protein 2 (Fragment) OS=Cricetulus griseus OX=10029 GN=TMED2 PE=1 SV=1//1.0812e-95
gene481	DDX55	gnl|BL_ORD_ID|94838 sp|Q5ZLN8|DDX55_CHICK ATP-dependent RNA helicase DDX55 OS=Gallus gallus OX=9031 GN=DDX55 PE=2 SV=1//0
gene482	EIF2B1	gnl|BL_ORD_ID|116242 sp|Q0IIF2|EI2BA_BOVIN Translation initiation factor eIF-2B subunit alpha OS=Bos taurus OX=9913 GN=EIF2B1 PE=2 SV=1//6.60985e-167
gene483	GTF2H3	gnl|BL_ORD_ID|468301 sp|Q13889|TF2H3_HUMAN General transcription factor IIH subunit 3 OS=Homo sapiens OX=9606 GN=GTF2H3 PE=1 SV=2//1.35945e-178
gene484	LOC110357986	gnl|BL_ORD_ID|468299 sp|Q05B56|TF2H3_BOVIN General transcription factor IIH subunit 3 OS=Bos taurus OX=9913 GN=GTF2H3 PE=2 SV=1//2.0952e-06
gene485	TCTN2	gnl|BL_ORD_ID|467590 sp|Q96GX1|TECT2_HUMAN Tectonic-2 OS=Homo sapiens OX=9606 GN=TCTN2 PE=1 SV=1//0
gene486	ATP6V0A2	gnl|BL_ORD_ID|507647 sp|Q9Y487|VPP2_HUMAN V-type proton ATPase 116 kDa subunit a isoform 2 OS=Homo sapiens OX=9606 GN=ATP6V0A2 PE=1 SV=2//0
gene487	DNAH10	gnl|BL_ORD_ID|109923 sp|Q8IVF4|DYH10_HUMAN Dynein heavy chain 10, axonemal OS=Homo sapiens OX=9606 GN=DNAH10 PE=1 SV=4//0
gene488	CCDC92	gnl|BL_ORD_ID|55419 sp|Q53HC0|CCD92_HUMAN Coiled-coil domain-containing protein 92 OS=Homo sapiens OX=9606 GN=CCDC92 PE=1 SV=2//8.61353e-154
gene489	LOC102089972	gnl|BL_ORD_ID|347909 sp|Q6ZTI6|RFLA_HUMAN Refilin-A OS=Homo sapiens OX=9606 GN=RFLNA PE=1 SV=3//1.26114e-58
gene490	NCOR2	gnl|BL_ORD_ID|264715 sp|Q9Y618|NCOR2_HUMAN Nuclear receptor corepressor 2 OS=Homo sapiens OX=9606 GN=NCOR2 PE=1 SV=2//0
gene491	LOC110358038	-//-
gene492	LOC110358041	-//-
gene493	LOC110357116	-//-
gene494	LOC110357119	-//-
gene495	SCARB1	gnl|BL_ORD_ID|428746 sp|Q8SQC1|SCRB1_PIG Scavenger receptor class B member 1 OS=Sus scrofa OX=9823 GN=SCARB1 PE=2 SV=1//0
gene496	UBC	gnl|BL_ORD_ID|491723 sp|P0CG53|UBB_BOVIN Polyubiquitin-B OS=Bos taurus OX=9913 GN=UBB PE=1 SV=1//0
gene497	TRNAA-UGC	-//-
gene498	TRNAD-GUC	-//-
gene499	TRNAF-GAA	-//-
gene500	TRNAD-GUC	-//-
gene501	TRNAA-UGC	-//-
gene502	DHX37	gnl|BL_ORD_ID|99205 sp|Q8IY37|DHX37_HUMAN Probable ATP-dependent RNA helicase DHX37 OS=Homo sapiens OX=9606 GN=DHX37 PE=1 SV=1//1.68353e-15
gene503	BRI3BP	gnl|BL_ORD_ID|46519 sp|Q8BXV2|BRI3B_MOUSE BRI3-binding protein OS=Mus musculus OX=10090 GN=Bri3bp PE=1 SV=1//1.2928e-68
gene504	LOC110358052	-//-
gene505	AACS	gnl|BL_ORD_ID|3270 sp|Q5ZLG0|AACS_CHICK Acetoacetyl-CoA synthetase OS=Gallus gallus OX=9031 GN=AACS PE=2 SV=1//0
gene506	TMEM132B	gnl|BL_ORD_ID|462583 sp|Q14DG7|T132B_HUMAN Transmembrane protein 132B OS=Homo sapiens OX=9606 GN=TMEM132B PE=2 SV=2//0
gene507	LOC110358085	gnl|BL_ORD_ID|462583 sp|Q14DG7|T132B_HUMAN Transmembrane protein 132B OS=Homo sapiens OX=9606 GN=TMEM132B PE=2 SV=2//9.80276e-30
gene508	LOC110358096	-//-
gene509	LOC110358076	-//-
gene510	LOC110358090	-//-
gene511	LOC110358089	-//-
gene512	TMEM132C	gnl|BL_ORD_ID|462584 sp|Q8N3T6|T132C_HUMAN Transmembrane protein 132C OS=Homo sapiens OX=9606 GN=TMEM132C PE=2 SV=3//0
gene513	LOC110358093	-//-
gene514	LOC110358107	-//-
gene515	SLC15A4	gnl|BL_ORD_ID|425156 sp|A6QQL0|S15A4_BOVIN Solute carrier family 15 member 4 OS=Bos taurus OX=9913 GN=SLC15A4 PE=2 SV=2//0
gene516	GLT1D1	gnl|BL_ORD_ID|149746 sp|Q96MS3|GL1D1_HUMAN Glycosyltransferase 1 domain-containing protein 1 OS=Homo sapiens OX=9606 GN=GLT1D1 PE=2 SV=2//5.37171e-156
gene517	LOC110358134	gnl|BL_ORD_ID|149747 sp|A4FUP9|GL1D1_MOUSE Glycosyltransferase 1 domain-containing protein 1 OS=Mus musculus OX=10090 GN=Glt1d1 PE=2 SV=2//2.4006e-17
gene518	LOC110358135	-//-
gene519	LOC110358133	-//-
gene520	TMEM132D	gnl|BL_ORD_ID|462586 sp|Q14C87|T132D_HUMAN Transmembrane protein 132D OS=Homo sapiens OX=9606 GN=TMEM132D PE=1 SV=1//0
gene521	LOC110358139	-//-
gene522	FZD10	gnl|BL_ORD_ID|140689 sp|Q9PWH2|FZD10_CHICK Frizzled-10 OS=Gallus gallus OX=9031 GN=FZD10 PE=1 SV=1//0
gene523	PIWIL1	gnl|BL_ORD_ID|305697 sp|A6N7Y9|PIWL1_CHICK Piwi-like protein 1 OS=Gallus gallus OX=9031 GN=PIWIL1 PE=2 SV=1//0
gene524	RIMBP2	gnl|BL_ORD_ID|350507 sp|Q8QFX1|RIMB2_CHICK RIMS-binding protein 2 OS=Gallus gallus OX=9031 GN=RIMBP2 PE=1 SV=1//0
gene525	LOC110358190	gnl|BL_ORD_ID|350507 sp|Q8QFX1|RIMB2_CHICK RIMS-binding protein 2 OS=Gallus gallus OX=9031 GN=RIMBP2 PE=1 SV=1//3.27168e-22
gene526	LOC110358191	-//-
gene527	LOC110357222	-//-
gene528	STX2	gnl|BL_ORD_ID|446805 sp|P32856|STX2_HUMAN Syntaxin-2 OS=Homo sapiens OX=9606 GN=STX2 PE=1 SV=3//2.16195e-130
gene529	LOC110358199	-//-
gene530	RAN	gnl|BL_ORD_ID|338464 sp|P42558|RAN_CHICK GTP-binding nuclear protein Ran OS=Gallus gallus OX=9031 GN=RAN PE=2 SV=1//8.49206e-145
gene531	ADGRD1	gnl|BL_ORD_ID|12129 sp|A6QLU6|AGRD1_BOVIN Adhesion G-protein coupled receptor D1 OS=Bos taurus OX=9913 GN=ADGRD1 PE=2 SV=1//0
gene532	LOC110358221	-//-
gene533	LOC110358224	-//-
gene534	SFSWAP	gnl|BL_ORD_ID|434054 sp|Q12872|SFSWA_HUMAN Splicing factor, suppressor of white-apricot homolog OS=Homo sapiens OX=9606 GN=SFSWAP PE=1 SV=3//1.0874e-82
gene535	LOC110358228	-//-
gene536	MMP17	gnl|BL_ORD_ID|241033 sp|Q9ULZ9|MMP17_HUMAN Matrix metalloproteinase-17 OS=Homo sapiens OX=9606 GN=MMP17 PE=1 SV=4//0
gene537	LOC110358237	-//-
gene538	ULK1	gnl|BL_ORD_ID|495212 sp|O75385|ULK1_HUMAN Serine/threonine-protein kinase ULK1 OS=Homo sapiens OX=9606 GN=ULK1 PE=1 SV=2//0
gene539	LOC110358239	-//-
gene540	PUS1	gnl|BL_ORD_ID|485220 sp|Q9WU56|TRUA_MOUSE tRNA pseudouridine synthase A OS=Mus musculus OX=10090 GN=Pus1 PE=1 SV=2//0
gene541	LOC110357121	gnl|BL_ORD_ID|120293 sp|Q96L91|EP400_HUMAN E1A-binding protein p400 OS=Homo sapiens OX=9606 GN=EP400 PE=1 SV=4//3.80402e-07
gene542	EP400	gnl|BL_ORD_ID|120293 sp|Q96L91|EP400_HUMAN E1A-binding protein p400 OS=Homo sapiens OX=9606 GN=EP400 PE=1 SV=4//7.74142e-32
gene543	NOC4L	gnl|BL_ORD_ID|271461 sp|Q5ZJC7|NOC4L_CHICK Nucleolar complex protein 4 homolog OS=Gallus gallus OX=9031 GN=NOC4L PE=2 SV=1//0
gene544	LOC110358241	-//-
gene545	LOC110358262	-//-
gene546	LOC110358259	-//-
gene547	LOC110358268	-//-
gene548	LOC110358271	-//-
gene549	LOC110357133	-//-
gene550	GALNT9	gnl|BL_ORD_ID|142826 sp|Q9HCQ5|GALT9_HUMAN Polypeptide N-acetylgalactosaminyltransferase 9 OS=Homo sapiens OX=9606 GN=GALNT9 PE=1 SV=3//0
gene551	LOC110358313	-//-
gene552	LOC110358316	-//-
gene553	LOC110358322	-//-
gene554	LOC110358326	-//-
gene555	LOC110358329	-//-
gene556	LOC110358341	-//-
gene557	LOC110358344	-//-
gene558	LOC110357135	-//-
gene559	FBRSL1	gnl|BL_ORD_ID|39535 sp|Q8WXX7|AUTS2_HUMAN Autism susceptibility gene 2 protein OS=Homo sapiens OX=9606 GN=AUTS2 PE=1 SV=1//1.14901e-159
gene560	LOC110358396	-//-
gene561	LOC110358387	-//-
gene562	LOC110358398	-//-
gene563	CHFR	gnl|BL_ORD_ID|62639 sp|Q810L3|CHFR_MOUSE E3 ubiquitin-protein ligase CHFR OS=Mus musculus OX=10090 GN=Chfr PE=1 SV=1//0
gene564	LOC102092877	-//-
gene565	LOC110358420	-//-
gene566	LOC102093833	gnl|BL_ORD_ID|157240 sp|Q08378|GOGA3_HUMAN Golgin subfamily A member 3 OS=Homo sapiens OX=9606 GN=GOLGA3 PE=1 SV=2//0
gene567	LOC110358416	-//-
gene568	ANKLE2	gnl|BL_ORD_ID|16878 sp|Q86XL3|ANKL2_HUMAN Ankyrin repeat and LEM domain-containing protein 2 OS=Homo sapiens OX=9606 GN=ANKLE2 PE=1 SV=4//0
gene569	LOC110358491	-//-
gene570	LOC110358490	-//-
gene571	LOC102093648	-//-
gene572	LOC110358497	-//-
gene573	GREB1L	gnl|BL_ORD_ID|160279 sp|Q9C091|GRB1L_HUMAN GREB1-like protein OS=Homo sapiens OX=9606 GN=GREB1L PE=1 SV=2//0
gene574	LOC110358499	-//-
gene575	ESCO1	gnl|BL_ORD_ID|122077 sp|Q5FWF5|ESCO1_HUMAN N-acetyltransferase ESCO1 OS=Homo sapiens OX=9606 GN=ESCO1 PE=1 SV=3//0
gene576	ABHD3	gnl|BL_ORD_ID|4399 sp|Q0VC00|ABHD3_BOVIN Phospholipase ABHD3 OS=Bos taurus OX=9913 GN=ABHD3 PE=2 SV=1//0
gene577	MIB1	gnl|BL_ORD_ID|239070 sp|Q86YT6|MIB1_HUMAN E3 ubiquitin-protein ligase MIB1 OS=Homo sapiens OX=9606 GN=MIB1 PE=1 SV=1//0
gene578	LOC110358502	-//-
gene579	GATA6	gnl|BL_ORD_ID|143228 sp|P43693|GATA6_CHICK Transcription factor GATA-6 OS=Gallus gallus OX=9031 GN=GATA6 PE=2 SV=1//6.49738e-95
gene580	LOC110358503	-//-
gene581	LOC110358512	-//-
gene582	LOC110358507	-//-
gene583	LOC110358517	-//-
gene584	RBBP8	gnl|BL_ORD_ID|81249 sp|Q99708|CTIP_HUMAN DNA endonuclease RBBP8 OS=Homo sapiens OX=9606 GN=RBBP8 PE=1 SV=2//0
gene585	CABLES1	gnl|BL_ORD_ID|49193 sp|Q8TDN4|CABL1_HUMAN CDK5 and ABL1 enzyme substrate 1 OS=Homo sapiens OX=9606 GN=CABLES1 PE=1 SV=2//0
gene586	TMEM241	gnl|BL_ORD_ID|475010 sp|A1L3G4|TM241_XENLA Transmembrane protein 241 OS=Xenopus laevis OX=8355 GN=tmem241 PE=2 SV=1//2.82586e-127
gene587	RIOK3	gnl|BL_ORD_ID|352575 sp|O14730|RIOK3_HUMAN Serine/threonine-protein kinase RIO3 OS=Homo sapiens OX=9606 GN=RIOK3 PE=1 SV=2//0
gene588	LOC110358525	-//-
gene589	CUNH18orf8	gnl|BL_ORD_ID|385997 sp|Q96DM3|RMC1_HUMAN Regulator of MON1-CCZ1 complex OS=Homo sapiens OX=9606 GN=RMC1 PE=1 SV=2//0
gene590	NPC1	gnl|BL_ORD_ID|272613 sp|P56941|NPC1_PIG NPC intracellular cholesterol transporter 1 OS=Sus scrofa OX=9823 GN=NPC1 PE=2 SV=1//0
gene591	ANKRD29	gnl|BL_ORD_ID|17383 sp|Q8N6D5|ANR29_HUMAN Ankyrin repeat domain-containing protein 29 OS=Homo sapiens OX=9606 GN=ANKRD29 PE=2 SV=2//0
gene592	LOC110358475	gnl|BL_ORD_ID|210735 sp|Q16787|LAMA3_HUMAN Laminin subunit alpha-3 OS=Homo sapiens OX=9606 GN=LAMA3 PE=1 SV=2//4.27834e-09
gene593	LAMA3	gnl|BL_ORD_ID|210735 sp|Q16787|LAMA3_HUMAN Laminin subunit alpha-3 OS=Homo sapiens OX=9606 GN=LAMA3 PE=1 SV=2//1.14337e-06
gene594	LOC110358533	-//-
gene595	MEGF9	gnl|BL_ORD_ID|233374 sp|Q9H1U4|MEGF9_HUMAN Multiple epidermal growth factor-like domains protein 9 OS=Homo sapiens OX=9606 GN=MEGF9 PE=2 SV=3//1.05842e-147
gene596	CDK5RAP2	gnl|BL_ORD_ID|65149 sp|Q19UN5|CK5P2_PANTR CDK5 regulatory subunit-associated protein 2 OS=Pan troglodytes OX=9598 GN=CDK5RAP2 PE=2 SV=1//0
gene597	LOC110358583	-//-
gene598	LOC110358557	-//-
gene599	LOC110358586	-//-
gene600	LOC110358592	-//-
gene601	LOC110358535	-//-
gene602	LOC110358594	-//-
gene603	LOC110358536	-//-
gene604	BRINP1	gnl|BL_ORD_ID|46678 sp|Q7ZZR3|BRNP1_CHICK BMP/retinoic acid-inducible neural-specific protein 1 OS=Gallus gallus OX=9031 GN=BRINP1 PE=2 SV=1//0
gene605	LOC110358615	-//-
gene606	LOC110358614	-//-
gene607	LOC110358600	-//-
gene608	LOC110358617	-//-
gene609	LOC110358611	-//-
gene610	LOC110358605	-//-
gene611	LOC110358602	-//-
gene612	LOC110358610	-//-
gene613	LOC110358541	-//-
gene614	LOC110358543	-//-
gene615	LOC110358621	-//-
gene616	LOC110358620	-//-
gene617	TLR4	gnl|BL_ORD_ID|474547 sp|Q68Y56|TLR4_PIG Toll-like receptor 4 OS=Sus scrofa OX=9823 GN=TLR4 PE=2 SV=1//0
gene618	LOC110358627	-//-
gene619	LOC110358634	-//-
gene620	LOC110358545	-//-
gene621	ASTN2	gnl|BL_ORD_ID|30660 sp|O75129|ASTN2_HUMAN Astrotactin-2 OS=Homo sapiens OX=9606 GN=ASTN2 PE=1 SV=2//0
gene622	TRIM32	gnl|BL_ORD_ID|479598 sp|Q13049|TRI32_HUMAN E3 ubiquitin-protein ligase TRIM32 OS=Homo sapiens OX=9606 GN=TRIM32 PE=1 SV=2//0
gene623	LOC110358689	-//-
gene624	PAPPA	gnl|BL_ORD_ID|293205 sp|Q8R4K8|PAPP1_MOUSE Pappalysin-1 OS=Mus musculus OX=10090 GN=Pappa PE=2 SV=2//0
gene625	LOC110358668	-//-
gene626	LOC110358686	-//-
gene627	LOC110358547	-//-
gene628	TNC	gnl|BL_ORD_ID|467824 sp|Q80YX1|TENA_MOUSE Tenascin OS=Mus musculus OX=10090 GN=Tnc PE=1 SV=1//0
gene629	LOC110358711	gnl|BL_ORD_ID|467820 sp|P10039|TENA_CHICK Tenascin OS=Gallus gallus OX=9031 GN=TNC PE=1 SV=2//6.57697e-26
gene630	LOC110358733	gnl|BL_ORD_ID|43380 sp|Q9Y6D5|BIG2_HUMAN Brefeldin A-inhibited guanine nucleotide-exchange protein 2 OS=Homo sapiens OX=9606 GN=ARFGEF2 PE=1 SV=3//2.47308e-23
gene631	LOC102098094	gnl|BL_ORD_ID|475967 sp|P32971|TNFL8_HUMAN Tumor necrosis factor ligand superfamily member 8 OS=Homo sapiens OX=9606 GN=TNFSF8 PE=2 SV=1//3.48909e-33
gene632	TNFSF15	gnl|BL_ORD_ID|475894 sp|O95150|TNF15_HUMAN Tumor necrosis factor ligand superfamily member 15 OS=Homo sapiens OX=9606 GN=TNFSF15 PE=1 SV=2//5.49999e-63
gene633	LOC102098452	-//-
gene634	TMEM268	gnl|BL_ORD_ID|475094 sp|Q8R239|TM268_MOUSE Transmembrane protein 268 OS=Mus musculus OX=10090 GN=Tmem268 PE=2 SV=2//8.19821e-81
gene635	ATP6V1G1	gnl|BL_ORD_ID|502900 sp|P79251|VATG1_BOVIN V-type proton ATPase subunit G 1 OS=Bos taurus OX=9913 GN=ATP6V1G1 PE=1 SV=3//2.19537e-27
gene636	LOC110358785	-//-
gene637	LOC110358786	-//-
gene638	LOC110358787	-//-
gene639	WHRN	gnl|BL_ORD_ID|510006 sp|Q9P202|WHRN_HUMAN Whirlin OS=Homo sapiens OX=9606 GN=WHRN PE=1 SV=4//1.44594e-15
gene640	AKNA	gnl|BL_ORD_ID|13184 sp|Q7Z591|AKNA_HUMAN AT-hook-containing transcription factor OS=Homo sapiens OX=9606 GN=AKNA PE=1 SV=2//1.3833e-52
gene641	STXBP1	gnl|BL_ORD_ID|446878 sp|Q6R748|STXB1_CHICK Syntaxin-binding protein 1 OS=Gallus gallus OX=9031 GN=STXBP1 PE=2 SV=1//0
gene642	FAM129B	gnl|BL_ORD_ID|269663 sp|B4F7E8|NIBL1_RAT Niban-like protein 1 OS=Rattus norvegicus OX=10116 GN=Fam129b PE=1 SV=1//0
gene643	SLC31A2	gnl|BL_ORD_ID|73851 sp|O15432|COPT2_HUMAN Probable low affinity copper uptake protein 2 OS=Homo sapiens OX=9606 GN=SLC31A2 PE=1 SV=1//3.03293e-30
gene644	NRXN1	gnl|BL_ORD_ID|275198 sp|Q9DDD0|NRX1A_CHICK Neurexin-1 (Fragment) OS=Gallus gallus OX=9031 GN=NRXN1 PE=2 SV=1//2.15497e-38
gene645	LOC110358834	-//-
gene646	LOC110358844	-//-
gene647	LOC110358839	-//-
gene648	LOC110358805	-//-
gene649	LOC110358813	-//-
gene650	FSHR	gnl|BL_ORD_ID|138424 sp|Q7ZTV5|FSHR_CAIMO Follicle-stimulating hormone receptor OS=Cairina moschata OX=8855 GN=FSHR PE=2 SV=1//0
gene651	LOC110358853	-//-
gene652	LOC110358815	-//-
gene653	LOC102085545	gnl|BL_ORD_ID|223633 sp|Q90674|LSHR_CHICK Lutropin-choriogonadotropic hormone receptor OS=Gallus gallus OX=9031 GN=LHCGR PE=2 SV=2//0
gene654	GTF2A1L	gnl|BL_ORD_ID|468215 sp|Q9UNN4|TF2AY_HUMAN TFIIA-alpha and beta-like factor OS=Homo sapiens OX=9606 GN=GTF2A1L PE=1 SV=2//7.62774e-121
gene655	LOC110358869	-//-
gene656	STON1	gnl|BL_ORD_ID|446424 sp|Q9Y6Q2|STON1_HUMAN Stonin-1 OS=Homo sapiens OX=9606 GN=STON1 PE=1 SV=2//0
gene657	LOC110358868	-//-
gene658	LOC102086083	gnl|BL_ORD_ID|313489 sp|Q5ZL12|PPR21_CHICK Protein phosphatase 1 regulatory subunit 21 OS=Gallus gallus OX=9031 GN=PPP1R21 PE=2 SV=1//4.81719e-32
gene659	LIMS1	gnl|BL_ORD_ID|217234 sp|P48059|LIMS1_HUMAN LIM and senescent cell antigen-like-containing domain protein 1 OS=Homo sapiens OX=9606 GN=LIMS1 PE=1 SV=4//0
gene660	LOC102086702	gnl|BL_ORD_ID|340932 sp|Q9ERU9|RBP2_MOUSE E3 SUMO-protein ligase RanBP2 OS=Mus musculus OX=10090 GN=Ranbp2 PE=1 SV=2//0
gene661	CCDC138	gnl|BL_ORD_ID|54575 sp|Q95JJ5|CC138_MACFA Coiled-coil domain-containing protein 138 OS=Macaca fascicularis OX=9541 GN=CCDC138 PE=2 SV=1//0
gene662	LOC110358874	-//-
gene663	EDAR	gnl|BL_ORD_ID|111780 sp|Q9UNE0|EDAR_HUMAN Tumor necrosis factor receptor superfamily member EDAR OS=Homo sapiens OX=9606 GN=EDAR PE=1 SV=1//0
gene664	LOC110358896	-//-
gene665	LOC110358900	gnl|BL_ORD_ID|434534 sp|Q8TEJ3|SH3R3_HUMAN SH3 domain-containing RING finger protein 3 OS=Homo sapiens OX=9606 GN=SH3RF3 PE=1 SV=2//4.09086e-91
gene666	SH3RF3	gnl|BL_ORD_ID|434534 sp|Q8TEJ3|SH3R3_HUMAN SH3 domain-containing RING finger protein 3 OS=Homo sapiens OX=9606 GN=SH3RF3 PE=1 SV=2//4.41988e-09
gene667	LOC110358901	-//-
gene668	SEPT10	gnl|BL_ORD_ID|432422 sp|Q9P0V9|SEP10_HUMAN Septin-10 OS=Homo sapiens OX=9606 GN=SEPT10 PE=1 SV=2//0
gene669	SOWAHC	gnl|BL_ORD_ID|449128 sp|Q8C0J6|SWAHC_MOUSE Ankyrin repeat domain-containing protein SOWAHC OS=Mus musculus OX=10090 GN=Sowahc PE=1 SV=2//1.97284e-77
gene670	CHAMP1	gnl|BL_ORD_ID|61996 sp|Q96JM3|CHAP1_HUMAN Chromosome alignment-maintaining phosphoprotein 1 OS=Homo sapiens OX=9606 GN=CHAMP1 PE=1 SV=2//1.97594e-161
gene671	UPF3A	gnl|BL_ORD_ID|345606 sp|Q9H1J1|REN3A_HUMAN Regulator of nonsense transcripts 3A OS=Homo sapiens OX=9606 GN=UPF3A PE=1 SV=1//1.93614e-86
gene672	LOC110359058	-//-
gene673	LOC110359044	gnl|BL_ORD_ID|194709 sp|Q66H52|IPIL1_RAT Inositol 1,4,5-trisphosphate receptor-interacting protein-like 1 OS=Rattus norvegicus OX=10116 GN=Itpripl1 PE=2 SV=1//8.87462e-14
gene674	LOC110359051	-//-
gene675	LOC110359054	-//-
gene676	MAN2B2	gnl|BL_ORD_ID|226825 sp|Q9Y2E5|MA2B2_HUMAN Epididymis-specific alpha-mannosidase OS=Homo sapiens OX=9606 GN=MAN2B2 PE=1 SV=4//0
gene677	LOC110359065	-//-
gene678	S100P	gnl|BL_ORD_ID|425003 sp|P25815|S100P_HUMAN Protein S100-P OS=Homo sapiens OX=9606 GN=S100P PE=1 SV=2//5.95837e-30
gene679	LOC110359066	-//-
gene680	KIAA0232	gnl|BL_ORD_ID|199931 sp|Q92628|K0232_HUMAN Uncharacterized protein KIAA0232 OS=Homo sapiens OX=9606 GN=KIAA0232 PE=1 SV=5//0
gene681	LOC110359076	-//-
gene682	TBC1D14	gnl|BL_ORD_ID|465949 sp|Q9P2M4|TBC14_HUMAN TBC1 domain family member 14 OS=Homo sapiens OX=9606 GN=TBC1D14 PE=1 SV=3//0
gene683	CCDC96	gnl|BL_ORD_ID|55432 sp|Q95LS7|CCD96_MACFA Coiled-coil domain-containing protein 96 OS=Macaca fascicularis OX=9541 GN=CCDC96 PE=2 SV=1//2.50254e-48
gene684	TADA2B	gnl|BL_ORD_ID|463534 sp|Q5RBN9|TAD2B_PONAB Transcriptional adapter 2-beta OS=Pongo abelii OX=9601 GN=TADA2B PE=2 SV=1//6.62849e-170
gene685	GRPEL1	gnl|BL_ORD_ID|161138 sp|Q5RA81|GRPE1_PONAB GrpE protein homolog 1, mitochondrial OS=Pongo abelii OX=9601 GN=GRPEL1 PE=2 SV=1//1.94295e-101
gene686	LOC110359092	-//-
gene687	SORCS2	gnl|BL_ORD_ID|439441 sp|Q96PQ0|SORC2_HUMAN VPS10 domain-containing receptor SorCS2 OS=Homo sapiens OX=9606 GN=SORCS2 PE=1 SV=3//0
gene688	LOC110359139	-//-
gene689	AFAP1	gnl|BL_ORD_ID|11466 sp|Q90738|AFAP1_CHICK Actin filament-associated protein 1 OS=Gallus gallus OX=9031 GN=AFAP1 PE=1 SV=2//4.41697e-98
gene690	ABLIM2	gnl|BL_ORD_ID|4496 sp|Q6H8Q1|ABLM2_HUMAN Actin-binding LIM protein 2 OS=Homo sapiens OX=9606 GN=ABLIM2 PE=1 SV=2//0
gene691	SH3TC1	gnl|BL_ORD_ID|425823 sp|Q8TE82|S3TC1_HUMAN SH3 domain and tetratricopeptide repeat-containing protein 1 OS=Homo sapiens OX=9606 GN=SH3TC1 PE=1 SV=3//0
gene692	HTRA3	gnl|BL_ORD_ID|183874 sp|P83110|HTRA3_HUMAN Serine protease HTRA3 OS=Homo sapiens OX=9606 GN=HTRA3 PE=1 SV=2//0
gene693	ACOX3	gnl|BL_ORD_ID|7191 sp|O15254|ACOX3_HUMAN Peroxisomal acyl-coenzyme A oxidase 3 OS=Homo sapiens OX=9606 GN=ACOX3 PE=1 SV=2//0
gene694	TRMT44	gnl|BL_ORD_ID|480070 sp|Q8IYL2|TRM44_HUMAN Probable tRNA (uracil-O(2)-)-methyltransferase OS=Homo sapiens OX=9606 GN=TRMT44 PE=1 SV=2//0
gene695	LOC110359192	-//-
gene696	LOC110359197	-//-
gene697	GPR78	gnl|BL_ORD_ID|159701 sp|Q8NDV2|GPR26_HUMAN G-protein coupled receptor 26 OS=Homo sapiens OX=9606 GN=GPR26 PE=1 SV=1//9.31546e-136
gene698	LOC110358953	-//-
gene699	CPZ	gnl|BL_ORD_ID|54340 sp|Q8QGP3|CBPZ_CHICK Carboxypeptidase Z OS=Gallus gallus OX=9031 GN=CPZ PE=1 SV=1//0
gene700	LOC110359214	-//-
gene701	LOC110359217	-//-
gene702	LOC110359230	-//-
gene703	LOC110359234	-//-
gene704	ADRA2C	gnl|BL_ORD_ID|9800 sp|P35405|ADA2C_DIDVI Alpha-2C adrenergic receptor OS=Didelphis virginiana OX=9267 GN=ADRA2C PE=2 SV=2//8.08188e-38
gene705	LOC110359253	-//-
gene706	LOC110358965	-//-
gene707	LOC110359262	-//-
gene708	LOC110359266	-//-
gene709	LOC102097375	gnl|BL_ORD_ID|55654 sp|Q5I1Z0|CCL3_PANTR C-C motif chemokine 3 OS=Pan troglodytes OX=9598 GN=CCL3 PE=3 SV=1//1.00453e-13
gene710	LRPAP1	gnl|BL_ORD_ID|16287 sp|P55302|AMRP_MOUSE Alpha-2-macroglobulin receptor-associated protein OS=Mus musculus OX=10090 GN=Lrpap1 PE=1 SV=1//4.47899e-160
gene711	DOK7	gnl|BL_ORD_ID|104654 sp|Q18PE0|DOK7_MOUSE Protein Dok-7 OS=Mus musculus OX=10090 GN=Dok7 PE=1 SV=1//2.74941e-161
gene712	HGFAC	gnl|BL_ORD_ID|172360 sp|Q6QNF4|HGFA_CANLF Hepatocyte growth factor activator OS=Canis lupus familiaris OX=9615 GN=HGFAC PE=2 SV=1//0
gene713	RGS12	gnl|BL_ORD_ID|348292 sp|O14924|RGS12_HUMAN Regulator of G-protein signaling 12 OS=Homo sapiens OX=9606 GN=RGS12 PE=1 SV=1//0
gene714	LOC110359303	-//-
gene715	MSANTD1	gnl|BL_ORD_ID|248878 sp|Q8BIL2|MSD1_MOUSE Myb/SANT-like DNA-binding domain-containing protein 1 OS=Mus musculus OX=10090 GN=Msantd1 PE=2 SV=1//8.61646e-124
gene716	HTT	gnl|BL_ORD_ID|168987 sp|P42858|HD_HUMAN Huntingtin OS=Homo sapiens OX=9606 GN=HTT PE=1 SV=2//0
gene717	GRK4	gnl|BL_ORD_ID|160954 sp|P32298|GRK4_HUMAN G protein-coupled receptor kinase 4 OS=Homo sapiens OX=9606 GN=GRK4 PE=1 SV=3//0
gene718	LOC110359313	-//-
gene719	NOP14	gnl|BL_ORD_ID|271930 sp|Q8R3N1|NOP14_MOUSE Nucleolar protein 14 OS=Mus musculus OX=10090 GN=Nop14 PE=1 SV=2//1.23704e-128
gene720	LOC110359315	-//-
gene721	MFSD10	gnl|BL_ORD_ID|236864 sp|Q0P5M9|MFS10_BOVIN Major facilitator superfamily domain-containing protein 10 OS=Bos taurus OX=9913 GN=MFSD10 PE=2 SV=1//8.18737e-155
gene722	ADD1	gnl|BL_ORD_ID|10061 sp|P35611|ADDA_HUMAN Alpha-adducin OS=Homo sapiens OX=9606 GN=ADD1 PE=1 SV=2//0
gene723	LOC110359326	-//-
gene724	LOC110359327	-//-
gene725	SH3BP2	gnl|BL_ORD_ID|1053 sp|P78314|3BP2_HUMAN SH3 domain-binding protein 2 OS=Homo sapiens OX=9606 GN=SH3BP2 PE=1 SV=2//1.51138e-169
gene726	LOC110358966	-//-
gene727	LOC110358971	-//-
gene728	LOC110359341	-//-
gene729	TNIP2	gnl|BL_ORD_ID|475988 sp|Q99JG7|TNIP2_MOUSE TNFAIP3-interacting protein 2 OS=Mus musculus OX=10090 GN=Tnip2 PE=1 SV=1//3.38651e-111
gene730	LOC110359346	-//-
gene731	LOC110359347	-//-
gene732	FAM193A	gnl|BL_ORD_ID|125358 sp|P78312|F193A_HUMAN Protein FAM193A OS=Homo sapiens OX=9606 GN=FAM193A PE=1 SV=2//4.09933e-71
gene733	LOC110359376	gnl|BL_ORD_ID|387347 sp|O88846|RNF4_RAT E3 ubiquitin-protein ligase RNF4 OS=Rattus norvegicus OX=10116 GN=Rnf4 PE=1 SV=1//2.98564e-07
gene734	RNF4	gnl|BL_ORD_ID|387345 sp|P78317|RNF4_HUMAN E3 ubiquitin-protein ligase RNF4 OS=Homo sapiens OX=9606 GN=RNF4 PE=1 SV=1//7.02401e-71
gene735	CFAP99	gnl|BL_ORD_ID|59617 sp|D6REC4|CFA99_HUMAN Cilia- and flagella-associated protein 99 OS=Homo sapiens OX=9606 GN=CFAP99 PE=3 SV=1//1.5027e-70
gene736	ZFYVE28	gnl|BL_ORD_ID|224428 sp|Q0P4S0|LST2_XENTR Lateral signaling target protein 2 homolog OS=Xenopus tropicalis OX=8364 GN=zfyve28 PE=2 SV=1//0
gene737	LOC110358980	-//-
gene738	LOC110359406	-//-
gene739	LOC110359405	-//-
gene740	MXD4	gnl|BL_ORD_ID|227082 sp|Q14582|MAD4_HUMAN Max dimerization protein 4 OS=Homo sapiens OX=9606 GN=MXD4 PE=1 SV=2//2.6664e-91
gene741	HAUS3	gnl|BL_ORD_ID|167035 sp|Q68CZ6|HAUS3_HUMAN HAUS augmin-like complex subunit 3 OS=Homo sapiens OX=9606 GN=HAUS3 PE=1 SV=1//3.53082e-168
gene742	POLN	gnl|BL_ORD_ID|105780 sp|Q7Z5Q5|DPOLN_HUMAN DNA polymerase nu OS=Homo sapiens OX=9606 GN=POLN PE=1 SV=2//0
gene743	NAT8L	gnl|BL_ORD_ID|263825 sp|A4II32|NAT8L_XENTR N-acetylaspartate synthetase OS=Xenopus tropicalis OX=8364 GN=nat8l PE=2 SV=1//7.09565e-76
gene744	LOC110359431	-//-
gene745	CUNH4orf48	gnl|BL_ORD_ID|56908 sp|E1BRC3|CD048_CHICK Neuropeptide-like protein C4orf48 homolog OS=Gallus gallus OX=9031 PE=3 SV=1//1.98977e-25
gene746	LOC110359443	-//-
gene747	LOC102095005	gnl|BL_ORD_ID|56911 sp|B5X8I6|CD048_SALSA Neuropeptide-like protein C4orf48 homolog OS=Salmo salar OX=8030 PE=3 SV=1//4.16262e-28
gene748	LOC110359446	gnl|BL_ORD_ID|56911 sp|B5X8I6|CD048_SALSA Neuropeptide-like protein C4orf48 homolog OS=Salmo salar OX=8030 PE=3 SV=1//8.5744e-08
gene749	LOC110359445	-//-
gene750	NELFA	gnl|BL_ORD_ID|267629 sp|Q9H3P2|NELFA_HUMAN Negative elongation factor A OS=Homo sapiens OX=9606 GN=NELFA PE=1 SV=3//0
gene751	LOC110358982	-//-
gene752	LOC110359450	gnl|BL_ORD_ID|449060 sp|P0C6B8|SVEP1_RAT Sushi, von Willebrand factor type A, EGF and pentraxin domain-containing protein 1 OS=Rattus norvegicus OX=10116 GN=Svep1 PE=1 SV=1//1.45078e-07
gene753	NSD2	gnl|BL_ORD_ID|275664 sp|O96028|NSD2_HUMAN Histone-lysine N-methyltransferase NSD2 OS=Homo sapiens OX=9606 GN=NSD2 PE=1 SV=1//0
gene754	LOC110359464	-//-
gene755	LOC110359466	-//-
gene756	LETM1	gnl|BL_ORD_ID|213426 sp|Q5ZK33|LETM1_CHICK Mitochondrial proton/calcium exchanger protein OS=Gallus gallus OX=9031 GN=LETM1 PE=2 SV=1//0
gene757	LOC110359467	-//-
gene758	FGFR3	gnl|BL_ORD_ID|131913 sp|P18460|FGFR3_CHICK Fibroblast growth factor receptor 3 OS=Gallus gallus OX=9031 GN=FGFR3 PE=2 SV=1//0
gene759	LOC110358986	-//-
gene760	LOC110358993	-//-
gene761	LOC110359469	-//-
gene762	LOC110359471	-//-
gene763	LOC110359021	-//-
gene764	LOC110359474	-//-
gene765	LOC110358997	-//-
gene766	LOC102098453	gnl|BL_ORD_ID|306220 sp|Q9JI48|PLAC8_MOUSE Placenta-specific gene 8 protein OS=Mus musculus OX=10090 GN=Plac8 PE=1 SV=1//8.07127e-47
gene767	LOC102098752	gnl|BL_ORD_ID|306220 sp|Q9JI48|PLAC8_MOUSE Placenta-specific gene 8 protein OS=Mus musculus OX=10090 GN=Plac8 PE=1 SV=1//2.47602e-43
gene768	LOC110359508	-//-
gene769	ABCG2	gnl|BL_ORD_ID|4217 sp|Q9UNQ0|ABCG2_HUMAN ATP-binding cassette sub-family G member 2 OS=Homo sapiens OX=9606 GN=ABCG2 PE=1 SV=3//0
gene770	PKD2	gnl|BL_ORD_ID|305806 sp|Q4GZT3|PKD2_BOVIN Polycystin-2 OS=Bos taurus OX=9913 GN=PKD2 PE=2 SV=1//0
gene771	SPP1	gnl|BL_ORD_ID|288042 sp|P23498|OSTP_CHICK Osteopontin OS=Gallus gallus OX=9031 GN=SPP1 PE=2 SV=3//1.23928e-66
gene772	LOC110359520	-//-
gene773	MEPE	gnl|BL_ORD_ID|284651 sp|F1NSM7|OC116_CHICK Ovocleidin-116 OS=Gallus gallus OX=9031 PE=1 SV=1//3.64014e-45
gene774	IBSP	gnl|BL_ORD_ID|435133 sp|P79780|SIAL_CHICK Bone sialoprotein 2 OS=Gallus gallus OX=9031 GN=IBSP PE=1 SV=1//3.88517e-38
gene775	LOC102092264	-//-
gene776	SPARCL1	gnl|BL_ORD_ID|442073 sp|P23499|SPRL1_COTJA SPARC-like protein 1 OS=Coturnix japonica OX=93934 GN=SPARCL1 PE=2 SV=1//0
gene777	NUDT9	gnl|BL_ORD_ID|279341 sp|Q9BW91|NUDT9_HUMAN ADP-ribose pyrophosphatase, mitochondrial OS=Homo sapiens OX=9606 GN=NUDT9 PE=1 SV=1//6.91556e-166
gene778	LOC102084328	gnl|BL_ORD_ID|98572 sp|Q4JK73|DHB11_MACFA Estradiol 17-beta-dehydrogenase 11 OS=Macaca fascicularis OX=9541 GN=HSD17B11 PE=2 SV=1//3.16367e-139
gene779	LOC110359541	-//-
gene780	LOC102084506	gnl|BL_ORD_ID|98574 sp|Q5NVG2|DHB11_PONAB Estradiol 17-beta-dehydrogenase 11 OS=Pongo abelii OX=9601 GN=HSD17B11 PE=2 SV=1//2.74757e-139
gene781	LOC110359542	-//-
gene782	KLHL8	gnl|BL_ORD_ID|207325 sp|Q9P2G9|KLHL8_HUMAN Kelch-like protein 8 OS=Homo sapiens OX=9606 GN=KLHL8 PE=1 SV=4//0
gene783	LOC102084821	gnl|BL_ORD_ID|207325 sp|Q9P2G9|KLHL8_HUMAN Kelch-like protein 8 OS=Homo sapiens OX=9606 GN=KLHL8 PE=1 SV=4//2.79464e-18
gene784	AFF1	gnl|BL_ORD_ID|11481 sp|O88573|AFF1_MOUSE AF4/FMR2 family member 1 OS=Mus musculus OX=10090 GN=Aff1 PE=1 SV=2//0
gene785	PTPN13	gnl|BL_ORD_ID|325706 sp|Q12923|PTN13_HUMAN Tyrosine-protein phosphatase non-receptor type 13 OS=Homo sapiens OX=9606 GN=PTPN13 PE=1 SV=2//0
gene786	LOC110359632	-//-
gene787	MAPK10	gnl|BL_ORD_ID|240273 sp|P53779|MK10_HUMAN Mitogen-activated protein kinase 10 OS=Homo sapiens OX=9606 GN=MAPK10 PE=1 SV=2//0
gene788	LOC110359624	-//-
gene789	LOC110359618	-//-
gene790	ARHGAP24	gnl|BL_ORD_ID|349183 sp|Q5U2Z7|RHG24_RAT Rho GTPase-activating protein 24 OS=Rattus norvegicus OX=10116 GN=Arhgap24 PE=1 SV=2//0
gene791	LOC110359675	gnl|BL_ORD_ID|433403 sp|Q53H47|SETMR_HUMAN Histone-lysine N-methyltransferase SETMAR OS=Homo sapiens OX=9606 GN=SETMAR PE=1 SV=2//8.62288e-91
gene792	COPS4	gnl|BL_ORD_ID|79766 sp|A7Y521|CSN4_PIG COP9 signalosome complex subunit 4 OS=Sus scrofa OX=9823 GN=COPS4 PE=2 SV=1//0
gene793	LOC110359696	gnl|BL_ORD_ID|217298 sp|Q6MZP7|LIN54_HUMAN Protein lin-54 homolog OS=Homo sapiens OX=9606 GN=LIN54 PE=1 SV=3//4.66293e-10
gene794	LIN54	gnl|BL_ORD_ID|217298 sp|Q6MZP7|LIN54_HUMAN Protein lin-54 homolog OS=Homo sapiens OX=9606 GN=LIN54 PE=1 SV=3//0
gene795	THAP9	gnl|BL_ORD_ID|469494 sp|Q9H5L6|THAP9_HUMAN DNA transposase THAP9 OS=Homo sapiens OX=9606 GN=THAP9 PE=1 SV=2//0
gene796	SEC31A	gnl|BL_ORD_ID|427564 sp|Q5F3X8|SC31A_CHICK Protein transport protein Sec31A OS=Gallus gallus OX=9031 GN=SEC31A PE=2 SV=1//0
gene797	LOC110359479	-//-
gene798	SCD5	gnl|BL_ORD_ID|427951 sp|Q2KIA4|SCD5_BOVIN Stearoyl-CoA desaturase 5 OS=Bos taurus OX=9913 GN=SCD5 PE=2 SV=1//3.05797e-164
gene799	LOC110359751	gnl|BL_ORD_ID|427952 sp|Q86SK9|SCD5_HUMAN Stearoyl-CoA desaturase 5 OS=Homo sapiens OX=9606 GN=SCD5 PE=1 SV=2//3.88204e-18
gene800	LOC110359756	-//-
gene801	TMEM150C	gnl|BL_ORD_ID|462608 sp|A5D7C9|T150C_BOVIN Transmembrane protein 150C OS=Bos taurus OX=9913 GN=TMEM150C PE=2 SV=1//2.76292e-147
gene802	ENOPH1	gnl|BL_ORD_ID|118965 sp|Q9UHY7|ENOPH_HUMAN Enolase-phosphatase E1 OS=Homo sapiens OX=9606 GN=ENOPH1 PE=1 SV=1//4.96187e-125
gene803	HNRNPDL	gnl|BL_ORD_ID|178340 sp|Q5ZI72|HNRDL_CHICK Heterogeneous nuclear ribonucleoprotein D-like OS=Gallus gallus OX=9031 GN=HNRNPDL PE=2 SV=1//4.06224e-151
gene804	LOC110359804	-//-
gene805	LOC110359802	gnl|BL_ORD_ID|178367 sp|Q60668|HNRPD_MOUSE Heterogeneous nuclear ribonucleoprotein D0 OS=Mus musculus OX=10090 GN=Hnrnpd PE=1 SV=2//1.09327e-07
gene806	LOC102089157	-//-
gene807	PRKG2	gnl|BL_ORD_ID|205575 sp|Q13237|KGP2_HUMAN cGMP-dependent protein kinase 2 OS=Homo sapiens OX=9606 GN=PRKG2 PE=1 SV=1//0
gene808	RASGEF1B	gnl|BL_ORD_ID|348091 sp|Q5RC04|RGF1B_PONAB Ras-GEF domain-containing family member 1B OS=Pongo abelii OX=9601 GN=RASGEF1B PE=2 SV=2//0
gene809	LOC110359813	-//-
gene810	BMP3	gnl|BL_ORD_ID|45446 sp|Q8BHE5|BMP3_MOUSE Bone morphogenetic protein 3 OS=Mus musculus OX=10090 GN=Bmp3 PE=1 SV=1//2.61131e-152
gene811	CUNH4orf22	gnl|BL_ORD_ID|56888 sp|Q5PQ44|CD022_XENLA Uncharacterized protein C4orf22 homolog OS=Xenopus laevis OX=8355 PE=2 SV=1//6.85885e-97
gene812	LOC110359826	-//-
gene813	LOC110359824	-//-
gene814	FGF5	gnl|BL_ORD_ID|131862 sp|P15656|FGF5_MOUSE Fibroblast growth factor 5 OS=Mus musculus OX=10090 GN=Fgf5 PE=2 SV=1//1.37485e-89
gene815	LOC110359481	-//-
gene816	LOC110359485	-//-
gene817	ANTXR2	gnl|BL_ORD_ID|17514 sp|Q6DFX2|ANTR2_MOUSE Anthrax toxin receptor 2 OS=Mus musculus OX=10090 GN=Antxr2 PE=1 SV=1//0
gene818	LOC110359848	-//-
gene819	LOC110359844	-//-
gene820	LOC110359846	-//-
gene821	LOC110359839	-//-
gene822	LOC110359836	-//-
gene823	PAQR3	gnl|BL_ORD_ID|293240 sp|Q6TCH7|PAQR3_HUMAN Progestin and adipoQ receptor family member 3 OS=Homo sapiens OX=9606 GN=PAQR3 PE=1 SV=2//0
gene824	BMP2K	gnl|BL_ORD_ID|45436 sp|Q91Z96|BMP2K_MOUSE BMP-2-inducible protein kinase OS=Mus musculus OX=10090 GN=Bmp2k PE=1 SV=1//8.43897e-21
gene825	LOC110359854	-//-
gene826	LOC110359486	-//-
gene827	LOC110359856	-//-
gene828	LOC110359860	-//-
gene829	G3BP2	gnl|BL_ORD_ID|140918 sp|Q5R9L3|G3BP2_PONAB Ras GTPase-activating protein-binding protein 2 OS=Pongo abelii OX=9601 GN=G3BP2 PE=2 SV=1//0
gene830	LOC110359866	-//-
gene831	USO1	gnl|BL_ORD_ID|499661 sp|P41541|USO1_BOVIN General vesicular transport factor p115 OS=Bos taurus OX=9913 GN=USO1 PE=1 SV=1//0
gene832	LOC110359879	-//-
gene833	LOC110359882	-//-
gene834	AREG	gnl|BL_ORD_ID|20918 sp|P24338|AREG_RAT Amphiregulin OS=Rattus norvegicus OX=10116 GN=Areg PE=1 SV=1//5.66888e-23
gene835	LOC102090092	gnl|BL_ORD_ID|250937 sp|Q9H903|MTD2L_HUMAN Probable bifunctional methylenetetrahydrofolate dehydrogenase/cyclohydrolase 2 OS=Homo sapiens OX=9606 GN=MTHFD2L PE=2 SV=3//2.65384e-142
gene836	LOC110359908	-//-
gene837	LOC110359497	gnl|BL_ORD_ID|83034 sp|P19875|CXCL2_HUMAN C-X-C motif chemokine 2 OS=Homo sapiens OX=9606 GN=CXCL2 PE=1 SV=1//4.07768e-14
gene838	RASSF6	gnl|BL_ORD_ID|338846 sp|Q6ZTQ3|RASF6_HUMAN Ras association domain-containing protein 6 OS=Homo sapiens OX=9606 GN=RASSF6 PE=1 SV=1//7.92726e-114
gene839	IL-8	gnl|BL_ORD_ID|191311 sp|P08317|IL8_CHICK Interleukin-8 OS=Gallus gallus OX=9031 GN=CXCL8 PE=2 SV=1//2.15301e-47
gene840	LOC102094827	gnl|BL_ORD_ID|191311 sp|P08317|IL8_CHICK Interleukin-8 OS=Gallus gallus OX=9031 GN=CXCL8 PE=2 SV=1//3.81614e-31
gene841	--	gnl|BL_ORD_ID|131396 sp|P84407|FETA_CHICK Alpha-fetoprotein OS=Gallus gallus OX=9031 GN=AFP PE=1 SV=1//0
gene842	ALB	gnl|BL_ORD_ID|13608 sp|P19121|ALBU_CHICK Serum albumin OS=Gallus gallus OX=9031 GN=ALB PE=1 SV=2//0
gene843	LOC110359489	-//-
gene844	ANKRD17	gnl|BL_ORD_ID|17365 sp|O75179|ANR17_HUMAN Ankyrin repeat domain-containing protein 17 OS=Homo sapiens OX=9606 GN=ANKRD17 PE=1 SV=3//0
gene845	LOC110359947	-//-
gene846	LOC102095185	gnl|BL_ORD_ID|74542 sp|Q8N8Q8|COX18_HUMAN Cytochrome c oxidase assembly protein COX18, mitochondrial OS=Homo sapiens OX=9606 GN=COX18 PE=1 SV=1//1.02228e-108
gene847	LOC110359957	-//-
gene848	ADAMTS3	gnl|BL_ORD_ID|39260 sp|O15072|ATS3_HUMAN A disintegrin and metalloproteinase with thrombospondin motifs 3 OS=Homo sapiens OX=9606 GN=ADAMTS3 PE=2 SV=4//0
gene849	LOC110359955	gnl|BL_ORD_ID|310909 sp|P11283|POL_MMTVC Gag-Pro-Pol polyprotein OS=Mouse mammary tumor virus (strain C3H) OX=11759 GN=gag-pro-pol PE=1 SV=2//1.47052e-16
gene850	LOC110359959	gnl|BL_ORD_ID|310939 sp|P51517|POL_SRV2 Gag-Pro-Pol polyprotein OS=Simian retrovirus SRV-2 OX=39068 GN=pol PE=3 SV=2//8.77624e-45
gene851	VIPR2	gnl|BL_ORD_ID|505239 sp|P41587|VIPR2_HUMAN Vasoactive intestinal polypeptide receptor 2 OS=Homo sapiens OX=9606 GN=VIPR2 PE=1 SV=2//0
gene852	ZMYND11	gnl|BL_ORD_ID|555544 sp|Q15326|ZMY11_HUMAN Zinc finger MYND domain-containing protein 11 OS=Homo sapiens OX=9606 GN=ZMYND11 PE=1 SV=2//0
gene853	LOC110360012	-//-
gene854	DIP2C	gnl|BL_ORD_ID|99585 sp|Q9Y2E4|DIP2C_HUMAN Disco-interacting protein 2 homolog C OS=Homo sapiens OX=9606 GN=DIP2C PE=1 SV=2//3.19271e-06
gene855	LOC110360027	-//-
gene856	LOC110360028	-//-
gene857	LARP4B	gnl|BL_ORD_ID|211030 sp|Q6A0A2|LAR4B_MOUSE La-related protein 4B OS=Mus musculus OX=10090 GN=Larp4b PE=1 SV=2//0
gene858	LOC110359966	-//-
gene859	GTPBP4	gnl|BL_ORD_ID|271718 sp|Q9BZE4|NOG1_HUMAN Nucleolar GTP-binding protein 1 OS=Homo sapiens OX=9606 GN=GTPBP4 PE=1 SV=3//0
gene860	LOC102097071	gnl|BL_ORD_ID|186925 sp|Q1LZ95|IDI1_BOVIN Isopentenyl-diphosphate Delta-isomerase 1 OS=Bos taurus OX=9913 GN=IDI1 PE=2 SV=2//5.53058e-136
gene861	WDR37	gnl|BL_ORD_ID|509260 sp|Q5R650|WDR37_PONAB WD repeat-containing protein 37 OS=Pongo abelii OX=9601 GN=WDR37 PE=2 SV=1//0
gene862	LOC110360044	-//-
gene863	LOC110360047	-//-
gene864	ADARB2	gnl|BL_ORD_ID|345317 sp|Q9JI20|RED2_MOUSE Double-stranded RNA-specific editase B2 OS=Mus musculus OX=10090 GN=Adarb2 PE=2 SV=2//0
gene865	LOC110360051	-//-
gene866	LOC110360055	-//-
gene867	LOC110359989	-//-
gene868	LOC110359973	-//-
gene869	LOC110359969	-//-
gene870	LOC110359977	-//-
gene871	LOC110359985	-//-
gene1000	CSRNP3	gnl|BL_ORD_ID|80635 sp|Q8WYN3|CSRN3_HUMAN Cysteine/serine-rich nuclear protein 3 OS=Homo sapiens OX=9606 GN=CSRNP3 PE=2 SV=1//0
gene1001	LOC110360713	-//-
gene1002	GALNT3	gnl|BL_ORD_ID|142799 sp|Q14435|GALT3_HUMAN Polypeptide N-acetylgalactosaminyltransferase 3 OS=Homo sapiens OX=9606 GN=GALNT3 PE=1 SV=2//0
gene1003	TTC21B	gnl|BL_ORD_ID|487880 sp|Q7Z4L5|TT21B_HUMAN Tetratricopeptide repeat protein 21B OS=Homo sapiens OX=9606 GN=TTC21B PE=1 SV=2//0
gene1004	LOC110360737	-//-
gene1005	LOC102093056	gnl|BL_ORD_ID|428158 sp|A2APX8|SCN1A_MOUSE Sodium channel protein type 1 subunit alpha OS=Mus musculus OX=10090 GN=Scn1a PE=1 SV=1//2.44731e-09
gene1006	LOC110360738	-//-
gene1007	LOC102093239	gnl|BL_ORD_ID|428169 sp|Q99250|SCN2A_HUMAN Sodium channel protein type 2 subunit alpha OS=Homo sapiens OX=9606 GN=SCN2A PE=1 SV=3//0
gene1008	LOC110360746	-//-
gene1009	LOC110360781	-//-
gene1010	XIRP2	gnl|BL_ORD_ID|511459 sp|Q4U4S6|XIRP2_MOUSE Xin actin-binding repeat-containing protein 2 OS=Mus musculus OX=10090 GN=Xirp2 PE=1 SV=1//3.3091e-20
gene1011	LOC110360795	-//-
gene1012	LOC110360787	-//-
gene1013	B3GALT1	gnl|BL_ORD_ID|40482 sp|Q9MYM7|B3GT1_PONPY Beta-1,3-galactosyltransferase 1 OS=Pongo pygmaeus OX=9600 GN=B3GALT1 PE=3 SV=1//0
gene1014	STK39	gnl|BL_ORD_ID|446280 sp|Q9Z1W9|STK39_MOUSE STE20/SPS1-related proline-alanine-rich protein kinase OS=Mus musculus OX=10090 GN=Stk39 PE=1 SV=1//0
gene1015	CERS6	gnl|BL_ORD_ID|59340 sp|Q6ZMG9|CERS6_HUMAN Ceramide synthase 6 OS=Homo sapiens OX=9606 GN=CERS6 PE=1 SV=1//2.32693e-147
gene1016	SPC25	gnl|BL_ORD_ID|440465 sp|Q3ZBK3|SPC25_BOVIN Kinetochore protein Spc25 OS=Bos taurus OX=9913 GN=SPC25 PE=2 SV=1//3.25509e-70
gene1017	G6PC2	gnl|BL_ORD_ID|141322 sp|Q9Z186|G6PC2_MOUSE Glucose-6-phosphatase 2 OS=Mus musculus OX=10090 GN=G6pc2 PE=1 SV=1//0
gene1018	LOC110360845	-//-
gene1019	ABCB11	gnl|BL_ORD_ID|4155 sp|O95342|ABCBB_HUMAN Bile salt export pump OS=Homo sapiens OX=9606 GN=ABCB11 PE=1 SV=2//0
gene1020	LOC110360835	-//-
gene1021	LOC110360843	gnl|BL_ORD_ID|4157 sp|Q9N0V3|ABCBB_RABIT Bile salt export pump OS=Oryctolagus cuniculus OX=9986 GN=ABCB11 PE=2 SV=1//5.31006e-27
gene1022	DHRS9	gnl|BL_ORD_ID|99069 sp|Q9BPW9|DHRS9_HUMAN Dehydrogenase/reductase SDR family member 9 OS=Homo sapiens OX=9606 GN=DHRS9 PE=1 SV=1//6.07736e-70
gene1023	LOC102090330	gnl|BL_ORD_ID|342067 sp|P55006|RDH7_RAT Retinol dehydrogenase 7 OS=Rattus norvegicus OX=10116 GN=Rdh7 PE=1 SV=1//1.20222e-77
gene1024	LRP2	gnl|BL_ORD_ID|223408 sp|P98164|LRP2_HUMAN Low-density lipoprotein receptor-related protein 2 OS=Homo sapiens OX=9606 GN=LRP2 PE=1 SV=3//0
gene1025	LOC110360839	-//-
gene1026	LOC110360830	-//-
gene1027	LOC102090699	gnl|BL_ORD_ID|74357 sp|Q2UY09|COSA1_HUMAN Collagen alpha-1(XXVIII) chain OS=Homo sapiens OX=9606 GN=COL28A1 PE=2 SV=2//8.29203e-10
gene1028	BBS5	gnl|BL_ORD_ID|41391 sp|Q9CZQ9|BBS5_MOUSE Bardet-Biedl syndrome 5 protein homolog OS=Mus musculus OX=10090 GN=Bbs5 PE=1 SV=1//0
gene1029	LOC110360852	gnl|BL_ORD_ID|41392 sp|Q66IS6|BBS5_XENLA Bardet-Biedl syndrome 5 protein homolog OS=Xenopus laevis OX=8355 GN=bbs5 PE=2 SV=1//1.452e-07
gene1030	KLHL41	gnl|BL_ORD_ID|207285 sp|O60662|KLH41_HUMAN Kelch-like protein 41 OS=Homo sapiens OX=9606 GN=KLHL41 PE=1 SV=2//0
gene1031	FASTKD1	gnl|BL_ORD_ID|128290 sp|Q28DE0|FAKD1_XENTR FAST kinase domain-containing protein 1, mitochondrial OS=Xenopus tropicalis OX=8364 GN=fastkd1 PE=2 SV=1//0
gene1032	PPIG	gnl|BL_ORD_ID|312744 sp|A2AR02|PPIG_MOUSE Peptidyl-prolyl cis-trans isomerase G OS=Mus musculus OX=10090 GN=Ppig PE=1 SV=1//1.44197e-52
gene1033	CCDC173	gnl|BL_ORD_ID|54640 sp|Q0VFZ6|CC173_HUMAN Coiled-coil domain-containing protein 173 OS=Homo sapiens OX=9606 GN=CCDC173 PE=2 SV=2//9.65938e-58
gene1034	PHOSPHO2	gnl|BL_ORD_ID|303815 sp|Q8TCD6|PHOP2_HUMAN Pyridoxal phosphate phosphatase PHOSPHO2 OS=Homo sapiens OX=9606 GN=PHOSPHO2 PE=1 SV=1//9.21217e-124
gene1035	KLHL23	gnl|BL_ORD_ID|207244 sp|Q6GQU2|KLH23_MOUSE Kelch-like protein 23 OS=Mus musculus OX=10090 GN=Klhl23 PE=2 SV=1//5.55947e-11
gene1036	SSB	gnl|BL_ORD_ID|211198 sp|P10881|LA_BOVIN Lupus La protein homolog OS=Bos taurus OX=9913 GN=SSB PE=2 SV=2//4.32429e-172
gene1037	METTL5	gnl|BL_ORD_ID|236057 sp|Q9NRN9|METL5_HUMAN Methyltransferase-like protein 5 OS=Homo sapiens OX=9606 GN=METTL5 PE=1 SV=1//1.47505e-113
gene1038	UBR3	gnl|BL_ORD_ID|493661 sp|Q6ZT12|UBR3_HUMAN E3 ubiquitin-protein ligase UBR3 OS=Homo sapiens OX=9606 GN=UBR3 PE=2 SV=2//0
gene1039	MYO3B	gnl|BL_ORD_ID|259757 sp|Q8WXR4|MYO3B_HUMAN Myosin-IIIb OS=Homo sapiens OX=9606 GN=MYO3B PE=2 SV=4//0
gene1040	LOC110360884	-//-
gene1041	GAD1	gnl|BL_ORD_ID|92717 sp|P48319|DCE1_PIG Glutamate decarboxylase 1 OS=Sus scrofa OX=9823 GN=GAD1 PE=2 SV=1//0
gene1042	LOC110360887	-//-
gene1043	GORASP2	gnl|BL_ORD_ID|157398 sp|Q9R064|GORS2_RAT Golgi reassembly-stacking protein 2 OS=Rattus norvegicus OX=10116 GN=Gorasp2 PE=1 SV=3//9.66883e-11
gene1044	LOC110360965	-//-
gene1045	TLK1	gnl|BL_ORD_ID|474368 sp|Q9UKI8|TLK1_HUMAN Serine/threonine-protein kinase tousled-like 1 OS=Homo sapiens OX=9606 GN=TLK1 PE=1 SV=2//0
gene1046	METTL8	gnl|BL_ORD_ID|236052 sp|Q5ZHP8|METL2_CHICK Methyltransferase-like protein 2 OS=Gallus gallus OX=9031 GN=METTL2 PE=2 SV=1//9.24243e-121
gene1047	DCAF17	gnl|BL_ORD_ID|92127 sp|Q5H9S7|DCA17_HUMAN DDB1- and CUL4-associated factor 17 OS=Homo sapiens OX=9606 GN=DCAF17 PE=1 SV=1//0
gene1048	LOC102091411	gnl|BL_ORD_ID|83802 sp|Q5CZL8|CYBR1_XENTR Cytochrome b reductase 1 OS=Xenopus tropicalis OX=8364 GN=cybrd1 PE=2 SV=2//1.98569e-93
gene1049	DYNC1I2	gnl|BL_ORD_ID|92066 sp|Q5NVM2|DC1I2_PONAB Cytoplasmic dynein 1 intermediate chain 2 OS=Pongo abelii OX=9601 GN=DYNC1I2 PE=2 SV=1//0
gene1050	SLC25A12	gnl|BL_ORD_ID|68486 sp|Q5RBC8|CMC1_PONAB Calcium-binding mitochondrial carrier protein Aralar1 OS=Pongo abelii OX=9601 GN=SLC25A12 PE=2 SV=1//0
gene1051	HAT1	gnl|BL_ORD_ID|166987 sp|O14929|HAT1_HUMAN Histone acetyltransferase type B catalytic subunit OS=Homo sapiens OX=9606 GN=HAT1 PE=1 SV=1//0
gene1052	METAP1D	gnl|BL_ORD_ID|228031 sp|Q6UB28|MAP12_HUMAN Methionine aminopeptidase 1D, mitochondrial OS=Homo sapiens OX=9606 GN=METAP1D PE=1 SV=1//0
gene1053	DLX1	gnl|BL_ORD_ID|100451 sp|P56177|DLX1_HUMAN Homeobox protein DLX-1 OS=Homo sapiens OX=9606 GN=DLX1 PE=1 SV=3//4.08698e-133
gene1054	ITGA6	gnl|BL_ORD_ID|198687 sp|P26007|ITA6_CHICK Integrin alpha-6 OS=Gallus gallus OX=9031 GN=ITGA6 PE=2 SV=1//0
gene1055	LOC106145745	gnl|BL_ORD_ID|198687 sp|P26007|ITA6_CHICK Integrin alpha-6 OS=Gallus gallus OX=9031 GN=ITGA6 PE=2 SV=1//6.49675e-13
gene1056	PDK1	gnl|BL_ORD_ID|296238 sp|Q63065|PDK1_RAT [Pyruvate dehydrogenase (acetyl-transferring)] kinase isozyme 1, mitochondrial OS=Rattus norvegicus OX=10116 GN=Pdk1 PE=1 SV=1//0
gene1057	LOC102091784	gnl|BL_ORD_ID|267364 sp|O35867|NEB1_RAT Neurabin-1 OS=Rattus norvegicus OX=10116 GN=Ppp1r9a PE=1 SV=1//1.21097e-22
gene872	TMEM169	gnl|BL_ORD_ID|474791 sp|Q96HH4|TM169_HUMAN Transmembrane protein 169 OS=Homo sapiens OX=9606 GN=TMEM169 PE=2 SV=1//2.31087e-120
gene873	LOC110360099	gnl|BL_ORD_ID|474791 sp|Q96HH4|TM169_HUMAN Transmembrane protein 169 OS=Homo sapiens OX=9606 GN=TMEM169 PE=2 SV=1//1.41304e-97
gene874	XRCC5	gnl|BL_ORD_ID|512025 sp|P27641|XRCC5_MOUSE X-ray repair cross-complementing protein 5 OS=Mus musculus OX=10090 GN=Xrcc5 PE=1 SV=4//0
gene875	MARCH4	gnl|BL_ORD_ID|228345 sp|Q9P2E8|MARH4_HUMAN E3 ubiquitin-protein ligase MARCH4 OS=Homo sapiens OX=9606 GN=MARCH4 PE=2 SV=2//2.27888e-121
gene876	LOC110360061	-//-
gene877	SMARCAL1	gnl|BL_ORD_ID|437327 sp|Q0P4U8|SMAL1_XENTR SWI/SNF-related matrix-associated actin-dependent regulator of chromatin subfamily A-like protein 1 OS=Xenopus tropicalis OX=8364 GN=smarcal1 PE=2 SV=1//0
gene878	LOC110360149	-//-
gene879	RPL37A	gnl|BL_ORD_ID|377151 sp|P32046|RL37A_CHICK 60S ribosomal protein L37a OS=Gallus gallus OX=9031 GN=RPL37A PE=3 SV=2//4.13372e-59
gene880	IGFBP2	gnl|BL_ORD_ID|186263 sp|P49705|IBP2_CHICK Insulin-like growth factor-binding protein 2 OS=Gallus gallus OX=9031 GN=IGFBP2 PE=2 SV=1//7.68403e-110
gene881	LOC110360156	-//-
gene882	IGFBP5	gnl|BL_ORD_ID|186286 sp|Q28985|IBP5_PIG Insulin-like growth factor-binding protein 5 OS=Sus scrofa OX=9823 GN=IGFBP5 PE=2 SV=2//3.38965e-79
gene883	LOC110360163	-//-
gene884	LOC110360064	-//-
gene885	LOC110360169	-//-
gene886	LOC110360193	-//-
gene887	LOC110360065	-//-
gene888	LOC110360068	-//-
gene889	LOC110360196	-//-
gene890	LOC110360199	-//-
gene891	LOC110360215	-//-
gene892	LOC110360219	-//-
gene893	LOC110360209	-//-
gene894	LOC110360216	-//-
gene895	LOC110360227	-//-
gene896	LOC110360236	-//-
gene897	LOC110360231	-//-
gene898	LOC110360220	-//-
gene899	LOC110360242	-//-
gene900	LOC110360069	-//-
gene901	LOC110360077	-//-
gene902	LOC110360072	-//-
gene903	LOC110360244	-//-
gene904	LOC110360252	-//-
gene905	LOC110360078	-//-
gene906	TNS1	gnl|BL_ORD_ID|467861 sp|Q04205|TENS_CHICK Tensin OS=Gallus gallus OX=9031 GN=TNS PE=1 SV=2//0
gene907	RUFY4	gnl|BL_ORD_ID|422291 sp|Q6ZNE9|RUFY4_HUMAN RUN and FYVE domain-containing protein 4 OS=Homo sapiens OX=9606 GN=RUFY4 PE=1 SV=2//2.79837e-19
gene908	LOC102098998	gnl|BL_ORD_ID|83067 sp|P35344|CXCR2_RABIT C-X-C chemokine receptor type 2 OS=Oryctolagus cuniculus OX=9986 GN=CXCR2 PE=2 SV=1//1.27802e-142
gene909	ARPC2	gnl|BL_ORD_ID|28146 sp|Q3MHR7|ARPC2_BOVIN Actin-related protein 2/3 complex subunit 2 OS=Bos taurus OX=9913 GN=ARPC2 PE=1 SV=1//6.46519e-173
gene910	AAMP	gnl|BL_ORD_ID|3565 sp|Q7YR70|AAMP_CANLF Angio-associated migratory cell protein OS=Canis lupus familiaris OX=9615 GN=AAMP PE=3 SV=1//0
gene911	TMBIM1	gnl|BL_ORD_ID|215752 sp|Q969X1|LFG3_HUMAN Protein lifeguard 3 OS=Homo sapiens OX=9606 GN=TMBIM1 PE=1 SV=2//3.85278e-115
gene912	PNKD	gnl|BL_ORD_ID|309087 sp|A7YY46|PNKD_BOVIN Probable hydrolase PNKD OS=Bos taurus OX=9913 GN=PNKD PE=2 SV=1//2.90144e-122
gene913	CATIP	gnl|BL_ORD_ID|52986 sp|Q0IHI3|CATIP_XENLA Ciliogenesis-associated TTC17-interacting protein OS=Xenopus laevis OX=8355 GN=catip PE=2 SV=1//5.08463e-45
gene914	SLC11A1	gnl|BL_ORD_ID|273821 sp|P51027|NRAM1_CHICK Natural resistance-associated macrophage protein 1 OS=Gallus gallus OX=9031 GN=SLC11A1 PE=2 SV=1//0
gene915	CTDSP1	gnl|BL_ORD_ID|81160 sp|P58466|CTDS1_MOUSE Carboxy-terminal domain RNA polymerase II polypeptide A small phosphatase 1 OS=Mus musculus OX=10090 GN=Ctdsp1 PE=1 SV=1//1.28518e-134
gene916	VIL1	gnl|BL_ORD_ID|505142 sp|P02640|VILI_CHICK Villin-1 OS=Gallus gallus OX=9031 GN=VIL1 PE=1 SV=2//0
gene917	USP37	gnl|BL_ORD_ID|493522 sp|E1C213|UBP37_CHICK Ubiquitin carboxyl-terminal hydrolase 37 OS=Gallus gallus OX=9031 GN=USP37 PE=3 SV=1//0
gene918	CNOT9	gnl|BL_ORD_ID|69451 sp|Q5PQL2|CNOT9_RAT CCR4-NOT transcription complex subunit 9 OS=Rattus norvegicus OX=10116 GN=Cnot9 PE=1 SV=1//0
gene919	PLCD4	gnl|BL_ORD_ID|306404 sp|Q32NH8|PLCD4_XENLA 1-phosphatidylinositol 4,5-bisphosphate phosphodiesterase delta-4 OS=Xenopus laevis OX=8355 GN=plcd4 PE=2 SV=1//0
gene920	ZNF142	gnl|BL_ORD_ID|555592 sp|P52746|ZN142_HUMAN Zinc finger protein 142 OS=Homo sapiens OX=9606 GN=ZNF142 PE=1 SV=4//1.50854e-18
gene921	LOC102084072	gnl|BL_ORD_ID|41849 sp|Q7ZTL7|BCS1_XENLA Mitochondrial chaperone BCS1 OS=Xenopus laevis OX=8355 GN=bcs1l PE=2 SV=1//5.0884e-26
gene922	RNF25	gnl|BL_ORD_ID|387310 sp|Q5E9N3|RNF25_BOVIN E3 ubiquitin-protein ligase RNF25 OS=Bos taurus OX=9913 GN=RNF25 PE=2 SV=1//4.06281e-96
gene923	STK36	gnl|BL_ORD_ID|446272 sp|Q9NRP7|STK36_HUMAN Serine/threonine-protein kinase 36 OS=Homo sapiens OX=9606 GN=STK36 PE=1 SV=2//0
gene924	TTLL4	gnl|BL_ORD_ID|488467 sp|Q14679|TTLL4_HUMAN Tubulin polyglutamylase TTLL4 OS=Homo sapiens OX=9606 GN=TTLL4 PE=1 SV=2//0
gene925	PRKAG3	gnl|BL_ORD_ID|3541 sp|Q8BGM7|AAKG3_MOUSE 5&apos;-AMP-activated protein kinase subunit gamma-3 OS=Mus musculus OX=10090 GN=Prkag3 PE=1 SV=1//5.9283e-41
gene926	LOC102085729	gnl|BL_ORD_ID|76232 sp|Q02318|CP27A_HUMAN Sterol 26-hydroxylase, mitochondrial OS=Homo sapiens OX=9606 GN=CYP27A1 PE=1 SV=1//0
gene927	WNT6	gnl|BL_ORD_ID|510274 sp|P22727|WNT6_MOUSE Protein Wnt-6 OS=Mus musculus OX=10090 GN=Wnt6 PE=1 SV=2//0
gene928	WNT10A	gnl|BL_ORD_ID|510105 sp|P43446|WN10A_DANRE Protein Wnt-10a OS=Danio rerio OX=7955 GN=wnt10a PE=1 SV=1//0
gene929	LOC110360357	-//-
gene930	CDK5R2	gnl|BL_ORD_ID|57223 sp|O35926|CD5R2_MOUSE Cyclin-dependent kinase 5 activator 2 OS=Mus musculus OX=10090 GN=Cdk5r2 PE=1 SV=2//2.65186e-70
gene931	FEV	gnl|BL_ORD_ID|131689 sp|A3FEM2|FEV_DANRE Protein FEV OS=Danio rerio OX=7955 GN=fev PE=2 SV=1//1.47972e-103
gene932	CRYBA2	gnl|BL_ORD_ID|77413 sp|P55164|CRBA2_CHICK Beta-crystallin A2 OS=Gallus gallus OX=9031 GN=CRYBA2 PE=2 SV=1//2.35034e-124
gene933	CFAP65	gnl|BL_ORD_ID|59586 sp|F1P4W9|CFA65_CHICK Cilia- and flagella-associated protein 65 OS=Gallus gallus OX=9031 GN=CFAP65 PE=2 SV=2//0
gene934	LOC102086453	gnl|BL_ORD_ID|244083 sp|Q9QZW9|MNX1_MOUSE Motor neuron and pancreas homeobox protein 1 OS=Mus musculus OX=10090 GN=Mnx1 PE=2 SV=2//4.95211e-46
gene935	IHH	gnl|BL_ORD_ID|190745 sp|Q98938|IHH_CHICK Indian hedgehog protein OS=Gallus gallus OX=9031 GN=IHH PE=2 SV=1//0
gene936	NHEJ1	gnl|BL_ORD_ID|269459 sp|Q9H9Q4|NHEJ1_HUMAN Non-homologous end-joining factor 1 OS=Homo sapiens OX=9606 GN=NHEJ1 PE=1 SV=1//4.5161e-64
gene937	SLC23A3	gnl|BL_ORD_ID|425349 sp|Q6PIS1|S23A3_HUMAN Solute carrier family 23 member 3 OS=Homo sapiens OX=9606 GN=SLC23A3 PE=2 SV=2//1.47036e-114
gene938	CNPPD1	gnl|BL_ORD_ID|69457 sp|Q5ZJH7|CNPD1_CHICK Protein CNPPD1 OS=Gallus gallus OX=9031 GN=CNPPD1 PE=2 SV=1//0
gene939	RETREG2	gnl|BL_ORD_ID|345991 sp|Q8NC44|RETR2_HUMAN Reticulophagy regulator 2 OS=Homo sapiens OX=9606 GN=RETREG2 PE=1 SV=3//3.20872e-120
gene940	ZFAND2B	gnl|BL_ORD_ID|555053 sp|Q8WV99|ZFN2B_HUMAN AN1-type zinc finger protein 2B OS=Homo sapiens OX=9606 GN=ZFAND2B PE=1 SV=1//1.95276e-76
gene941	ABCB6	gnl|BL_ORD_ID|4139 sp|Q08D64|ABCB6_XENTR ATP-binding cassette sub-family B member 6, mitochondrial OS=Xenopus tropicalis OX=8364 GN=abcb6 PE=2 SV=1//0
gene942	ATG9A	gnl|BL_ORD_ID|31815 sp|Q5RCS0|ATG9A_PONAB Autophagy-related protein 9A OS=Pongo abelii OX=9601 GN=ATG9A PE=2 SV=1//0
gene943	ANKZF1	gnl|BL_ORD_ID|16915 sp|Q9H8Y5|ANKZ1_HUMAN Ankyrin repeat and zinc finger domain-containing protein 1 OS=Homo sapiens OX=9606 GN=ANKZF1 PE=1 SV=1//5.46196e-117
gene944	GLB1L	gnl|BL_ORD_ID|42767 sp|Q9TRY9|BGAL_CANLF Beta-galactosidase OS=Canis lupus familiaris OX=9615 GN=GLB1 PE=2 SV=3//0
gene945	STK16	gnl|BL_ORD_ID|446251 sp|O75716|STK16_HUMAN Serine/threonine-protein kinase 16 OS=Homo sapiens OX=9606 GN=STK16 PE=1 SV=4//1.69187e-139
gene946	TUBA4A	gnl|BL_ORD_ID|465641 sp|P09644|TBA5_CHICK Tubulin alpha-5 chain OS=Gallus gallus OX=9031 PE=3 SV=1//0
gene947	LOC102087074	gnl|BL_ORD_ID|465633 sp|Q5XIF6|TBA4A_RAT Tubulin alpha-4A chain OS=Rattus norvegicus OX=10116 GN=Tuba4a PE=1 SV=1//0
gene948	DNAJB2	gnl|BL_ORD_ID|103321 sp|P25686|DNJB2_HUMAN DnaJ homolog subfamily B member 2 OS=Homo sapiens OX=9606 GN=DNAJB2 PE=1 SV=3//1.43439e-95
gene949	PTPRN	gnl|BL_ORD_ID|325962 sp|P56722|PTPRN_BOVIN Receptor-type tyrosine-protein phosphatase-like N OS=Bos taurus OX=9913 GN=PTPRN PE=1 SV=1//3.08006e-41
gene950	DNPEP	gnl|BL_ORD_ID|104404 sp|Q2HJH1|DNPEP_BOVIN Aspartyl aminopeptidase OS=Bos taurus OX=9913 GN=DNPEP PE=1 SV=1//0
gene951	DES	gnl|BL_ORD_ID|97551 sp|P02542|DESM_CHICK Desmin OS=Gallus gallus OX=9031 GN=DES PE=1 SV=1//0
gene952	SPEG	gnl|BL_ORD_ID|441209 sp|Q15772|SPEG_HUMAN Striated muscle preferentially expressed protein kinase OS=Homo sapiens OX=9606 GN=SPEG PE=1 SV=4//9.22575e-06
gene953	GMPPA	gnl|BL_ORD_ID|156738 sp|Q6GMK8|GMPAA_DANRE Mannose-1-phosphate guanyltransferase alpha-A OS=Danio rerio OX=7955 GN=gmppaa PE=2 SV=1//0
gene954	LOC102088106	gnl|BL_ORD_ID|348067 sp|Q9H0H5|RGAP1_HUMAN Rac GTPase-activating protein 1 OS=Homo sapiens OX=9606 GN=RACGAP1 PE=1 SV=1//7.81096e-101
gene955	ASIC4	gnl|BL_ORD_ID|28834 sp|Q708S4|ASI4A_DANRE Acid-sensing ion channel 4 OS=Danio rerio OX=7955 GN=asic4 PE=2 SV=1//0
gene956	CHPF	gnl|BL_ORD_ID|63662 sp|Q6IQX7|CHSS2_MOUSE Chondroitin sulfate synthase 2 OS=Mus musculus OX=10090 GN=Chpf PE=1 SV=1//0
gene957	TMEM198	gnl|BL_ORD_ID|462695 sp|Q498W5|T198B_DANRE Transmembrane protein 198-B OS=Danio rerio OX=7955 GN=tmem198b PE=2 SV=1//7.92751e-115
gene958	OBSL1	gnl|BL_ORD_ID|284647 sp|O75147|OBSL1_HUMAN Obscurin-like protein 1 OS=Homo sapiens OX=9606 GN=OBSL1 PE=1 SV=4//1.36882e-16
gene959	INHA	gnl|BL_ORD_ID|193372 sp|P43031|INHA_CHICK Inhibin alpha chain OS=Gallus gallus OX=9031 GN=INHA PE=3 SV=2//3.70131e-177
gene960	LOC102089095	gnl|BL_ORD_ID|83146 sp|Q7ZXS7|CXG1_XENLA Gap junction gamma-1 protein OS=Xenopus laevis OX=8355 GN=gjc1 PE=2 SV=1//3.71881e-134
gene961	STK11IP	gnl|BL_ORD_ID|425077 sp|Q5F479|S11IP_CHICK Serine/threonine-protein kinase 11-interacting protein OS=Gallus gallus OX=9031 GN=STK11IP PE=2 SV=1//0
gene962	SLC4A3	gnl|BL_ORD_ID|40407 sp|B1MTL0|B3A3_PLEMO Anion exchange protein 3 OS=Plecturocebus moloch OX=9523 GN=SLC4A3 PE=3 SV=1//0
gene963	LOC110360425	-//-
gene964	LOC102088480	gnl|BL_ORD_ID|259670 sp|D3ZJP6|MYO10_RAT Unconventional myosin-X OS=Rattus norvegicus OX=10116 GN=Myo10 PE=1 SV=1//0
gene965	LOC110360432	gnl|BL_ORD_ID|433403 sp|Q53H47|SETMR_HUMAN Histone-lysine N-methyltransferase SETMAR OS=Homo sapiens OX=9606 GN=SETMAR PE=1 SV=2//1.35486e-59
gene966	LY75	gnl|BL_ORD_ID|225380 sp|O60449|LY75_HUMAN Lymphocyte antigen 75 OS=Homo sapiens OX=9606 GN=LY75 PE=1 SV=3//0
gene967	LOC110360435	-//-
gene968	PLA2R1	gnl|BL_ORD_ID|306200 sp|Q13018|PLA2R_HUMAN Secretory phospholipase A2 receptor OS=Homo sapiens OX=9606 GN=PLA2R1 PE=1 SV=2//0
gene969	LOC110360440	-//-
gene970	ITGB6	gnl|BL_ORD_ID|198748 sp|P18564|ITB6_HUMAN Integrin beta-6 OS=Homo sapiens OX=9606 GN=ITGB6 PE=1 SV=2//0
gene971	RBMS1	gnl|BL_ORD_ID|340828 sp|Q3ZBP3|RBMS1_BOVIN RNA-binding motif, single-stranded-interacting protein 1 OS=Bos taurus OX=9913 GN=RBMS1 PE=2 SV=1//0
gene972	LOC110360495	-//-
gene973	LOC110360493	-//-
gene974	TANK	gnl|BL_ORD_ID|464508 sp|P70347|TANK_MOUSE TRAF family member-associated NF-kappa-B activator OS=Mus musculus OX=10090 GN=Tank PE=1 SV=1//2.37732e-112
gene975	PSMD14	gnl|BL_ORD_ID|322443 sp|O35593|PSDE_MOUSE 26S proteasome non-ATPase regulatory subunit 14 OS=Mus musculus OX=10090 GN=Psmd14 PE=1 SV=2//0
gene976	TBR1	gnl|BL_ORD_ID|466335 sp|Q64336|TBR1_MOUSE T-box brain protein 1 OS=Mus musculus OX=10090 GN=Tbr1 PE=1 SV=2//1.00427e-24
gene977	SLC4A10	gnl|BL_ORD_ID|425885 sp|Q32LP4|S4A10_BOVIN Sodium-driven chloride bicarbonate exchanger OS=Bos taurus OX=9913 GN=SLC4A10 PE=2 SV=1//0
gene978	DPP4	gnl|BL_ORD_ID|106018 sp|P27487|DPP4_HUMAN Dipeptidyl peptidase 4 OS=Homo sapiens OX=9606 GN=DPP4 PE=1 SV=2//0
gene979	GCG	gnl|BL_ORD_ID|155234 sp|P68259|GLUC_CHICK Glucagon OS=Gallus gallus OX=9031 GN=GCG PE=1 SV=1//3.83367e-138
gene980	LOC102090999	gnl|BL_ORD_ID|432715 sp|Q12884|SEPR_HUMAN Prolyl endopeptidase FAP OS=Homo sapiens OX=9606 GN=FAP PE=1 SV=5//0
gene981	IFIH1	gnl|BL_ORD_ID|189739 sp|Q9BYX4|IFIH1_HUMAN Interferon-induced helicase C domain-containing protein 1 OS=Homo sapiens OX=9606 GN=IFIH1 PE=1 SV=3//0
gene982	LOC110360543	gnl|BL_ORD_ID|189739 sp|Q9BYX4|IFIH1_HUMAN Interferon-induced helicase C domain-containing protein 1 OS=Homo sapiens OX=9606 GN=IFIH1 PE=1 SV=3//3.58957e-10
gene983	LOC110360553	-//-
gene984	KCNH7	gnl|BL_ORD_ID|202703 sp|Q9NS40|KCNH7_HUMAN Potassium voltage-gated channel subfamily H member 7 OS=Homo sapiens OX=9606 GN=KCNH7 PE=2 SV=2//0
gene985	LOC110360550	gnl|BL_ORD_ID|202704 sp|Q9ER47|KCNH7_MOUSE Potassium voltage-gated channel subfamily H member 7 OS=Mus musculus OX=10090 GN=Kcnh7 PE=1 SV=2//5.17122e-08
gene986	LOC110360537	-//-
gene987	LOC110360533	-//-
gene988	LOC110360558	-//-
gene989	LOC110360561	-//-
gene990	LOC110360567	-//-
gene991	LOC110360568	-//-
gene992	FIGN	gnl|BL_ORD_ID|132364 sp|Q5HY92|FIGN_HUMAN Fidgetin OS=Homo sapiens OX=9606 GN=FIGN PE=1 SV=2//0
gene993	LOC110360583	-//-
gene994	LOC110360626	-//-
gene995	GRB14	gnl|BL_ORD_ID|160275 sp|Q14449|GRB14_HUMAN Growth factor receptor-bound protein 14 OS=Homo sapiens OX=9606 GN=GRB14 PE=1 SV=2//1.70164e-09
gene996	COBLL1	gnl|BL_ORD_ID|71853 sp|Q53SF7|COBL1_HUMAN Cordon-bleu protein-like 1 OS=Homo sapiens OX=9606 GN=COBLL1 PE=1 SV=2//0
gene997	SLC38A11	gnl|BL_ORD_ID|425742 sp|Q5EA97|S38AB_BOVIN Putative sodium-coupled neutral amino acid transporter 11 OS=Bos taurus OX=9913 GN=SLC38A11 PE=2 SV=1//3.1705e-178
gene998	LOC102092085	gnl|BL_ORD_ID|428169 sp|Q99250|SCN2A_HUMAN Sodium channel protein type 2 subunit alpha OS=Homo sapiens OX=9606 GN=SCN2A PE=1 SV=3//6.97293e-08
gene999	SCN2A	gnl|BL_ORD_ID|428169 sp|Q99250|SCN2A_HUMAN Sodium channel protein type 2 subunit alpha OS=Homo sapiens OX=9606 GN=SCN2A PE=1 SV=3//0
gene1058	DSEL	gnl|BL_ORD_ID|107136 sp|Q8IZU8|DSEL_HUMAN Dermatan-sulfate epimerase-like protein OS=Homo sapiens OX=9606 GN=DSEL PE=2 SV=2//0
gene1059	LOC110361034	-//-
gene1060	LOC110361019	-//-
gene1061	LOC110361038	-//-
gene1062	LOC110361070	-//-
gene1063	LOC110361054	-//-
gene1064	CDH19	gnl|BL_ORD_ID|49346 sp|Q9H159|CAD19_HUMAN Cadherin-19 OS=Homo sapiens OX=9606 GN=CDH19 PE=2 SV=1//0
gene1065	LOC110361072	-//-
gene1066	LOC110361075	-//-
gene1067	LOC110361018	-//-
gene1068	LOC110361085	-//-
gene1069	CDH7	gnl|BL_ORD_ID|49464 sp|Q90763|CADH7_CHICK Cadherin-7 OS=Gallus gallus OX=9031 GN=CDH7 PE=2 SV=1//0
gene1070	LOC110361090	-//-
gene1071	LOC102088174	gnl|BL_ORD_ID|180472 sp|Q76KB1|HS2ST_CHICK Heparan sulfate 2-O-sulfotransferase 1 OS=Gallus gallus OX=9031 GN=HS2ST1 PE=1 SV=1//1.17612e-157
gene1072	LOC110361178	-//-
gene1073	LOC110361181	-//-
gene1074	LMO4	gnl|BL_ORD_ID|219223 sp|P61969|LMO4_MOUSE LIM domain transcription factor LMO4 OS=Mus musculus OX=10090 GN=Lmo4 PE=1 SV=1//1.84044e-84
gene1075	PKN2	gnl|BL_ORD_ID|305961 sp|Q16513|PKN2_HUMAN Serine/threonine-protein kinase N2 OS=Homo sapiens OX=9606 GN=PKN2 PE=1 SV=1//0
gene1076	GTF2B	gnl|BL_ORD_ID|468280 sp|P62916|TF2B_RAT Transcription initiation factor IIB OS=Rattus norvegicus OX=10116 GN=Gtf2b PE=2 SV=1//0
gene1077	KYAT3	gnl|BL_ORD_ID|201696 sp|Q6YP21|KAT3_HUMAN Kynurenine--oxoglutarate transaminase 3 OS=Homo sapiens OX=9606 GN=KYAT3 PE=1 SV=1//0
gene1078	LOC110361234	gnl|BL_ORD_ID|201696 sp|Q6YP21|KAT3_HUMAN Kynurenine--oxoglutarate transaminase 3 OS=Homo sapiens OX=9606 GN=KYAT3 PE=1 SV=1//1.72211e-09
gene1079	LOC110361240	gnl|BL_ORD_ID|201696 sp|Q6YP21|KAT3_HUMAN Kynurenine--oxoglutarate transaminase 3 OS=Homo sapiens OX=9606 GN=KYAT3 PE=1 SV=1//7.00333e-10
gene1080	LRRC8B	gnl|BL_ORD_ID|223179 sp|Q5DU41|LRC8B_MOUSE Volume-regulated anion channel subunit LRRC8B OS=Mus musculus OX=10090 GN=Lrrc8b PE=1 SV=3//0
gene1081	LRRC8C	gnl|BL_ORD_ID|223180 sp|A5PK13|LRC8C_BOVIN Volume-regulated anion channel subunit LRRC8C OS=Bos taurus OX=9913 GN=LRRC8C PE=2 SV=1//0
gene1082	LOC110361238	-//-
gene1083	LOC110361229	-//-
gene1084	LOC110361241	-//-
gene1085	LRRC8D	gnl|BL_ORD_ID|223184 sp|Q7L1W4|LRC8D_HUMAN Volume-regulated anion channel subunit LRRC8D OS=Homo sapiens OX=9606 GN=LRRC8D PE=1 SV=1//0
gene1086	LOC110361300	-//-
gene1087	LOC110361304	-//-
gene1088	ZNF326	gnl|BL_ORD_ID|555726 sp|Q5ZJ02|ZN326_CHICK DBIRD complex subunit ZNF326 OS=Gallus gallus OX=9031 GN=ZNF326 PE=2 SV=3//0
gene1089	LOC110361297	-//-
gene1090	LOC110361286	-//-
gene1091	LOC110361312	-//-
gene1092	LOC110361174	-//-
gene1093	BARHL2	gnl|BL_ORD_ID|41158 sp|Q9NY43|BARH2_HUMAN BarH-like 2 homeobox protein OS=Homo sapiens OX=9606 GN=BARHL2 PE=1 SV=2//9.43557e-30
gene1094	LOC110361320	-//-
gene1095	LOC110361323	-//-
gene1096	LOC102093723	-//-
gene1097	LOC110361308	-//-
gene1098	LOC110361328	-//-
gene1099	ZNF644	gnl|BL_ORD_ID|556067 sp|Q9H582|ZN644_HUMAN Zinc finger protein 644 OS=Homo sapiens OX=9606 GN=ZNF644 PE=1 SV=2//1.80643e-42
gene1100	LOC110361335	-//-
gene1101	LOC110361337	-//-
gene1102	HFM1	gnl|BL_ORD_ID|171868 sp|A2PYH4|HFM1_HUMAN Probable ATP-dependent DNA helicase HFM1 OS=Homo sapiens OX=9606 GN=HFM1 PE=1 SV=2//0
gene1103	LOC110361365	-//-
gene1104	LOC110361361	-//-
gene1105	LOC110361363	-//-
gene1106	CDC7	gnl|BL_ORD_ID|57563 sp|O00311|CDC7_HUMAN Cell division cycle 7-related protein kinase OS=Homo sapiens OX=9606 GN=CDC7 PE=1 SV=1//0
gene1107	TGFBR3	gnl|BL_ORD_ID|468789 sp|Q03167|TGBR3_HUMAN Transforming growth factor beta receptor type 3 OS=Homo sapiens OX=9606 GN=TGFBR3 PE=1 SV=3//0
gene1108	LOC110361432	-//-
gene1109	LOC110361450	-//-
gene1110	LOC110361442	-//-
gene1111	BRDT	gnl|BL_ORD_ID|46451 sp|Q91Y44|BRDT_MOUSE Bromodomain testis-specific protein OS=Mus musculus OX=10090 GN=Brdt PE=1 SV=3//6.68023e-10
gene1112	EPHX4	gnl|BL_ORD_ID|120436 sp|Q8IUS5|EPHX4_HUMAN Epoxide hydrolase 4 OS=Homo sapiens OX=9606 GN=EPHX4 PE=2 SV=2//0
gene1113	KIAA1107	gnl|BL_ORD_ID|199959 sp|Q9UPP5|K1107_HUMAN Uncharacterized protein KIAA1107 OS=Homo sapiens OX=9606 GN=KIAA1107 PE=2 SV=2//0
gene1114	CUNH1orf146	gnl|BL_ORD_ID|48982 sp|Q5VVC0|CA146_HUMAN Uncharacterized protein C1orf146 OS=Homo sapiens OX=9606 GN=C1orf146 PE=2 SV=1//3.66894e-76
gene1115	GLMN	gnl|BL_ORD_ID|152191 sp|Q8BZM1|GLMN_MOUSE Glomulin OS=Mus musculus OX=10090 GN=Glmn PE=1 SV=1//0
gene1116	RPAP2	gnl|BL_ORD_ID|391582 sp|Q5RA37|RPAP2_PONAB Putative RNA polymerase II subunit B1 CTD phosphatase RPAP2 OS=Pongo abelii OX=9601 GN=RPAP2 PE=2 SV=1//0
gene1117	GFI1	gnl|BL_ORD_ID|148864 sp|Q5DWN0|GFI1_CANLF Zinc finger protein Gfi-1 OS=Canis lupus familiaris OX=9615 GN=GFI1 PE=2 SV=1//6.27657e-171
gene1118	LOC110361459	-//-
gene1119	LOC110361455	-//-
gene1120	LOC102095124	gnl|BL_ORD_ID|122981 sp|Q96CN4|EVI5L_HUMAN EVI5-like protein OS=Homo sapiens OX=9606 GN=EVI5L PE=1 SV=1//0
gene1121	RPL5	gnl|BL_ORD_ID|379404 sp|P22451|RL5_CHICK 60S ribosomal protein L5 OS=Gallus gallus OX=9031 GN=RPL5 PE=2 SV=2//0
gene1122	MTF2	gnl|BL_ORD_ID|251031 sp|Q5R7T9|MTF2_PONAB Metal-response element-binding transcription factor 2 OS=Pongo abelii OX=9601 GN=MTF2 PE=2 SV=1//0
gene1123	LOC110361512	-//-
gene1124	TMED5	gnl|BL_ORD_ID|475400 sp|Q5R809|TMED5_PONAB Transmembrane emp24 domain-containing protein 5 OS=Pongo abelii OX=9601 GN=TMED5 PE=2 SV=1//4.92098e-80
gene1125	CCDC18	gnl|BL_ORD_ID|55205 sp|Q5T9S5|CCD18_HUMAN Coiled-coil domain-containing protein 18 OS=Homo sapiens OX=9606 GN=CCDC18 PE=1 SV=1//0
gene1126	LOC102090380	gnl|BL_ORD_ID|342068 sp|Q9N126|RDH8_BOVIN Retinol dehydrogenase 8 OS=Bos taurus OX=9913 GN=RDH8 PE=1 SV=1//5.32735e-100
gene1127	DR1	gnl|BL_ORD_ID|264004 sp|Q5XI68|NC2B_RAT Protein Dr1 OS=Rattus norvegicus OX=10116 GN=Dr1 PE=2 SV=1//6.56334e-63
gene1128	FNBP1L	gnl|BL_ORD_ID|129510 sp|Q2HWF0|FBP1L_RAT Formin-binding protein 1-like OS=Rattus norvegicus OX=10116 GN=Fnbp1l PE=1 SV=2//0
gene1129	BCAR3	gnl|BL_ORD_ID|41444 sp|Q58DL5|BCAR3_BOVIN Breast cancer anti-estrogen resistance protein 3 OS=Bos taurus OX=9913 GN=BCAR3 PE=2 SV=2//0
gene1130	TRNAR-UCU	-//-
gene1131	DNTTIP2	gnl|BL_ORD_ID|467365 sp|Q5QJE6|TDIF2_HUMAN Deoxynucleotidyltransferase terminal-interacting protein 2 OS=Homo sapiens OX=9606 GN=DNTTIP2 PE=1 SV=2//4.92378e-14
gene1132	GCLM	gnl|BL_ORD_ID|162577 sp|Q2T9Y6|GSH0_BOVIN Glutamate--cysteine ligase regulatory subunit OS=Bos taurus OX=9913 GN=GCLM PE=2 SV=1//4.78927e-128
gene1133	TECR	gnl|BL_ORD_ID|467584 sp|Q9NZ01|TECR_HUMAN Very-long-chain enoyl-CoA reductase OS=Homo sapiens OX=9606 GN=TECR PE=1 SV=1//6.81576e-170
gene1134	ABCA4	gnl|BL_ORD_ID|4100 sp|P78363|ABCA4_HUMAN Retinal-specific ATP-binding cassette transporter OS=Homo sapiens OX=9606 GN=ABCA4 PE=1 SV=3//0
gene1135	LOC110361550	-//-
gene1136	ARHGAP29	gnl|BL_ORD_ID|349197 sp|Q6PCS4|RHG29_DANRE Rho GTPase-activating protein 29 OS=Danio rerio OX=7955 GN=arhgap29 PE=2 SV=1//0
gene1137	LOC110361547	-//-
gene1138	LOC110361553	-//-
gene1139	LOC110361559	-//-
gene1140	ABCD3	gnl|BL_ORD_ID|4190 sp|P55096|ABCD3_MOUSE ATP-binding cassette sub-family D member 3 OS=Mus musculus OX=10090 GN=Abcd3 PE=1 SV=2//0
gene1141	F3	gnl|BL_ORD_ID|468667 sp|P30931|TF_BOVIN Tissue factor OS=Bos taurus OX=9913 GN=F3 PE=1 SV=1//6.91628e-61
gene1142	SLC44A3	gnl|BL_ORD_ID|81291 sp|A5PK40|CTL3_BOVIN Choline transporter-like protein 3 OS=Bos taurus OX=9913 GN=SLC44A3 PE=2 SV=1//0
gene1143	CNN3	gnl|BL_ORD_ID|69384 sp|Q32L92|CNN3_BOVIN Calponin-3 OS=Bos taurus OX=9913 GN=CNN3 PE=2 SV=1//0
gene1144	ALG14	gnl|BL_ORD_ID|14037 sp|Q96F25|ALG14_HUMAN UDP-N-acetylglucosamine transferase subunit ALG14 homolog OS=Homo sapiens OX=9606 GN=ALG14 PE=1 SV=1//2.26656e-87
gene1145	LOC102098513	gnl|BL_ORD_ID|475208 sp|Q6PGS5|TM56B_XENLA Transmembrane protein 56-B OS=Xenopus laevis OX=8355 GN=tmem56-b PE=2 SV=1//4.90072e-112
gene1146	LOC102098938	gnl|BL_ORD_ID|55549 sp|Q5F339|CCHL_CHICK Cytochrome c-type heme lyase OS=Gallus gallus OX=9031 GN=HCCS PE=2 SV=1//3.67389e-148
gene1147	RWDD3	gnl|BL_ORD_ID|424865 sp|Q5RDC7|RWDD3_PONAB RWD domain-containing protein 3 OS=Pongo abelii OX=9601 GN=RWDD3 PE=2 SV=1//4.09795e-100
gene1148	LOC110361622	-//-
gene1149	LOC110361624	-//-
gene1150	LOC110361633	-//-
gene1151	LOC110361630	-//-
gene1152	PTBP2	gnl|BL_ORD_ID|324399 sp|Q9UKA9|PTBP2_HUMAN Polypyrimidine tract-binding protein 2 OS=Homo sapiens OX=9606 GN=PTBP2 PE=1 SV=1//0
gene1153	LOC110361140	-//-
gene1154	LOC110361101	-//-
gene1155	DPYD	gnl|BL_ORD_ID|106247 sp|Q12882|DPYD_HUMAN Dihydropyrimidine dehydrogenase [NADP(+)] OS=Homo sapiens OX=9606 GN=DPYD PE=1 SV=2//0
gene1156	LOC110361671	-//-
gene1157	LOC110361677	-//-
gene1158	LOC110361710	-//-
gene1159	SNX7	gnl|BL_ORD_ID|438645 sp|Q9UNH6|SNX7_HUMAN Sorting nexin-7 OS=Homo sapiens OX=9606 GN=SNX7 PE=1 SV=1//0
gene1160	PLPPR5	gnl|BL_ORD_ID|306933 sp|Q32ZL2|PLPR5_HUMAN Phospholipid phosphatase-related protein type 5 OS=Homo sapiens OX=9606 GN=PLPPR5 PE=2 SV=2//3.19058e-150
gene1161	LOC110361728	-//-
gene1162	FRRS1	gnl|BL_ORD_ID|138226 sp|Q6ZNA5|FRRS1_HUMAN Ferric-chelate reductase 1 OS=Homo sapiens OX=9606 GN=FRRS1 PE=2 SV=2//0
gene1163	PLPPR4	gnl|BL_ORD_ID|306930 sp|Q7Z2D5|PLPR4_HUMAN Phospholipid phosphatase-related protein type 4 OS=Homo sapiens OX=9606 GN=PLPPR4 PE=1 SV=1//0
gene1164	PALMD	gnl|BL_ORD_ID|291227 sp|Q2MJV9|PALMD_PIG Palmdelphin OS=Sus scrofa OX=9823 GN=PALMD PE=2 SV=1//1.32537e-156
gene1165	AGL	gnl|BL_ORD_ID|148065 sp|P35573|GDE_HUMAN Glycogen debranching enzyme OS=Homo sapiens OX=9606 GN=AGL PE=1 SV=3//0
gene1166	LOC110361750	gnl|BL_ORD_ID|138224 sp|A4QP81|FRRS1_DANRE Putative ferric-chelate reductase 1 OS=Danio rerio OX=7955 GN=frrs1 PE=2 SV=1//1.61114e-19
gene1167	SLC35A3	gnl|BL_ORD_ID|425572 sp|Q9Y2D2|S35A3_HUMAN UDP-N-acetylglucosamine transporter OS=Homo sapiens OX=9606 GN=SLC35A3 PE=1 SV=1//1.30962e-179
gene1168	MFSD14A	gnl|BL_ORD_ID|236634 sp|P70187|MF14A_MOUSE Hippocampus abundant transcript 1 protein OS=Mus musculus OX=10090 GN=Mfsd14a PE=2 SV=3//0
gene1169	SASS6	gnl|BL_ORD_ID|426974 sp|Q5ZMV2|SAS6_CHICK Spindle assembly abnormal protein 6 homolog OS=Gallus gallus OX=9031 GN=SASS6 PE=2 SV=1//0
gene1170	TRMT13	gnl|BL_ORD_ID|479915 sp|Q8BYH3|TRM13_MOUSE tRNA:m(4)X modification enzyme TRM13 homolog OS=Mus musculus OX=10090 GN=Trmt13 PE=2 SV=1//0
gene1171	LRRC39	gnl|BL_ORD_ID|223078 sp|Q8BGI7|LRC39_MOUSE Leucine-rich repeat-containing protein 39 OS=Mus musculus OX=10090 GN=Lrrc39 PE=1 SV=1//1.61836e-142
gene1172	DBT	gnl|BL_ORD_ID|284821 sp|P11181|ODB2_BOVIN Lipoamide acyltransferase component of branched-chain alpha-keto acid dehydrogenase complex, mitochondrial OS=Bos taurus OX=9913 GN=DBT PE=1 SV=2//0
gene1173	RTCA	gnl|BL_ORD_ID|421750 sp|Q2HJ88|RTCA_BOVIN RNA 3&apos;-terminal phosphate cyclase OS=Bos taurus OX=9913 GN=RTCA PE=2 SV=1//0
gene1174	LOC110361950	-//-
gene1175	VCAM1	gnl|BL_ORD_ID|503100 sp|P19320|VCAM1_HUMAN Vascular cell adhesion protein 1 OS=Homo sapiens OX=9606 GN=VCAM1 PE=1 SV=1//3.9176e-31
gene1176	LOC110361958	gnl|BL_ORD_ID|503099 sp|Q28260|VCAM1_CANLF Vascular cell adhesion protein 1 OS=Canis lupus familiaris OX=9615 GN=VCAM1 PE=2 SV=1//3.71771e-06
gene1177	GPR88	gnl|BL_ORD_ID|159774 sp|Q9GZN0|GPR88_HUMAN Probable G-protein coupled receptor 88 OS=Homo sapiens OX=9606 GN=GPR88 PE=2 SV=2//2.24699e-39
gene1178	CDC14A	gnl|BL_ORD_ID|54591 sp|Q9UNH5|CC14A_HUMAN Dual specificity protein phosphatase CDC14A OS=Homo sapiens OX=9606 GN=CDC14A PE=1 SV=1//0
gene1179	LOC110361991	-//-
gene1180	EXTL2	gnl|BL_ORD_ID|124390 sp|Q9ES89|EXTL2_MOUSE Exostosin-like 2 OS=Mus musculus OX=10090 GN=Extl2 PE=1 SV=1//1.06329e-175
gene1181	SLC30A7	gnl|BL_ORD_ID|556439 sp|Q5MNV6|ZNT7_CHICK Zinc transporter 7 OS=Gallus gallus OX=9031 GN=SLC30A7 PE=2 SV=1//1.14352e-54
gene1182	DPH5	gnl|BL_ORD_ID|105040 sp|Q9H2P9|DPH5_HUMAN Diphthine methyl ester synthase OS=Homo sapiens OX=9606 GN=DPH5 PE=1 SV=2//2.41858e-164
gene1183	LOC110361988	-//-
gene1184	LOC102093474	gnl|BL_ORD_ID|549809 sp|Q09632|YOF5_CAEEL Uncharacterized oxidoreductase ZK1290.5 OS=Caenorhabditis elegans OX=6239 GN=ZK1290.5 PE=3 SV=3//4.72273e-72
gene1185	S1PR1	gnl|BL_ORD_ID|425213 sp|P21453|S1PR1_HUMAN Sphingosine 1-phosphate receptor 1 OS=Homo sapiens OX=9606 GN=S1PR1 PE=1 SV=2//0
gene1186	LOC110361995	-//-
gene1187	OLFM3	gnl|BL_ORD_ID|271698 sp|Q96PB7|NOE3_HUMAN Noelin-3 OS=Homo sapiens OX=9606 GN=OLFM3 PE=1 SV=1//0
gene1188	LOC110362008	-//-
gene1189	LOC110362004	-//-
gene1190	COL11A1	gnl|BL_ORD_ID|71748 sp|P12107|COBA1_HUMAN Collagen alpha-1(XI) chain OS=Homo sapiens OX=9606 GN=COL11A1 PE=1 SV=4//5.54384e-158
gene1191	LOC110362010	-//-
gene1192	LOC110362014	-//-
gene1193	LOC110362023	-//-
gene1194	LOC110362018	-//-
gene1195	RNPC3	gnl|BL_ORD_ID|340759 sp|Q96LT9|RBM40_HUMAN RNA-binding protein 40 OS=Homo sapiens OX=9606 GN=RNPC3 PE=1 SV=1//0
gene1196	LOC102086759	gnl|BL_ORD_ID|16470 sp|P83053|AMYP_STRCA Pancreatic alpha-amylase OS=Struthio camelus OX=8801 PE=1 SV=1//0
gene1197	LOC102086952	gnl|BL_ORD_ID|16470 sp|P83053|AMYP_STRCA Pancreatic alpha-amylase OS=Struthio camelus OX=8801 PE=1 SV=1//0
gene1198	LOC102087140	-//-
gene1199	LOC110362057	-//-
gene1200	LOC110361106	-//-
gene1201	LOC110361110	-//-
gene1202	LOC110362081	-//-
gene1203	LOC110362083	-//-
gene1204	NTNG1	gnl|BL_ORD_ID|276399 sp|Q9Y2I2|NTNG1_HUMAN Netrin-G1 OS=Homo sapiens OX=9606 GN=NTNG1 PE=1 SV=3//0
gene1205	LOC110362122	-//-
gene1206	LOC110362127	-//-
gene1207	LOC110362145	-//-
gene1208	LOC110362137	-//-
gene1209	LOC110362130	-//-
gene1210	LOC110362141	-//-
gene1211	LOC110361112	-//-
gene1212	VAV3	gnl|BL_ORD_ID|503026 sp|Q9UKW4|VAV3_HUMAN Guanine nucleotide exchange factor VAV3 OS=Homo sapiens OX=9606 GN=VAV3 PE=1 SV=1//0
gene1213	LOC110361113	-//-
gene1214	SLC25A24	gnl|BL_ORD_ID|428125 sp|A5PJZ1|SCMC1_BOVIN Calcium-binding mitochondrial carrier protein SCaMC-1 OS=Bos taurus OX=9913 GN=SLC25A24 PE=2 SV=1//0
gene1215	FAM102B	gnl|BL_ORD_ID|124548 sp|Q5T8I3|F102B_HUMAN Protein FAM102B OS=Homo sapiens OX=9606 GN=FAM102B PE=1 SV=2//0
gene1216	HENMT1	gnl|BL_ORD_ID|171372 sp|E1BVR9|HENMT_CHICK Small RNA 2&apos;-O-methyltransferase OS=Gallus gallus OX=9031 GN=HENMT1 PE=3 SV=1//0
gene1217	PRPF38B	gnl|BL_ORD_ID|314140 sp|Q80SY5|PR38B_MOUSE Pre-mRNA-splicing factor 38B OS=Mus musculus OX=10090 GN=Prpf38b PE=1 SV=1//7.0254e-118
gene1218	FNDC7	gnl|BL_ORD_ID|135811 sp|Q5VTL7|FNDC7_HUMAN Fibronectin type III domain-containing protein 7 OS=Homo sapiens OX=9606 GN=FNDC7 PE=2 SV=3//3.94952e-44
gene1219	STXBP3	gnl|BL_ORD_ID|446888 sp|O00186|STXB3_HUMAN Syntaxin-binding protein 3 OS=Homo sapiens OX=9606 GN=STXBP3 PE=1 SV=2//0
gene1220	AKNAD1	gnl|BL_ORD_ID|13186 sp|Q5T1N1|AKND1_HUMAN Protein AKNAD1 OS=Homo sapiens OX=9606 GN=AKNAD1 PE=2 SV=3//1.28889e-32
gene1221	GPSM2	gnl|BL_ORD_ID|159916 sp|P81274|GPSM2_HUMAN G-protein-signaling modulator 2 OS=Homo sapiens OX=9606 GN=GPSM2 PE=1 SV=3//0
gene1222	CLCC1	gnl|BL_ORD_ID|65628 sp|Q9WU61|CLCC1_RAT Chloride channel CLIC-like protein 1 OS=Rattus norvegicus OX=10116 GN=Clcc1 PE=1 SV=1//7.89493e-154
gene1223	WDR47	gnl|BL_ORD_ID|509280 sp|O94967|WDR47_HUMAN WD repeat-containing protein 47 OS=Homo sapiens OX=9606 GN=WDR47 PE=1 SV=1//0
gene1224	CAMSAP2	gnl|BL_ORD_ID|50396 sp|Q08AD1|CAMP2_HUMAN Calmodulin-regulated spectrin-associated protein 2 OS=Homo sapiens OX=9606 GN=CAMSAP2 PE=1 SV=3//0
gene1225	DDX59	gnl|BL_ORD_ID|94852 sp|Q5T1V6|DDX59_HUMAN Probable ATP-dependent RNA helicase DDX59 OS=Homo sapiens OX=9606 GN=DDX59 PE=1 SV=1//0
gene1226	KIF14	gnl|BL_ORD_ID|206518 sp|Q15058|KIF14_HUMAN Kinesin-like protein KIF14 OS=Homo sapiens OX=9606 GN=KIF14 PE=1 SV=1//0
gene1227	ZNF281	gnl|BL_ORD_ID|555696 sp|Q9Y2X9|ZN281_HUMAN Zinc finger protein 281 OS=Homo sapiens OX=9606 GN=ZNF281 PE=1 SV=1//0
gene1228	LOC110362259	-//-
gene1229	NR5A2	gnl|BL_ORD_ID|273799 sp|O42101|NR5A2_CHICK Nuclear receptor subfamily 5 group A member 2 OS=Gallus gallus OX=9031 GN=NR5A2 PE=2 SV=1//0
gene1230	LOC110362262	-//-
gene1231	LOC110362267	-//-
gene1232	LOC102089608	-//-
gene1233	LOC110362268	-//-
gene1234	PTPRC	gnl|BL_ORD_ID|325937 sp|P08575|PTPRC_HUMAN Receptor-type tyrosine-protein phosphatase C OS=Homo sapiens OX=9606 GN=PTPRC PE=1 SV=3//0
gene1235	ATP6V1G3	gnl|BL_ORD_ID|502915 sp|Q8BMC1|VATG3_MOUSE V-type proton ATPase subunit G 3 OS=Mus musculus OX=10090 GN=Atp6v1g3 PE=1 SV=1//5.77431e-31
gene1236	LOC110362311	-//-
gene1237	NEK7	gnl|BL_ORD_ID|267615 sp|Q8TDX7|NEK7_HUMAN Serine/threonine-protein kinase Nek7 OS=Homo sapiens OX=9606 GN=NEK7 PE=1 SV=1//0
gene1238	LOC110362313	-//-
gene1239	LHX9	gnl|BL_ORD_ID|216943 sp|Q90881|LHX9_CHICK LIM/homeobox protein Lhx9 OS=Gallus gallus OX=9031 GN=LHX9 PE=2 SV=2//0
gene1240	LOC110361116	-//-
gene1241	LOC110362346	-//-
gene1242	LOC110362351	-//-
gene1243	DENND1B	gnl|BL_ORD_ID|95918 sp|Q6P3S1|DEN1B_HUMAN DENN domain-containing protein 1B OS=Homo sapiens OX=9606 GN=DENND1B PE=1 SV=2//0
gene1244	LOC110362374	-//-
gene1245	CRB1	gnl|BL_ORD_ID|78846 sp|P82279|CRUM1_HUMAN Protein crumbs homolog 1 OS=Homo sapiens OX=9606 GN=CRB1 PE=1 SV=2//1.67216e-07
gene1246	LOC110362396	-//-
gene1247	LOC110362377	gnl|BL_ORD_ID|78846 sp|P82279|CRUM1_HUMAN Protein crumbs homolog 1 OS=Homo sapiens OX=9606 GN=CRB1 PE=1 SV=2//5.00211e-08
gene1248	LOC110362393	-//-
gene1249	ZBTB41	gnl|BL_ORD_ID|554636 sp|Q5SVQ8|ZBT41_HUMAN Zinc finger and BTB domain-containing protein 41 OS=Homo sapiens OX=9606 GN=ZBTB41 PE=1 SV=1//0
gene1250	ASPM	gnl|BL_ORD_ID|29423 sp|P62286|ASPM_CANLF Abnormal spindle-like microcephaly-associated protein homolog OS=Canis lupus familiaris OX=9615 GN=ASPM PE=2 SV=2//0
gene1251	LOC102095930	gnl|BL_ORD_ID|124681 sp|P05160|F13B_HUMAN Coagulation factor XIII B chain OS=Homo sapiens OX=9606 GN=F13B PE=1 SV=3//1.6117e-47
gene1252	--	gnl|BL_ORD_ID|433403 sp|Q53H47|SETMR_HUMAN Histone-lysine N-methyltransferase SETMAR OS=Homo sapiens OX=9606 GN=SETMAR PE=1 SV=2//7.6743e-21
gene1253	CFH	gnl|BL_ORD_ID|59639 sp|P08603|CFAH_HUMAN Complement factor H OS=Homo sapiens OX=9606 GN=CFH PE=1 SV=4//0
gene1254	LOC110362438	-//-
gene1255	KCNT2	gnl|BL_ORD_ID|202852 sp|Q6UVM3|KCNT2_HUMAN Potassium channel subfamily T member 2 OS=Homo sapiens OX=9606 GN=KCNT2 PE=1 SV=1//0
gene1256	LOC110362439	-//-
gene1257	LOC110361120	-//-
gene1258	CDC73	gnl|BL_ORD_ID|57556 sp|Q5ZLM0|CDC73_CHICK Parafibromin OS=Gallus gallus OX=9031 GN=CDC73 PE=2 SV=1//0
gene1259	B3GALT2	gnl|BL_ORD_ID|40484 sp|O43825|B3GT2_HUMAN Beta-1,3-galactosyltransferase 2 OS=Homo sapiens OX=9606 GN=B3GALT2 PE=1 SV=1//0
gene1260	--	gnl|BL_ORD_ID|491519 sp|P62840|UB2D2_XENLA Ubiquitin-conjugating enzyme E2 D2 OS=Xenopus laevis OX=8355 GN=ube2d2 PE=1 SV=1//4.05308e-38
gene1261	GLRX2	gnl|BL_ORD_ID|154782 sp|Q923X4|GLRX2_MOUSE Glutaredoxin-2, mitochondrial OS=Mus musculus OX=10090 GN=Glrx2 PE=1 SV=1//1.95803e-52
gene1262	TROVE2	gnl|BL_ORD_ID|390926 sp|P10155|RO60_HUMAN 60 kDa SS-A/Ro ribonucleoprotein OS=Homo sapiens OX=9606 GN=TROVE2 PE=1 SV=2//0
gene1263	UCHL5	gnl|BL_ORD_ID|493803 sp|Q06AT3|UCHL5_PIG Ubiquitin carboxyl-terminal hydrolase isozyme L5 OS=Sus scrofa OX=9823 GN=UCHL5 PE=2 SV=1//0
gene1264	LOC110362465	-//-
gene1265	LOC110362503	gnl|BL_ORD_ID|348330 sp|Q0P5H5|RGS2_BOVIN Regulator of G-protein signaling 2 OS=Bos taurus OX=9913 GN=RGS2 PE=2 SV=1//5.04511e-28
gene1266	RGS2	gnl|BL_ORD_ID|348330 sp|Q0P5H5|RGS2_BOVIN Regulator of G-protein signaling 2 OS=Bos taurus OX=9913 GN=RGS2 PE=2 SV=1//1.46124e-97
gene1267	LOC110362500	-//-
gene1268	RGS13	gnl|BL_ORD_ID|348295 sp|O14921|RGS13_HUMAN Regulator of G-protein signaling 13 OS=Homo sapiens OX=9606 GN=RGS13 PE=2 SV=1//4.0181e-69
gene1269	RGS1	gnl|BL_ORD_ID|348318 sp|Q9JL25|RGS1_MOUSE Regulator of G-protein signaling 1 OS=Mus musculus OX=10090 GN=Rgs1 PE=2 SV=2//6.01465e-77
gene1270	LOC110362499	-//-
gene1271	LOC110362501	-//-
gene1272	RGS21	gnl|BL_ORD_ID|348327 sp|Q2M5E4|RGS21_HUMAN Regulator of G-protein signaling 21 OS=Homo sapiens OX=9606 GN=RGS21 PE=2 SV=1//2.67398e-72
gene1273	RGS4	gnl|BL_ORD_ID|348342 sp|Q7SZC6|RGS4_CHICK Regulator of G-protein signaling 4 OS=Gallus gallus OX=9031 GN=RGS4 PE=2 SV=1//4.4515e-133
gene1274	RGS18	gnl|BL_ORD_ID|348307 sp|Q9NS28|RGS18_HUMAN Regulator of G-protein signaling 18 OS=Homo sapiens OX=9606 GN=RGS18 PE=1 SV=1//1.32769e-84
gene1275	LOC110362506	-//-
gene1276	RGS5	gnl|BL_ORD_ID|348353 sp|Q864Z2|RGS5_PIG Regulator of G-protein signaling 5 OS=Sus scrofa OX=9823 GN=RGS5 PE=2 SV=1//1.5077e-84
gene1277	HTATIP2	gnl|BL_ORD_ID|183010 sp|A1YER2|HTAI2_GORGO Oxidoreductase HTATIP2 OS=Gorilla gorilla gorilla OX=9595 GN=HTATIP2 PE=3 SV=1//8.82794e-68
gene1278	LOC106145769	gnl|BL_ORD_ID|306462 sp|P34024|PLC_LISMO 1-phosphatidylinositol phosphodiesterase OS=Listeria monocytogenes serovar 1/2a (strain ATCC BAA-679 / EGD-e) OX=169963 GN=plcA PE=1 SV=1//3.90086e-27
gene1279	LOC102097377	gnl|BL_ORD_ID|225414 sp|P16109|LYAM3_HUMAN P-selectin OS=Homo sapiens OX=9606 GN=SELP PE=1 SV=3//2.03056e-88
gene1280	ATF6	gnl|BL_ORD_ID|31170 sp|P18850|ATF6A_HUMAN Cyclic AMP-dependent transcription factor ATF-6 alpha OS=Homo sapiens OX=9606 GN=ATF6 PE=1 SV=3//0
gene1281	LOC110362521	gnl|BL_ORD_ID|31171 sp|F6VAN0|ATF6A_MOUSE Cyclic AMP-dependent transcription factor ATF-6 alpha OS=Mus musculus OX=10090 GN=Atf6 PE=1 SV=2//1.66764e-07
gene1282	OLFML2B	gnl|BL_ORD_ID|285646 sp|Q68BL8|OLM2B_HUMAN Olfactomedin-like protein 2B OS=Homo sapiens OX=9606 GN=OLFML2B PE=2 SV=2//0
gene1283	HSD17B7	gnl|BL_ORD_ID|98605 sp|Q62904|DHB7_RAT 3-keto-steroid reductase OS=Rattus norvegicus OX=10116 GN=Hsd17b7 PE=1 SV=1//1.20946e-136
gene1284	DDR2	gnl|BL_ORD_ID|94660 sp|Q16832|DDR2_HUMAN Discoidin domain-containing receptor 2 OS=Homo sapiens OX=9606 GN=DDR2 PE=1 SV=2//0
gene1285	UAP1	gnl|BL_ORD_ID|491493 sp|Q16222|UAP1_HUMAN UDP-N-acetylhexosamine pyrophosphorylase OS=Homo sapiens OX=9606 GN=UAP1 PE=1 SV=3//0
gene1286	LOC110362554	gnl|BL_ORD_ID|494600 sp|Q63285|UHMK1_RAT Serine/threonine-protein kinase Kist OS=Rattus norvegicus OX=10116 GN=Uhmk1 PE=1 SV=1//9.37404e-06
gene1287	UHMK1	gnl|BL_ORD_ID|494598 sp|P97343|UHMK1_MOUSE Serine/threonine-protein kinase Kist OS=Mus musculus OX=10090 GN=Uhmk1 PE=1 SV=3//0
gene1288	CUNH1orf226	gnl|BL_ORD_ID|49095 sp|A1L170|CA226_HUMAN Uncharacterized protein C1orf226 OS=Homo sapiens OX=9606 GN=C1orf226 PE=1 SV=1//2.51741e-23
gene1289	SPATA46	gnl|BL_ORD_ID|442462 sp|Q4FZF2|SPT46_MOUSE Spermatogenesis-associated protein 46 OS=Mus musculus OX=10090 GN=Spata46 PE=2 SV=1//1.61224e-31
gene1290	NOS1AP	gnl|BL_ORD_ID|50736 sp|O75052|CAPON_HUMAN Carboxyl-terminal PDZ ligand of neuronal nitric oxide synthase protein OS=Homo sapiens OX=9606 GN=NOS1AP PE=1 SV=3//6.00028e-179
gene1291	LOC110362561	-//-
gene1292	TMEM121	gnl|BL_ORD_ID|474667 sp|Q8QFN3|TM121_CHICK Transmembrane protein 121 OS=Gallus gallus OX=9031 GN=TMEM121 PE=2 SV=1//0
gene1293	LOC110362566	-//-
gene1294	LOC110362572	-//-
gene1295	LOC110362587	-//-
gene1296	LOC110362589	-//-
gene1297	CUNH14orf80	gnl|BL_ORD_ID|467608 sp|Q3UK37|TEDC1_MOUSE Tubulin epsilon and delta complex protein 1 OS=Mus musculus OX=10090 GN=Tedc1 PE=2 SV=2//1.26039e-52
gene1298	LOC110362595	-//-
gene1299	CRIP1	gnl|BL_ORD_ID|78290 sp|Q56K04|CRIP1_BOVIN Cysteine-rich protein 1 OS=Bos taurus OX=9913 GN=CRIP1 PE=3 SV=3//1.81009e-36
gene1300	CRIP2	gnl|BL_ORD_ID|78296 sp|Q9DCT8|CRIP2_MOUSE Cysteine-rich protein 2 OS=Mus musculus OX=10090 GN=Crip2 PE=1 SV=1//1.08257e-34
gene1301	MTA1	gnl|BL_ORD_ID|250579 sp|Q8K4B0|MTA1_MOUSE Metastasis-associated protein MTA1 OS=Mus musculus OX=10090 GN=Mta1 PE=1 SV=1//4.90969e-22
gene1302	LOC110362609	-//-
gene1303	PACS2	gnl|BL_ORD_ID|290702 sp|Q86VP3|PACS2_HUMAN Phosphofurin acidic cluster sorting protein 2 OS=Homo sapiens OX=9606 GN=PACS2 PE=1 SV=3//0
gene1304	SEC22B	gnl|BL_ORD_ID|427518 sp|Q5ZJW4|SC22B_CHICK Vesicle-trafficking protein SEC22b OS=Gallus gallus OX=9031 GN=SEC22B PE=2 SV=1//3.30735e-120
gene1305	NOTCH2	gnl|BL_ORD_ID|272445 sp|Q04721|NOTC2_HUMAN Neurogenic locus notch homolog protein 2 OS=Homo sapiens OX=9606 GN=NOTCH2 PE=1 SV=3//0
gene1306	REG4	gnl|BL_ORD_ID|345387 sp|Q9BYZ8|REG4_HUMAN Regenerating islet-derived protein 4 OS=Homo sapiens OX=9606 GN=REG4 PE=1 SV=1//1.29763e-25
gene1307	LOC102096047	gnl|BL_ORD_ID|177778 sp|P23228|HMCS1_CHICK Hydroxymethylglutaryl-CoA synthase, cytoplasmic OS=Gallus gallus OX=9031 GN=HMGCS1 PE=1 SV=1//0
gene1308	PHGDH	gnl|BL_ORD_ID|432833 sp|Q5EAD2|SERA_BOVIN D-3-phosphoglycerate dehydrogenase OS=Bos taurus OX=9913 GN=PHGDH PE=2 SV=3//0
gene1309	LOC102099000	gnl|BL_ORD_ID|259873 sp|Q5VU43|MYOME_HUMAN Myomegalin OS=Homo sapiens OX=9606 GN=PDE4DIP PE=1 SV=3//2.9157e-37
gene1310	PRKAB2	gnl|BL_ORD_ID|3527 sp|O43741|AAKB2_HUMAN 5&apos;-AMP-activated protein kinase subunit beta-2 OS=Homo sapiens OX=9606 GN=PRKAB2 PE=1 SV=1//8.38434e-158
gene1311	LOC106145638	gnl|BL_ORD_ID|134975 sp|Q04799|FMO5_RABIT Dimethylaniline monooxygenase [N-oxide-forming] 5 OS=Oryctolagus cuniculus OX=9986 GN=FMO5 PE=1 SV=2//0
gene1312	LOC102096840	gnl|BL_ORD_ID|134975 sp|Q04799|FMO5_RABIT Dimethylaniline monooxygenase [N-oxide-forming] 5 OS=Oryctolagus cuniculus OX=9986 GN=FMO5 PE=1 SV=2//0
gene1313	PLPP6	gnl|BL_ORD_ID|306907 sp|Q8IY26|PLPP6_HUMAN Phospholipid phosphatase 6 OS=Homo sapiens OX=9606 GN=PLPP6 PE=1 SV=3//1.9444e-74
gene1314	FAM78B	gnl|BL_ORD_ID|125820 sp|Q8BQN5|FA78B_MOUSE Protein FAM78B OS=Mus musculus OX=10090 GN=Fam78b PE=2 SV=2//1.81055e-140
gene1315	PRDX6	gnl|BL_ORD_ID|314386 sp|Q5ZJF4|PRDX6_CHICK Peroxiredoxin-6 OS=Gallus gallus OX=9031 GN=PRDX6 PE=2 SV=3//8.66592e-153
gene1316	LOC110362677	-//-
gene1317	TADA1	gnl|BL_ORD_ID|463546 sp|Q5RDB9|TADA1_PONAB Transcriptional adapter 1 OS=Pongo abelii OX=9601 GN=TADA1 PE=2 SV=1//0
gene1318	LOC110362675	gnl|BL_ORD_ID|433403 sp|Q53H47|SETMR_HUMAN Histone-lysine N-methyltransferase SETMAR OS=Homo sapiens OX=9606 GN=SETMAR PE=1 SV=2//2.51345e-87
gene1319	LOC110362667	-//-
gene1320	LOC110362671	-//-
gene1321	LOC106145770	-//-
gene1322	LOC110362681	-//-
gene1323	LOC110362682	-//-
gene1324	LOC110362697	-//-
gene1325	FASLG	gnl|BL_ORD_ID|475959 sp|Q861W5|TNFL6_FELCA Tumor necrosis factor ligand superfamily member 6 OS=Felis catus OX=9685 GN=FASLG PE=2 SV=1//4.97842e-49
gene1326	SUCO	gnl|BL_ORD_ID|447719 sp|Q9UBS9|SUCO_HUMAN SUN domain-containing ossification factor OS=Homo sapiens OX=9606 GN=SUCO PE=1 SV=1//0
gene1327	LOC110362707	-//-
gene1328	PIGC	gnl|BL_ORD_ID|304827 sp|Q5PQQ4|PIGC_RAT Phosphatidylinositol N-acetylglucosaminyltransferase subunit C OS=Rattus norvegicus OX=10116 GN=Pigc PE=2 SV=1//1.67774e-161
gene1329	DNM3	gnl|BL_ORD_ID|110046 sp|Q9UQ16|DYN3_HUMAN Dynamin-3 OS=Homo sapiens OX=9606 GN=DNM3 PE=1 SV=4//0
gene1330	LOC110362711	-//-
gene1331	LOC110362716	-//-
gene1332	LOC110362713	-//-
gene1333	METTL13	gnl|BL_ORD_ID|234494 sp|Q8N6R0|MET13_HUMAN Methyltransferase-like protein 13 OS=Homo sapiens OX=9606 GN=METTL13 PE=1 SV=1//0
gene1334	ITPA	gnl|BL_ORD_ID|198860 sp|F1NLH9|ITPA_CHICK Inosine triphosphate pyrophosphatase OS=Gallus gallus OX=9031 GN=ITPA PE=3 SV=2//1.25957e-105
gene1335	VAMP4	gnl|BL_ORD_ID|501959 sp|O75379|VAMP4_HUMAN Vesicle-associated membrane protein 4 OS=Homo sapiens OX=9606 GN=VAMP4 PE=1 SV=2//2.88172e-58
gene1336	LOC110362733	gnl|BL_ORD_ID|501959 sp|O75379|VAMP4_HUMAN Vesicle-associated membrane protein 4 OS=Homo sapiens OX=9606 GN=VAMP4 PE=1 SV=2//6.74706e-10
gene1337	MYOC	gnl|BL_ORD_ID|259821 sp|Q2PT31|MYOC_CANLF Myocilin OS=Canis lupus familiaris OX=9615 GN=MYOC PE=1 SV=2//7.13639e-159
gene1338	PRRC2C	gnl|BL_ORD_ID|314280 sp|Q9Y520|PRC2C_HUMAN Protein PRRC2C OS=Homo sapiens OX=9606 GN=PRRC2C PE=1 SV=4//5.86712e-19
gene1339	FMO4	gnl|BL_ORD_ID|134968 sp|P31512|FMO4_HUMAN Dimethylaniline monooxygenase [N-oxide-forming] 4 OS=Homo sapiens OX=9606 GN=FMO4 PE=1 SV=3//0
gene1340	LOC110362756	-//-
gene1341	LOC102098872	gnl|BL_ORD_ID|134945 sp|P16549|FMO1_PIG Dimethylaniline monooxygenase [N-oxide-forming] 1 OS=Sus scrofa OX=9823 GN=FMO1 PE=1 SV=3//0
gene1342	LOC110361129	-//-
gene1343	PRRX1	gnl|BL_ORD_ID|317595 sp|Q05437|PRRX1_CHICK Paired mesoderm homeobox protein 1 OS=Gallus gallus OX=9031 GN=PRRX1 PE=1 SV=2//4.00975e-166
gene1344	LOC110362762	-//-
gene1345	LOC110362765	-//-
gene1346	LOC110362759	-//-
gene1347	LOC110362767	-//-
gene1348	GORAB	gnl|BL_ORD_ID|157387 sp|A5PKK7|GORAB_BOVIN RAB6-interacting golgin OS=Bos taurus OX=9913 GN=GORAB PE=2 SV=2//4.44816e-75
gene1349	METTL11B	gnl|BL_ORD_ID|276379 sp|Q5VVY1|NTM1B_HUMAN Alpha N-terminal protein methyltransferase 1B OS=Homo sapiens OX=9606 GN=METTL11B PE=1 SV=2//7.2218e-144
gene1350	KIFAP3	gnl|BL_ORD_ID|206616 sp|Q92845|KIFA3_HUMAN Kinesin-associated protein 3 OS=Homo sapiens OX=9606 GN=KIFAP3 PE=1 SV=2//0
gene1351	SCYL3	gnl|BL_ORD_ID|290675 sp|Q8IZE3|PACE1_HUMAN Protein-associating with the carboxyl-terminal domain of ezrin OS=Homo sapiens OX=9606 GN=SCYL3 PE=1 SV=3//0
gene1352	CUNH1orf112	gnl|BL_ORD_ID|48921 sp|Q9NSG2|CA112_HUMAN Uncharacterized protein C1orf112 OS=Homo sapiens OX=9606 GN=C1orf112 PE=1 SV=1//0
gene1353	LOC110362806	-//-
gene1354	METTL18	gnl|BL_ORD_ID|234527 sp|Q2KIJ2|MET18_BOVIN Histidine protein methyltransferase 1 homolog OS=Bos taurus OX=9913 GN=METTL18 PE=2 SV=1//2.40759e-88
gene1355	OSBPL9	gnl|BL_ORD_ID|287771 sp|Q96SU4|OSBL9_HUMAN Oxysterol-binding protein-related protein 9 OS=Homo sapiens OX=9606 GN=OSBPL9 PE=1 SV=2//0
gene1356	NRDC	gnl|BL_ORD_ID|274020 sp|P47245|NRDC_RAT Nardilysin OS=Rattus norvegicus OX=10116 GN=Nrdc PE=1 SV=1//0
gene1357	RAB3B	gnl|BL_ORD_ID|337643 sp|P20337|RAB3B_HUMAN Ras-related protein Rab-3B OS=Homo sapiens OX=9606 GN=RAB3B PE=1 SV=2//6.08869e-129
gene1358	LOC110362827	-//-
gene1359	LOC110362828	-//-
gene1360	LOC110362830	-//-
gene1361	TXNDC12	gnl|BL_ORD_ID|489794 sp|H9D1R1|TXD12_EPICO Thioredoxin domain-containing protein 12 OS=Epinephelus coioides OX=94232 GN=Txndc12 PE=1 SV=1//2.27056e-79
gene1362	BTF3L4	gnl|BL_ORD_ID|47072 sp|Q5ZJG3|BT3L4_CHICK Transcription factor BTF3 homolog 4 OS=Gallus gallus OX=9031 GN=BTF3L4 PE=2 SV=1//8.05908e-80
gene1363	ZFYVE9	gnl|BL_ORD_ID|555176 sp|O95405|ZFYV9_HUMAN Zinc finger FYVE domain-containing protein 9 OS=Homo sapiens OX=9606 GN=ZFYVE9 PE=1 SV=2//0
gene1364	CC2D1B	gnl|BL_ORD_ID|48190 sp|Q6PF54|C2D1B_XENLA Coiled-coil and C2 domain-containing protein 1B OS=Xenopus laevis OX=8355 GN=cc2d1b PE=2 SV=1//0
gene1365	ORC1	gnl|BL_ORD_ID|287131 sp|Q58DC8|ORC1_BOVIN Origin recognition complex subunit 1 OS=Bos taurus OX=9913 GN=ORC1 PE=2 SV=2//0
gene1366	LOC110362842	gnl|BL_ORD_ID|287137 sp|Q13415|ORC1_HUMAN Origin recognition complex subunit 1 OS=Homo sapiens OX=9606 GN=ORC1 PE=1 SV=2//4.31758e-21
gene1367	PRPF38A	gnl|BL_ORD_ID|314135 sp|Q5RDD2|PR38A_PONAB Pre-mRNA-splicing factor 38A OS=Pongo abelii OX=9601 GN=PRPF38A PE=2 SV=1//9.32887e-136
gene1368	ZCCHC11	gnl|BL_ORD_ID|489132 sp|Q5TAX3|TUT4_HUMAN Terminal uridylyltransferase 4 OS=Homo sapiens OX=9606 GN=ZCCHC11 PE=1 SV=3//0
gene1369	GPX7	gnl|BL_ORD_ID|160048 sp|Q96SL4|GPX7_HUMAN Glutathione peroxidase 7 OS=Homo sapiens OX=9606 GN=GPX7 PE=1 SV=1//1.75044e-85
gene1370	FAM159A	gnl|BL_ORD_ID|434755 sp|Q6UWV7|SHL2A_HUMAN Protein shisa-like-2A OS=Homo sapiens OX=9606 GN=SHISAL2A PE=2 SV=2//1.22282e-53
gene1371	LOC102087141	gnl|BL_ORD_ID|70092 sp|Q66KY0|COA7A_XENLA Cytochrome c oxidase assembly factor 7A OS=Xenopus laevis OX=8355 GN=coa7-a PE=2 SV=1//1.46482e-77
gene1372	LOC110362909	-//-
gene1373	LOC102085369	gnl|BL_ORD_ID|556968 sp|Q9C0D3|ZY11B_HUMAN Protein zyg-11 homolog B OS=Homo sapiens OX=9606 GN=ZYG11B PE=1 SV=2//0
gene1374	ECHDC2	gnl|BL_ORD_ID|111345 sp|Q3TLP5|ECHD2_MOUSE Enoyl-CoA hydratase domain-containing protein 2, mitochondrial OS=Mus musculus OX=10090 GN=Echdc2 PE=1 SV=2//8.38447e-140
gene1375	SCP2	gnl|BL_ORD_ID|270912 sp|Q07598|NLTP_CHICK Non-specific lipid-transfer protein (Fragment) OS=Gallus gallus OX=9031 GN=SCP2 PE=2 SV=1//0
gene1376	PODN	gnl|BL_ORD_ID|310188 sp|Q7Z5L7|PODN_HUMAN Podocan OS=Homo sapiens OX=9606 GN=PODN PE=1 SV=2//0
gene1377	CPT2	gnl|BL_ORD_ID|77045 sp|Q60HG9|CPT2_MACFA Carnitine O-palmitoyltransferase 2, mitochondrial OS=Macaca fascicularis OX=9541 GN=CPT2 PE=2 SV=1//0
gene1378	SLC1A7	gnl|BL_ORD_ID|110631 sp|O00341|EAA5_HUMAN Excitatory amino acid transporter 5 OS=Homo sapiens OX=9606 GN=SLC1A7 PE=2 SV=2//0
gene1379	CUNH1orf123	gnl|BL_ORD_ID|48952 sp|Q9NWV4|CA123_HUMAN UPF0587 protein C1orf123 OS=Homo sapiens OX=9606 GN=C1orf123 PE=1 SV=1//2.37368e-78
gene1380	MAGOH	gnl|BL_ORD_ID|237075 sp|Q0VC92|MGN2_BOVIN Protein mago nashi homolog 2 OS=Bos taurus OX=9913 GN=MAGOHB PE=2 SV=1//8.66824e-80
gene1381	LRP8	gnl|BL_ORD_ID|223425 sp|Q98931|LRP8_CHICK Low-density lipoprotein receptor-related protein 8 OS=Gallus gallus OX=9031 GN=LRP8 PE=1 SV=1//5.12973e-14
gene1382	LOC110362942	-//-
gene1383	LOC110362946	gnl|BL_ORD_ID|223425 sp|Q98931|LRP8_CHICK Low-density lipoprotein receptor-related protein 8 OS=Gallus gallus OX=9031 GN=LRP8 PE=1 SV=1//4.19284e-06
gene1384	LOC110362940	-//-
gene1385	DMRTB1	gnl|BL_ORD_ID|100677 sp|Q96MA1|DMRTB_HUMAN Doublesex- and mab-3-related transcription factor B1 OS=Homo sapiens OX=9606 GN=DMRTB1 PE=1 SV=1//3.76812e-14
gene1386	LOC110362941	-//-
gene1387	GLIS1	gnl|BL_ORD_ID|151312 sp|Q8K1M4|GLIS1_MOUSE Zinc finger protein GLIS1 OS=Mus musculus OX=10090 GN=Glis1 PE=2 SV=2//0
gene1388	LOC110362952	-//-
gene1389	LOC110361130	-//-
gene1390	NDC1	gnl|BL_ORD_ID|265029 sp|Q9BTX1|NDC1_HUMAN Nucleoporin NDC1 OS=Homo sapiens OX=9606 GN=NDC1 PE=1 SV=2//0
gene1391	YIPF1	gnl|BL_ORD_ID|546550 sp|Q5RBL0|YIPF1_PONAB Protein YIPF1 OS=Pongo abelii OX=9601 GN=YIPF1 PE=2 SV=1//2.76023e-171
gene1392	DIO1	gnl|BL_ORD_ID|194108 sp|O42411|IOD1_CHICK Type I iodothyronine deiodinase (Fragment) OS=Gallus gallus OX=9031 GN=DIO1 PE=2 SV=3//2.39544e-141
gene1393	HSPB11	gnl|BL_ORD_ID|189936 sp|Q9Y547|IFT25_HUMAN Intraflagellar transport protein 25 homolog OS=Homo sapiens OX=9606 GN=HSPB11 PE=1 SV=1//4.5656e-41
gene1394	LRRC42	gnl|BL_ORD_ID|223097 sp|Q2HJ90|LRC42_BOVIN Leucine-rich repeat-containing protein 42 OS=Bos taurus OX=9913 GN=LRRC42 PE=2 SV=1//0
gene1395	LDLRAD1	gnl|BL_ORD_ID|223008 sp|Q5T700|LRAD1_HUMAN Low-density lipoprotein receptor class A domain-containing protein 1 OS=Homo sapiens OX=9606 GN=LDLRAD1 PE=1 SV=1//9.31867e-48
gene1396	TMEM59	gnl|BL_ORD_ID|475588 sp|Q9BXS4|TMM59_HUMAN Transmembrane protein 59 OS=Homo sapiens OX=9606 GN=TMEM59 PE=1 SV=1//4.08075e-164
gene1397	TCEANC2	gnl|BL_ORD_ID|467548 sp|Q96MN5|TEAN2_HUMAN Transcription elongation factor A N-terminal and central domain-containing protein 2 OS=Homo sapiens OX=9606 GN=TCEANC2 PE=1 SV=1//2.62631e-87
gene1398	CDCP2	gnl|BL_ORD_ID|57586 sp|Q5VXM1|CDCP2_HUMAN CUB domain-containing protein 2 OS=Homo sapiens OX=9606 GN=CDCP2 PE=2 SV=1//1.53415e-37
gene1399	LOC102089909	gnl|BL_ORD_ID|263900 sp|B1AS42|NB5R5_MOUSE NADH-cytochrome b5 reductase-like OS=Mus musculus OX=10090 GN=Cyb5rl PE=2 SV=1//1.86725e-140
gene1400	MRPL37	gnl|BL_ORD_ID|385865 sp|Q5ZI69|RM37_CHICK 39S ribosomal protein L37, mitochondrial OS=Gallus gallus OX=9031 GN=MRPL37 PE=2 SV=2//0
gene1401	SSBP3	gnl|BL_ORD_ID|443836 sp|Q9D032|SSBP3_MOUSE Single-stranded DNA-binding protein 3 OS=Mus musculus OX=10090 GN=Ssbp3 PE=1 SV=2//3.57352e-88
gene1402	ACOT11	gnl|BL_ORD_ID|7079 sp|Q8VHQ9|ACO11_MOUSE Acyl-coenzyme A thioesterase 11 OS=Mus musculus OX=10090 GN=Acot11 PE=1 SV=1//0
gene1403	TTC4	gnl|BL_ORD_ID|488008 sp|O95801|TTC4_HUMAN Tetratricopeptide repeat protein 4 OS=Homo sapiens OX=9606 GN=TTC4 PE=1 SV=3//1.72282e-143
gene1404	PARS2	gnl|BL_ORD_ID|458079 sp|Q5M7W7|SYPM_RAT Probable proline--tRNA ligase, mitochondrial OS=Rattus norvegicus OX=10116 GN=Pars2 PE=2 SV=1//0
gene1405	LEXM	gnl|BL_ORD_ID|215726 sp|Q3ZCV2|LEXM_HUMAN Lymphocyte expansion molecule OS=Homo sapiens OX=9606 GN=LEXM PE=2 SV=4//1.28329e-62
gene1406	DHCR24	gnl|BL_ORD_ID|98621 sp|Q15392|DHC24_HUMAN Delta(24)-sterol reductase OS=Homo sapiens OX=9606 GN=DHCR24 PE=1 SV=2//0
gene1407	LOC110362986	-//-
gene1408	TMEM61	gnl|BL_ORD_ID|475595 sp|Q8N0U2|TMM61_HUMAN Transmembrane protein 61 OS=Homo sapiens OX=9606 GN=TMEM61 PE=2 SV=1//2.24443e-12
gene1409	BSND	gnl|BL_ORD_ID|46977 sp|Q8R2H3|BSND_RAT Barttin OS=Rattus norvegicus OX=10116 GN=Bsnd PE=1 SV=1//1.99647e-28
gene1410	TRNAG-CCC	-//-
gene1411	PCSK9	gnl|BL_ORD_ID|295648 sp|A8T644|PCSK9_PANTR Proprotein convertase subtilisin/kexin type 9 OS=Pan troglodytes OX=9598 GN=PCSK9 PE=2 SV=1//0
gene1412	USP24	gnl|BL_ORD_ID|493458 sp|Q9UPU5|UBP24_HUMAN Ubiquitin carboxyl-terminal hydrolase 24 OS=Homo sapiens OX=9606 GN=USP24 PE=1 SV=3//0
gene1413	LOC110362999	-//-
gene1414	LOC110363002	-//-
gene1415	LOC110363096	-//-
gene1416	LOC110363077	-//-
gene1417	LOC110363087	-//-
gene1418	LOC110361136	-//-
gene1419	PLPP3	gnl|BL_ORD_ID|306897 sp|O14495|PLPP3_HUMAN Phospholipid phosphatase 3 OS=Homo sapiens OX=9606 GN=PLPP3 PE=1 SV=1//1.2984e-152
gene1420	PRKAA2	gnl|BL_ORD_ID|3595 sp|P54646|AAPK2_HUMAN 5&apos;-AMP-activated protein kinase catalytic subunit alpha-2 OS=Homo sapiens OX=9606 GN=PRKAA2 PE=1 SV=2//0
gene1421	CUNH1orf168	gnl|BL_ORD_ID|140612 sp|Q5VWT5|FYB2_HUMAN FYN-binding protein 2 OS=Homo sapiens OX=9606 GN=FYB2 PE=1 SV=1//3.62793e-46
gene1422	LOC110363186	gnl|BL_ORD_ID|140612 sp|Q5VWT5|FYB2_HUMAN FYN-binding protein 2 OS=Homo sapiens OX=9606 GN=FYB2 PE=1 SV=1//3.33356e-08
gene1423	C8A	gnl|BL_ORD_ID|70012 sp|P07357|CO8A_HUMAN Complement component C8 alpha chain OS=Homo sapiens OX=9606 GN=C8A PE=1 SV=2//0
gene1424	C8B	gnl|BL_ORD_ID|70015 sp|P07358|CO8B_HUMAN Complement component C8 beta chain OS=Homo sapiens OX=9606 GN=C8B PE=1 SV=3//0
gene1425	DAB1	gnl|BL_ORD_ID|88470 sp|O75553|DAB1_HUMAN Disabled homolog 1 OS=Homo sapiens OX=9606 GN=DAB1 PE=1 SV=3//0
gene1426	LOC110363181	-//-
gene1427	LOC110363177	-//-
gene1428	OMA1	gnl|BL_ORD_ID|285682 sp|Q3SZN3|OMA1_BOVIN Metalloendopeptidase OMA1, mitochondrial OS=Bos taurus OX=9913 GN=OMA1 PE=2 SV=2//0
gene1429	TACSTD2	gnl|BL_ORD_ID|463483 sp|Q8BGV3|TACD2_MOUSE Tumor-associated calcium signal transducer 2 OS=Mus musculus OX=10090 GN=Tacstd2 PE=1 SV=1//7.10656e-68
gene1430	MYSM1	gnl|BL_ORD_ID|259983 sp|Q5F3F2|MYSM1_CHICK Histone H2A deubiquitinase MYSM1 OS=Gallus gallus OX=9031 GN=MYSM1 PE=2 SV=1//0
gene1431	LOC110363199	gnl|BL_ORD_ID|16854 sp|G5E8K5|ANK3_MOUSE Ankyrin-3 OS=Mus musculus OX=10090 GN=Ank3 PE=1 SV=1//1.56217e-54
gene1432	FGGY	gnl|BL_ORD_ID|131931 sp|Q96C11|FGGY_HUMAN FGGY carbohydrate kinase domain-containing protein OS=Homo sapiens OX=9606 GN=FGGY PE=1 SV=2//0
gene1433	JUN	gnl|BL_ORD_ID|199799 sp|P54864|JUN_SERCA Transcription factor AP-1 OS=Serinus canaria OX=9135 GN=JUN PE=2 SV=1//0
gene1434	LOC110363295	-//-
gene1435	LOC110363292	-//-
gene1436	TRNAL-CAG	-//-
gene1437	LOC102092395	gnl|BL_ORD_ID|386352 sp|Q96K19|RN170_HUMAN E3 ubiquitin-protein ligase RNF170 OS=Homo sapiens OX=9606 GN=RNF170 PE=1 SV=2//3.53884e-47
gene1438	LOC102093359	-//-
gene1439	HOOK1	gnl|BL_ORD_ID|178799 sp|Q5ZJ27|HOOK1_CHICK Protein Hook homolog 1 OS=Gallus gallus OX=9031 GN=HOOK1 PE=2 SV=1//1.2493e-08
gene1440	LOC102094339	gnl|BL_ORD_ID|76341 sp|P51589|CP2J2_HUMAN Cytochrome P450 2J2 OS=Homo sapiens OX=9606 GN=CYP2J2 PE=1 SV=2//0
gene1441	LOC102093649	gnl|BL_ORD_ID|76341 sp|P51589|CP2J2_HUMAN Cytochrome P450 2J2 OS=Homo sapiens OX=9606 GN=CYP2J2 PE=1 SV=2//0
gene1442	LOC102088854	gnl|BL_ORD_ID|76341 sp|P51589|CP2J2_HUMAN Cytochrome P450 2J2 OS=Homo sapiens OX=9606 GN=CYP2J2 PE=1 SV=2//0
gene1443	--	gnl|BL_ORD_ID|76341 sp|P51589|CP2J2_HUMAN Cytochrome P450 2J2 OS=Homo sapiens OX=9606 GN=CYP2J2 PE=1 SV=2//0
gene1444	LOC102089036	gnl|BL_ORD_ID|76341 sp|P51589|CP2J2_HUMAN Cytochrome P450 2J2 OS=Homo sapiens OX=9606 GN=CYP2J2 PE=1 SV=2//5.00126e-176
gene1445	LOC110363298	gnl|BL_ORD_ID|137990 sp|Q5H8C1|FREM1_HUMAN FRAS1-related extracellular matrix protein 1 OS=Homo sapiens OX=9606 GN=FREM1 PE=1 SV=3//1.37534e-08
gene1446	LOC110363354	-//-
gene1447	LOC110363382	-//-
gene1448	LOC110363373	gnl|BL_ORD_ID|268250 sp|Q02780|NFIA_MOUSE Nuclear factor 1 A-type OS=Mus musculus OX=10090 GN=Nfia PE=1 SV=1//5.46646e-12
gene1449	LOC110363392	-//-
gene1450	LOC110363365	-//-
gene1451	LOC110363386	-//-
gene1452	LOC110363383	-//-
gene1453	LOC110363380	-//-
gene1454	LOC110363368	-//-
gene1455	LOC110363356	-//-
gene1456	NFIA	gnl|BL_ORD_ID|268248 sp|P17923|NFIA_CHICK Nuclear factor 1 A-type OS=Gallus gallus OX=9031 GN=NFIA PE=1 SV=1//0
gene1457	LOC110363379	-//-
gene1458	TM2D1	gnl|BL_ORD_ID|475108 sp|Q99MB3|TM2D1_MOUSE TM2 domain-containing protein 1 OS=Mus musculus OX=10090 GN=Tm2d1 PE=2 SV=1//1.45829e-87
gene1459	PATJ	gnl|BL_ORD_ID|193271 sp|Q8NI35|INADL_HUMAN InaD-like protein OS=Homo sapiens OX=9606 GN=PATJ PE=1 SV=3//3.73449e-06
gene1460	LOC110363404	-//-
gene1461	KANK4	gnl|BL_ORD_ID|201494 sp|Q5T7N3|KANK4_HUMAN KN motif and ankyrin repeat domain-containing protein 4 OS=Homo sapiens OX=9606 GN=KANK4 PE=2 SV=1//1.39214e-136
gene1462	LOC110363405	gnl|BL_ORD_ID|201494 sp|Q5T7N3|KANK4_HUMAN KN motif and ankyrin repeat domain-containing protein 4 OS=Homo sapiens OX=9606 GN=KANK4 PE=2 SV=1//4.07556e-12
gene1463	LOC110363932	gnl|BL_ORD_ID|201494 sp|Q5T7N3|KANK4_HUMAN KN motif and ankyrin repeat domain-containing protein 4 OS=Homo sapiens OX=9606 GN=KANK4 PE=2 SV=1//3.84676e-40
gene1464	LOC110363406	-//-
gene1465	USP1	gnl|BL_ORD_ID|493431 sp|O94782|UBP1_HUMAN Ubiquitin carboxyl-terminal hydrolase 1 OS=Homo sapiens OX=9606 GN=USP1 PE=1 SV=1//0
gene1466	DOCK7	gnl|BL_ORD_ID|104512 sp|Q96N67|DOCK7_HUMAN Dedicator of cytokinesis protein 7 OS=Homo sapiens OX=9606 GN=DOCK7 PE=1 SV=4//0
gene1467	ANGPTL3	gnl|BL_ORD_ID|16787 sp|Q9Y5C1|ANGL3_HUMAN Angiopoietin-related protein 3 OS=Homo sapiens OX=9606 GN=ANGPTL3 PE=1 SV=1//0
gene1468	LOC110363408	-//-
gene1469	ATG4C	gnl|BL_ORD_ID|31646 sp|Q96DT6|ATG4C_HUMAN Cysteine protease ATG4C OS=Homo sapiens OX=9606 GN=ATG4C PE=1 SV=1//0
gene1470	LOC110363416	-//-
gene1471	LOC110363528	-//-
gene1472	ALG6	gnl|BL_ORD_ID|14110 sp|Q802T2|ALG6_CHICK Dolichyl pyrophosphate Man9GlcNAc2 alpha-1,3-glucosyltransferase OS=Gallus gallus OX=9031 GN=ALG6 PE=2 SV=1//0
gene1473	ITGB3BP	gnl|BL_ORD_ID|59107 sp|Q1T763|CENPR_CHICK Centromere protein R OS=Gallus gallus OX=9031 GN=CENPR PE=2 SV=1//2.45808e-75
gene1474	EFCAB7	gnl|BL_ORD_ID|112410 sp|A8K855|EFCB7_HUMAN EF-hand calcium-binding domain-containing protein 7 OS=Homo sapiens OX=9606 GN=EFCAB7 PE=1 SV=1//0
gene1475	PGM1	gnl|BL_ORD_ID|302404 sp|P00949|PGM1_RABIT Phosphoglucomutase-1 OS=Oryctolagus cuniculus OX=9986 GN=PGM1 PE=1 SV=2//0
gene1476	ROR1	gnl|BL_ORD_ID|391255 sp|Q01973|ROR1_HUMAN Inactive tyrosine-protein kinase transmembrane receptor ROR1 OS=Homo sapiens OX=9606 GN=ROR1 PE=1 SV=2//0
gene1477	LOC110363536	-//-
gene1478	LOC110363527	-//-
gene1479	LOC110363529	-//-
gene1480	CACHD1	gnl|BL_ORD_ID|49726 sp|Q5VU97|CAHD1_HUMAN VWFA and cache domain-containing protein 1 OS=Homo sapiens OX=9606 GN=CACHD1 PE=2 SV=2//0
gene1481	LOC110363520	-//-
gene1482	LOC110363531	-//-
gene1483	RAVER2	gnl|BL_ORD_ID|339000 sp|Q9HCJ3|RAVR2_HUMAN Ribonucleoprotein PTB-binding 2 OS=Homo sapiens OX=9606 GN=RAVER2 PE=1 SV=2//0
gene1484	LOC110363486	-//-
gene1485	JAK1	gnl|BL_ORD_ID|199437 sp|P23458|JAK1_HUMAN Tyrosine-protein kinase JAK1 OS=Homo sapiens OX=9606 GN=JAK1 PE=1 SV=2//0
gene1486	LOC110361144	-//-
gene1487	AK4	gnl|BL_ORD_ID|200505 sp|P27144|KAD4_HUMAN Adenylate kinase 4, mitochondrial OS=Homo sapiens OX=9606 GN=AK4 PE=1 SV=1//6.94566e-96
gene1488	DNAJC6	gnl|BL_ORD_ID|39542 sp|Q27974|AUXI_BOVIN Putative tyrosine-protein phosphatase auxilin OS=Bos taurus OX=9913 GN=DNAJC6 PE=1 SV=1//0
gene1489	LOC110363543	-//-
gene1490	LEPROT	gnl|BL_ORD_ID|284639 sp|Q5PSV5|OBRG_MELGA Leptin receptor gene-related protein OS=Meleagris gallopavo OX=9103 GN=LEPROT PE=2 SV=1//1.90552e-68
gene1491	LEPR	gnl|BL_ORD_ID|213331 sp|O02671|LEPR_PIG Leptin receptor OS=Sus scrofa OX=9823 GN=LEPR PE=2 SV=3//0
gene1492	PDE4B	gnl|BL_ORD_ID|295978 sp|Q07343|PDE4B_HUMAN cAMP-specific 3&apos;,5&apos;-cyclic phosphodiesterase 4B OS=Homo sapiens OX=9606 GN=PDE4B PE=1 SV=1//0
gene1493	SGIP1	gnl|BL_ORD_ID|434246 sp|Q9BQI5|SGIP1_HUMAN SH3-containing GRB2-like protein 3-interacting protein 1 OS=Homo sapiens OX=9606 GN=SGIP1 PE=1 SV=2//3.4827e-142
gene1494	TCTEX1D1	gnl|BL_ORD_ID|466443 sp|Q3B8D7|TC1DA_XENLA Tctex1 domain-containing protein 1-A OS=Xenopus laevis OX=8355 GN=tctex1d1-a PE=2 SV=1//1.47999e-48
gene1495	INSL5	gnl|BL_ORD_ID|345470 sp|Q8HY17|REL3_PIG Relaxin-3 OS=Sus scrofa OX=9823 GN=RLN3 PE=1 SV=1//1.41916e-14
gene1496	WDR78	gnl|BL_ORD_ID|509415 sp|Q5VTH9|WDR78_HUMAN WD repeat-containing protein 78 OS=Homo sapiens OX=9606 GN=WDR78 PE=2 SV=1//0
gene1497	LOC110363567	-//-
gene1498	MIER1	gnl|BL_ORD_ID|239272 sp|Q5ZKT9|MIER1_CHICK Mesoderm induction early response protein 1 OS=Gallus gallus OX=9031 GN=MIER1 PE=2 SV=1//0
gene1499	SLC35D1	gnl|BL_ORD_ID|425629 sp|Q5RDC9|S35D2_PONAB UDP-N-acetylglucosamine/UDP-glucose/GDP-mannose transporter OS=Pongo abelii OX=9601 GN=SLC35D2 PE=2 SV=1//0
gene1500	IL23R	gnl|BL_ORD_ID|191102 sp|Q5VWK5|IL23R_HUMAN Interleukin-23 receptor OS=Homo sapiens OX=9606 GN=IL23R PE=1 SV=3//1.97993e-20
gene1501	IL12RB2	gnl|BL_ORD_ID|185848 sp|P97378|I12R2_MOUSE Interleukin-12 receptor subunit beta-2 OS=Mus musculus OX=10090 GN=Il12rb2 PE=1 SV=1//1.44922e-112
gene1502	SERBP1	gnl|BL_ORD_ID|291061 sp|Q9CY58|PAIRB_MOUSE Plasminogen activator inhibitor 1 RNA-binding protein OS=Mus musculus OX=10090 GN=Serbp1 PE=1 SV=2//3.21275e-66
gene1503	LOC110363578	-//-
gene1504	LOC110363579	-//-
gene1505	GNG12	gnl|BL_ORD_ID|145298 sp|Q5RBQ0|GBG12_PONAB Guanine nucleotide-binding protein G(I)/G(S)/G(O) subunit gamma-12 OS=Pongo abelii OX=9601 GN=GNG12 PE=3 SV=3//1.06797e-33
gene1506	DIRAS3	gnl|BL_ORD_ID|99636 sp|Q5PR73|DIRA2_MOUSE GTP-binding protein Di-Ras2 OS=Mus musculus OX=10090 GN=Diras2 PE=1 SV=1//9.08127e-101
gene1507	WLS	gnl|BL_ORD_ID|510087 sp|Q5ZLR1|WLS_CHICK Protein wntless homolog OS=Gallus gallus OX=9031 GN=WLS PE=2 SV=1//0
gene1508	LOC110361150	-//-
gene1509	RPE65	gnl|BL_ORD_ID|391851 sp|Q9YGX2|RPE65_CHICK Retinoid isomerohydrolase OS=Gallus gallus OX=9031 GN=RPE65 PE=1 SV=1//0
gene1510	DEPDC1	gnl|BL_ORD_ID|96807 sp|Q5TB30|DEP1A_HUMAN DEP domain-containing protein 1A OS=Homo sapiens OX=9606 GN=DEPDC1 PE=1 SV=2//0
gene1511	LRRC7	gnl|BL_ORD_ID|223468 sp|F1MCA7|LRRC7_BOVIN Leucine-rich repeat-containing protein 7 OS=Bos taurus OX=9913 GN=LRRC7 PE=3 SV=3//0
gene1512	LOC110363623	-//-
gene1513	LRRC40	gnl|BL_ORD_ID|223084 sp|Q5ZLN0|LRC40_CHICK Leucine-rich repeat-containing protein 40 OS=Gallus gallus OX=9031 GN=LRRC40 PE=2 SV=1//0
gene1514	SRSF11	gnl|BL_ORD_ID|443539 sp|Q05519|SRS11_HUMAN Serine/arginine-rich splicing factor 11 OS=Homo sapiens OX=9606 GN=SRSF11 PE=1 SV=1//1.4642e-08
gene1515	ANKRD13C	gnl|BL_ORD_ID|2646 sp|Q6NRD0|A13CA_XENLA Ankyrin repeat domain-containing protein 13C-A OS=Xenopus laevis OX=8355 GN=ankrd13c-a PE=2 SV=1//0
gene1516	LOC110363638	-//-
gene1517	CTH	gnl|BL_ORD_ID|59998 sp|Q58DW2|CGL_BOVIN Cystathionine gamma-lyase OS=Bos taurus OX=9913 GN=CTH PE=2 SV=1//0
gene1518	LOC110363652	-//-
gene1519	PTGER3	gnl|BL_ORD_ID|298214 sp|P34979|PE2R3_BOVIN Prostaglandin E2 receptor EP3 subtype OS=Bos taurus OX=9913 GN=PTGER3 PE=2 SV=1//1.61561e-117
gene1520	ZRANB2	gnl|BL_ORD_ID|556724 sp|Q5ZLX5|ZRAB2_CHICK Zinc finger Ran-binding domain-containing protein 2 OS=Gallus gallus OX=9031 GN=ZRANB2 PE=2 SV=1//2.67269e-60
gene1521	LOC110363660	-//-
gene1522	NEGR1	gnl|BL_ORD_ID|267563 sp|Q9W6V2|NEGR1_CHICK Neuronal growth regulator 1 OS=Gallus gallus OX=9031 GN=NEGR1 PE=1 SV=1//0
gene1523	LOC110363667	-//-
gene1524	LOC110363666	-//-
gene1525	LOC110363656	-//-
gene1526	LOC110363670	-//-
gene1527	LOC110363672	-//-
gene1528	LOC110363671	-//-
gene1529	LOC110361163	-//-
gene1530	LOC110363673	-//-
gene1531	LOC110363675	-//-
gene1532	LOC110361165	-//-
gene1533	LOC110363680	-//-
gene1534	LOC110363684	-//-
gene1535	FPGT	gnl|BL_ORD_ID|137175 sp|O14772|FPGT_HUMAN Fucose-1-phosphate guanylyltransferase OS=Homo sapiens OX=9606 GN=FPGT PE=1 SV=2//0
gene1536	LOC102085368	gnl|BL_ORD_ID|475979 sp|Q59H18|TNI3K_HUMAN Serine/threonine-protein kinase TNNI3K OS=Homo sapiens OX=9606 GN=TNNI3K PE=1 SV=3//0
gene1537	ERICH3	gnl|BL_ORD_ID|121505 sp|Q5RHP9|ERIC3_HUMAN Glutamate-rich protein 3 OS=Homo sapiens OX=9606 GN=ERICH3 PE=2 SV=1//5.05223e-142
gene1538	CRYZ	gnl|BL_ORD_ID|335406 sp|Q08257|QOR_HUMAN Quinone oxidoreductase OS=Homo sapiens OX=9606 GN=CRYZ PE=1 SV=1//5.10136e-160
gene1539	TYW3	gnl|BL_ORD_ID|490956 sp|Q6IPR3|TYW3_HUMAN tRNA wybutosine-synthesizing protein 3 homolog OS=Homo sapiens OX=9606 GN=TYW3 PE=2 SV=2//1.69758e-64
gene1540	LOC110363705	-//-
gene1541	LHX8	gnl|BL_ORD_ID|216939 sp|Q68G74|LHX8_HUMAN LIM/homeobox protein Lhx8 OS=Homo sapiens OX=9606 GN=LHX8 PE=1 SV=2//0
gene1542	SLC44A5	gnl|BL_ORD_ID|81307 sp|B0JZD0|CTL5_XENTR Choline transporter-like protein 5 OS=Xenopus tropicalis OX=8364 GN=slc44a5 PE=2 SV=1//0
gene1543	ACADM	gnl|BL_ORD_ID|4701 sp|Q3SZB4|ACADM_BOVIN Medium-chain specific acyl-CoA dehydrogenase, mitochondrial OS=Bos taurus OX=9913 GN=ACADM PE=2 SV=1//0
gene1544	LOC110363712	-//-
gene1545	RABGGTB	gnl|BL_ORD_ID|302691 sp|P53611|PGTB2_HUMAN Geranylgeranyl transferase type-2 subunit beta OS=Homo sapiens OX=9606 GN=RABGGTB PE=1 SV=2//0
gene1546	LOC102094340	gnl|BL_ORD_ID|234527 sp|Q2KIJ2|MET18_BOVIN Histidine protein methyltransferase 1 homolog OS=Bos taurus OX=9913 GN=METTL18 PE=2 SV=1//2.88021e-89
gene1547	PHPT1	gnl|BL_ORD_ID|304005 sp|P83468|PHP14_RABIT 14 kDa phosphohistidine phosphatase OS=Oryctolagus cuniculus OX=9986 GN=PHPT1 PE=1 SV=1//3.55429e-31
gene1548	LOC102086019	gnl|BL_ORD_ID|225407 sp|Q95LG1|LYAM2_HORSE E-selectin OS=Equus caballus OX=9796 GN=SELE PE=2 SV=1//0
gene1549	LOC110363751	-//-
gene1550	RXRG	gnl|BL_ORD_ID|424925 sp|P28701|RXRG_CHICK Retinoic acid receptor RXR-gamma OS=Gallus gallus OX=9031 GN=RXRG PE=2 SV=1//0
gene1551	LOC110363754	-//-
gene1552	LMX1A	gnl|BL_ORD_ID|219270 sp|Q8TE12|LMX1A_HUMAN LIM homeobox transcription factor 1-alpha OS=Homo sapiens OX=9606 GN=LMX1A PE=1 SV=1//0
gene1553	LOC110361169	-//-
gene1554	LOC110363755	gnl|BL_ORD_ID|433403 sp|Q53H47|SETMR_HUMAN Histone-lysine N-methyltransferase SETMAR OS=Homo sapiens OX=9606 GN=SETMAR PE=1 SV=2//1.08298e-78
gene1555	PBX1	gnl|BL_ORD_ID|294433 sp|P41778|PBX1_MOUSE Pre-B-cell leukemia transcription factor 1 OS=Mus musculus OX=10090 GN=Pbx1 PE=1 SV=2//0
gene1556	LOC110363761	-//-
gene1557	LOC110363769	-//-
gene1558	LOC110363765	-//-
gene1559	LOC110363771	-//-
gene1560	NUF2	gnl|BL_ORD_ID|279352 sp|Q76I90|NUF2_CHICK Kinetochore protein Nuf2 OS=Gallus gallus OX=9031 GN=NUF2 PE=1 SV=1//0
gene1561	LRRC52	gnl|BL_ORD_ID|276185 sp|Q6Q0N3|NT5D2_RAT 5&apos;-nucleotidase domain-containing protein 2 OS=Rattus norvegicus OX=10116 GN=Nt5dc2 PE=2 SV=2//5.89252e-96
gene1562	LOC110363780	-//-
gene1563	MGST3	gnl|BL_ORD_ID|237400 sp|O14880|MGST3_HUMAN Microsomal glutathione S-transferase 3 OS=Homo sapiens OX=9606 GN=MGST3 PE=1 SV=1//6.16952e-70
gene1564	ALDH9A1	gnl|BL_ORD_ID|13442 sp|Q2KJH9|AL9A1_BOVIN 4-trimethylaminobutyraldehyde dehydrogenase OS=Bos taurus OX=9913 GN=ALDH9A1 PE=2 SV=1//0
gene1565	TMCO1	gnl|BL_ORD_ID|475359 sp|Q6DGW9|TMCO1_DANRE Calcium load-activated calcium channel OS=Danio rerio OX=7955 GN=tmco1 PE=2 SV=1//1.19104e-104
gene1566	UCK2	gnl|BL_ORD_ID|493818 sp|Q9QYG8|UCK2_RAT Uridine-cytidine kinase 2 OS=Rattus norvegicus OX=10116 GN=Uck2 PE=2 SV=2//2.05961e-142
gene1567	LOC110363993	-//-
gene1568	LOC110364002	-//-
gene1569	LOC110364001	-//-
gene1570	LOC110364009	gnl|BL_ORD_ID|120055 sp|P33498|ENV_AVIR3 Envelope glycoprotein (Fragment) OS=Avian retrovirus RPL30 OX=31671 GN=env PE=2 SV=1//8.77843e-45
gene1571	TMEM38B	gnl|BL_ORD_ID|475152 sp|Q28FA9|TM38B_XENTR Trimeric intracellular cation channel type B OS=Xenopus tropicalis OX=8364 GN=tmem38b PE=2 SV=1//1.08765e-97
gene1572	TAL2	gnl|BL_ORD_ID|463901 sp|Q16559|TAL2_HUMAN T-cell acute lymphocytic leukemia protein 2 OS=Homo sapiens OX=9606 GN=TAL2 PE=1 SV=1//1.91405e-47
gene1573	LOC110364021	-//-
gene1574	LOC110364151	gnl|BL_ORD_ID|477056 sp|Q9NS56|TOPRS_HUMAN E3 ubiquitin-protein ligase Topors OS=Homo sapiens OX=9606 GN=TOPORS PE=1 SV=1//4.95909e-19
gene1575	FKTN	gnl|BL_ORD_ID|133056 sp|O75072|FKTN_HUMAN Fukutin OS=Homo sapiens OX=9606 GN=FKTN PE=1 SV=2//0
gene1576	FSD1L	gnl|BL_ORD_ID|138374 sp|Q9BXM9|FSD1L_HUMAN FSD1-like protein OS=Homo sapiens OX=9606 GN=FSD1L PE=1 SV=2//0
gene1577	SLC44A1	gnl|BL_ORD_ID|81266 sp|Q8WWI5|CTL1_HUMAN Choline transporter-like protein 1 OS=Homo sapiens OX=9606 GN=SLC44A1 PE=1 SV=1//0
gene1578	ABCA1	gnl|BL_ORD_ID|4091 sp|P41233|ABCA1_MOUSE ATP-binding cassette sub-family A member 1 OS=Mus musculus OX=10090 GN=Abca1 PE=1 SV=4//0
gene1579	NIPSNAP3A	gnl|BL_ORD_ID|273046 sp|Q5RAA9|NPS3A_PONAB Protein NipSnap homolog 3A OS=Pongo abelii OX=9601 GN=NIPSNAP3A PE=2 SV=1//9.74649e-102
gene1580	LOC110363997	-//-
gene1581	LOC110364089	-//-
gene1582	PSD3	gnl|BL_ORD_ID|322429 sp|Q9NYI0|PSD3_HUMAN PH and SEC7 domain-containing protein 3 OS=Homo sapiens OX=9606 GN=PSD3 PE=1 SV=2//0
gene1583	LPL	gnl|BL_ORD_ID|218501 sp|P11602|LIPL_CHICK Lipoprotein lipase OS=Gallus gallus OX=9031 GN=LPL PE=1 SV=1//0
gene1584	LOC110364098	-//-
gene1585	NRG1	gnl|BL_ORD_ID|275005 sp|Q05199|NRG1_CHICK Pro-neuregulin-1, membrane-bound isoform OS=Gallus gallus OX=9031 GN=NRG1 PE=1 SV=1//0
gene1586	LOC110364125	-//-
gene1587	LOC110364120	-//-
gene1588	LOC102098098	gnl|BL_ORD_ID|135868 sp|P49354|FNTA_HUMAN Protein farnesyltransferase/geranylgeranyltransferase type-1 subunit alpha OS=Homo sapiens OX=9606 GN=FNTA PE=1 SV=1//4.97957e-179
gene1589	LOC110364141	-//-
gene1590	KCMF1	gnl|BL_ORD_ID|202574 sp|Q9P0J7|KCMF1_HUMAN E3 ubiquitin-protein ligase KCMF1 OS=Homo sapiens OX=9606 GN=KCMF1 PE=1 SV=2//0
gene1591	LOC102098457	gnl|BL_ORD_ID|178807 sp|Q86VS8|HOOK3_HUMAN Protein Hook homolog 3 OS=Homo sapiens OX=9606 GN=HOOK3 PE=1 SV=2//1.31015e-121
gene1592	LOC110364219	gnl|BL_ORD_ID|172404 sp|P44836|HGP3_HAEIN Probable hemoglobin and hemoglobin-haptoglobin-binding protein 3 OS=Haemophilus influenzae (strain ATCC 51907 / DSM 11121 / KW20 / Rd) OX=71421 GN=HI_0712 PE=1 SV=1//4.68811e-11
gene1593	LOC110364222	-//-
gene1594	LOC110364215	-//-
gene1595	ACVR2A	gnl|BL_ORD_ID|39613 sp|Q90669|AVR2A_CHICK Activin receptor type-2A OS=Gallus gallus OX=9031 GN=ACVR2A PE=2 SV=1//0
gene1596	LOC110364234	-//-
gene1597	ORC4	gnl|BL_ORD_ID|287175 sp|Q5R6Z7|ORC4_PONAB Origin recognition complex subunit 4 OS=Pongo abelii OX=9601 GN=ORC4 PE=2 SV=1//0
gene1598	MBD5	gnl|BL_ORD_ID|229683 sp|Q9P267|MBD5_HUMAN Methyl-CpG-binding domain protein 5 OS=Homo sapiens OX=9606 GN=MBD5 PE=1 SV=3//0
gene1599	LOC110364256	-//-
gene1600	EPC2	gnl|BL_ORD_ID|120320 sp|Q52LR7|EPC2_HUMAN Enhancer of polycomb homolog 2 OS=Homo sapiens OX=9606 GN=EPC2 PE=1 SV=2//0
gene1601	LOC110364248	gnl|BL_ORD_ID|120320 sp|Q52LR7|EPC2_HUMAN Enhancer of polycomb homolog 2 OS=Homo sapiens OX=9606 GN=EPC2 PE=1 SV=2//4.06206e-09
gene1602	KIF5C	gnl|BL_ORD_ID|206602 sp|O60282|KIF5C_HUMAN Kinesin heavy chain isoform 5C OS=Homo sapiens OX=9606 GN=KIF5C PE=1 SV=1//0
gene1603	LYPD6B	gnl|BL_ORD_ID|220454 sp|Q9D7F2|LPD6B_MOUSE Ly6/PLAUR domain-containing protein 6B OS=Mus musculus OX=10090 GN=Lypd6b PE=2 SV=1//8.11901e-73
gene1604	LOC110364264	-//-
gene1605	LYPD6	gnl|BL_ORD_ID|225502 sp|Q8BPP5|LYPD6_MOUSE Ly6/PLAUR domain-containing protein 6 OS=Mus musculus OX=10090 GN=Lypd6 PE=2 SV=1//1.22498e-64
gene1606	MMADHC	gnl|BL_ORD_ID|240905 sp|Q5ZKP2|MMAD_CHICK Methylmalonic aciduria and homocystinuria type D homolog, mitochondrial OS=Gallus gallus OX=9031 GN=MMADHC PE=2 SV=1//0
gene1607	RND3	gnl|BL_ORD_ID|387249 sp|Q6SA80|RND3_RAT Rho-related GTP-binding protein RhoE OS=Rattus norvegicus OX=10116 GN=Rnd3 PE=2 SV=1//3.35614e-159
gene1608	LOC110364307	-//-
gene1609	LOC110364352	-//-
gene1610	RBM43	gnl|BL_ORD_ID|340773 sp|Q6ZSC3|RBM43_HUMAN RNA-binding protein 43 OS=Homo sapiens OX=9606 GN=RBM43 PE=1 SV=1//3.16866e-52
gene1611	TNFAIP6	gnl|BL_ORD_ID|487480 sp|P98066|TSG6_HUMAN Tumor necrosis factor-inducible gene 6 protein OS=Homo sapiens OX=9606 GN=TNFAIP6 PE=1 SV=2//1.6282e-136
gene1612	NMI	gnl|BL_ORD_ID|271041 sp|Q13287|NMI_HUMAN N-myc-interactor OS=Homo sapiens OX=9606 GN=NMI PE=1 SV=2//6.34793e-64
gene1613	RIF1	gnl|BL_ORD_ID|350282 sp|E1C2U2|RIF1_CHICK Telomere-associated protein RIF1 OS=Gallus gallus OX=9031 GN=RIF1 PE=3 SV=3//0
gene1614	NEB	gnl|BL_ORD_ID|267370 sp|P20929|NEBU_HUMAN Nebulin OS=Homo sapiens OX=9606 GN=NEB PE=1 SV=5//9.62435e-18
gene1615	LOC110364355	-//-
gene1616	ARL5A	gnl|BL_ORD_ID|23271 sp|P51646|ARL5A_RAT ADP-ribosylation factor-like protein 5A OS=Rattus norvegicus OX=10116 GN=Arl5a PE=2 SV=1//5.84834e-114
gene1617	CACNB4	gnl|BL_ORD_ID|49294 sp|O00305|CACB4_HUMAN Voltage-dependent L-type calcium channel subunit beta-4 OS=Homo sapiens OX=9606 GN=CACNB4 PE=1 SV=2//0
gene1618	LOC110364359	-//-
gene1619	STAM2	gnl|BL_ORD_ID|445837 sp|O93436|STAM2_CHICK Signal transducing adapter molecule 2 OS=Gallus gallus OX=9031 GN=STAM2 PE=1 SV=1//0
gene1620	LOC110364361	-//-
gene1621	LOC110364160	-//-
gene1622	FMNL2	gnl|BL_ORD_ID|134931 sp|Q96PY5|FMNL2_HUMAN Formin-like protein 2 OS=Homo sapiens OX=9606 GN=FMNL2 PE=1 SV=3//0
gene1623	PRPF40A	gnl|BL_ORD_ID|314154 sp|Q9R1C7|PR40A_MOUSE Pre-mRNA-processing factor 40 homolog A OS=Mus musculus OX=10090 GN=Prpf40a PE=1 SV=1//4.19139e-09
gene1624	LOC110364161	-//-
gene1625	LOC110364374	-//-
gene1626	GALNT13	gnl|BL_ORD_ID|155063 sp|Q8IUC8|GLT13_HUMAN Polypeptide N-acetylgalactosaminyltransferase 13 OS=Homo sapiens OX=9606 GN=GALNT13 PE=2 SV=2//0
gene1627	LOC110364392	-//-
gene1628	KCNJ3	gnl|BL_ORD_ID|202723 sp|Q90854|KCNJ3_CHICK G protein-activated inward rectifier potassium channel 1 OS=Gallus gallus OX=9031 GN=KCNJ3 PE=2 SV=1//0
gene1629	LOC110364395	-//-
gene1630	LOC110364163	-//-
gene1631	LOC110364166	-//-
gene1632	LOC110364167	-//-
gene1633	LOC110364399	-//-
gene1634	LOC110364403	-//-
gene1635	LOC110364404	-//-
gene1636	LOC110364421	-//-
gene1637	NR4A2	gnl|BL_ORD_ID|273790 sp|Q08E53|NR4A2_BOVIN Nuclear receptor subfamily 4 group A member 2 OS=Bos taurus OX=9913 GN=NR4A2 PE=2 SV=1//2.1316e-126
gene1638	LOC110364424	-//-
gene1639	TRNAG-GCC	-//-
gene1640	GPD2	gnl|BL_ORD_ID|158540 sp|A6QLU1|GPDM_BOVIN Glycerol-3-phosphate dehydrogenase, mitochondrial OS=Bos taurus OX=9913 GN=GPD2 PE=2 SV=1//0
gene1641	LOC110364168	-//-
gene1642	LOC110364172	-//-
gene1643	LOC110364428	-//-
gene1644	LOC110364427	-//-
gene1645	LOC110364432	-//-
gene1646	LOC110364442	-//-
gene1647	LOC110364436	-//-
gene1648	GALNT5	gnl|BL_ORD_ID|142807 sp|Q7Z7M9|GALT5_HUMAN Polypeptide N-acetylgalactosaminyltransferase 5 OS=Homo sapiens OX=9606 GN=GALNT5 PE=1 SV=1//0
gene1649	ERMN	gnl|BL_ORD_ID|121572 sp|Q5R6D6|ERMIN_PONAB Ermin OS=Pongo abelii OX=9601 GN=ERMN PE=2 SV=1//2.79237e-26
gene1650	CYTIP	gnl|BL_ORD_ID|88079 sp|Q5I0L6|CYTIP_RAT Cytohesin-interacting protein OS=Rattus norvegicus OX=10116 GN=Cytip PE=2 SV=1//1.5749e-92
gene1651	ACVR1C	gnl|BL_ORD_ID|9392 sp|Q8NER5|ACV1C_HUMAN Activin receptor type-1C OS=Homo sapiens OX=9606 GN=ACVR1C PE=1 SV=1//5.92167e-36
gene1652	ACVR1	gnl|BL_ORD_ID|9400 sp|Q90ZK6|ACVR1_CHICK Activin receptor type-1 OS=Gallus gallus OX=9031 GN=ACVR1 PE=2 SV=1//0
gene1653	LOC110364174	-//-
gene1654	LOC110364175	-//-
gene1655	CCDC148	gnl|BL_ORD_ID|54584 sp|Q8HZY8|CC148_MACFA Coiled-coil domain-containing protein 148 OS=Macaca fascicularis OX=9541 GN=CCDC148 PE=2 SV=1//1.11089e-117
gene1656	LOC110364464	-//-
gene1657	PKP4	gnl|BL_ORD_ID|306043 sp|Q99569|PKP4_HUMAN Plakophilin-4 OS=Homo sapiens OX=9606 GN=PKP4 PE=1 SV=2//0
gene1658	DAPL1	gnl|BL_ORD_ID|88830 sp|A3KMT2|DAL1A_XENLA Death-associated protein-like 1-A OS=Xenopus laevis OX=8355 GN=dapl1-a PE=4 SV=1//1.07681e-14
gene1659	LOC110364202	-//-
gene1660	TANC1	gnl|BL_ORD_ID|464502 sp|Q9C0D5|TANC1_HUMAN Protein TANC1 OS=Homo sapiens OX=9606 GN=TANC1 PE=1 SV=3//5.14923e-33
gene1661	LOC110364488	-//-
gene1662	WDSUB1	gnl|BL_ORD_ID|510537 sp|Q5ZMC3|WSDU1_CHICK WD repeat, SAM and U-box domain-containing protein 1 OS=Gallus gallus OX=9031 GN=WDSUB1 PE=2 SV=2//0
gene1663	BAZ2B	gnl|BL_ORD_ID|41274 sp|Q9DE13|BAZ2B_CHICK Bromodomain adjacent to zinc finger domain protein 2B OS=Gallus gallus OX=9031 GN=BAZ2B PE=2 SV=1//2.38741e-13
gene1664	LOC110364492	-//-
gene1665	LOC110364493	-//-
gene1666	LOC110364499	-//-
gene1667	LOC110364502	-//-
gene1668	MARCH7	gnl|BL_ORD_ID|228359 sp|Q5R9W2|MARH7_PONAB E3 ubiquitin-protein ligase MARCH7 OS=Pongo abelii OX=9601 GN=MARCH7 PE=2 SV=1//0
gene1669	PMEL	gnl|BL_ORD_ID|308566 sp|Q98917|PMEL_CHICK Melanocyte protein PMEL OS=Gallus gallus OX=9031 GN=PMEL PE=1 SV=3//1.21508e-109
gene1670	RAB5B	gnl|BL_ORD_ID|337687 sp|Q5ZHW4|RAB5B_CHICK Ras-related protein Rab-5B OS=Gallus gallus OX=9031 GN=RAB5B PE=2 SV=1//5.60696e-151
gene1671	LOC102093294	gnl|BL_ORD_ID|190853 sp|Q9H2S9|IKZF4_HUMAN Zinc finger protein Eos OS=Homo sapiens OX=9606 GN=IKZF4 PE=1 SV=2//1.03842e-30
gene1672	LOC102093475	gnl|BL_ORD_ID|121095 sp|P21860|ERBB3_HUMAN Receptor tyrosine-protein kinase erbB-3 OS=Homo sapiens OX=9606 GN=ERBB3 PE=1 SV=1//9.50389e-14
gene1673	PA2G4	gnl|BL_ORD_ID|290340 sp|Q9UQ80|PA2G4_HUMAN Proliferation-associated protein 2G4 OS=Homo sapiens OX=9606 GN=PA2G4 PE=1 SV=3//0
gene1674	LOC102093651	gnl|BL_ORD_ID|122524 sp|Q9Z1X1|ESYT1_RAT Extended synaptotagmin-1 OS=Rattus norvegicus OX=10116 GN=Esyt1 PE=1 SV=1//5.26429e-21
gene1675	MYL6	gnl|BL_ORD_ID|259602 sp|P02607|MYL6_CHICK Myosin light polypeptide 6 OS=Gallus gallus OX=9031 GN=MYL6 PE=1 SV=3//6.05649e-74
gene1676	SMARCC2	gnl|BL_ORD_ID|437939 sp|Q6PDG5|SMRC2_MOUSE SWI/SNF complex subunit SMARCC2 OS=Mus musculus OX=10090 GN=Smarcc2 PE=1 SV=2//1.5275e-11
gene1677	RNF41	gnl|BL_ORD_ID|387337 sp|Q5R7T5|RNF41_PONAB E3 ubiquitin-protein ligase NRDP1 OS=Pongo abelii OX=9601 GN=RNF41 PE=2 SV=1//0
gene1678	LOC102094214	gnl|BL_ORD_ID|425766 sp|Q9D856|S39A5_MOUSE Zinc transporter ZIP5 OS=Mus musculus OX=10090 GN=Slc39a5 PE=1 SV=1//3.75893e-17
gene1679	LOC102094400	-//-
gene1680	ANKRD52	gnl|BL_ORD_ID|17414 sp|Q5ZLC8|ANR52_CHICK Serine/threonine-protein phosphatase 6 regulatory ankyrin repeat subunit C OS=Gallus gallus OX=9031 GN=ANKRD52 PE=2 SV=1//0
gene1681	LOC110364597	-//-
gene1682	LOC102083767	gnl|BL_ORD_ID|491530 sp|Q96LR5|UB2E2_HUMAN Ubiquitin-conjugating enzyme E2 E2 OS=Homo sapiens OX=9606 GN=UBE2E2 PE=1 SV=1//2.02134e-105
gene1683	LOC110364611	-//-
gene1684	LOC110364613	-//-
gene1685	LOC110364623	-//-
gene1686	LOC102094573	gnl|BL_ORD_ID|491528 sp|P51965|UB2E1_HUMAN Ubiquitin-conjugating enzyme E2 E1 OS=Homo sapiens OX=9606 GN=UBE2E1 PE=1 SV=1//8.38104e-110
gene1687	LOC110364625	-//-
gene1688	NKIRAS1	gnl|BL_ORD_ID|202271 sp|Q9NYS0|KBRS1_HUMAN NF-kappa-B inhibitor-interacting Ras-like protein 1 OS=Homo sapiens OX=9606 GN=NKIRAS1 PE=1 SV=1//9.21464e-102
gene1689	RPL15	gnl|BL_ORD_ID|359091 sp|P61314|RL15_RAT 60S ribosomal protein L15 OS=Rattus norvegicus OX=10116 GN=Rpl15 PE=1 SV=2//1.13457e-132
gene1690	LOC110364631	-//-
gene1691	NR1D2	gnl|BL_ORD_ID|273724 sp|Q14995|NR1D2_HUMAN Nuclear receptor subfamily 1 group D member 2 OS=Homo sapiens OX=9606 GN=NR1D2 PE=1 SV=3//0
gene1692	THRB	gnl|BL_ORD_ID|469532 sp|P10828|THB_HUMAN Thyroid hormone receptor beta OS=Homo sapiens OX=9606 GN=THRB PE=1 SV=2//0
gene1693	LOC110364577	-//-
gene1694	RARB	gnl|BL_ORD_ID|338758 sp|P22448|RARB_CHICK Retinoic acid receptor beta OS=Gallus gallus OX=9031 GN=RARB PE=2 SV=2//0
gene1695	TOP2B	gnl|BL_ORD_ID|476911 sp|O42131|TOP2B_CHICK DNA topoisomerase 2-beta OS=Gallus gallus OX=9031 GN=TOP2B PE=2 SV=1//0
gene1696	LOC110364674	-//-
gene1697	NGLY1	gnl|BL_ORD_ID|268844 sp|Q5ZJM3|NGLY1_CHICK Peptide-N(4)-(N-acetyl-beta-glucosaminyl)asparagine amidase OS=Gallus gallus OX=9031 GN=NGLY1 PE=2 SV=1//0
gene1698	OXSM	gnl|BL_ORD_ID|288905 sp|Q9NWU1|OXSM_HUMAN 3-oxoacyl-[acyl-carrier-protein] synthase, mitochondrial OS=Homo sapiens OX=9606 GN=OXSM PE=1 SV=1//0
gene1699	LOC110364686	-//-
gene1700	LOC110364698	-//-
gene1701	LOC110364692	-//-
gene1702	LOC110364690	-//-
gene1703	LOC110364700	-//-
gene1704	LRRC3B	gnl|BL_ORD_ID|223082 sp|Q96PB8|LRC3B_HUMAN Leucine-rich repeat-containing protein 3B OS=Homo sapiens OX=9606 GN=LRRC3B PE=1 SV=1//0
gene1705	LOC110364581	-//-
gene1706	LOC110364600	-//-
gene1707	LOC110364598	-//-
gene1708	NEK10	gnl|BL_ORD_ID|267580 sp|Q3UGM2|NEK10_MOUSE Serine/threonine-protein kinase Nek10 OS=Mus musculus OX=10090 GN=Nek10 PE=2 SV=2//0
gene1709	SLC4A7	gnl|BL_ORD_ID|425900 sp|Q9Y6M7|S4A7_HUMAN Sodium bicarbonate cotransporter 3 OS=Homo sapiens OX=9606 GN=SLC4A7 PE=1 SV=2//0
gene1710	LOC110364755	-//-
gene1711	LOC110364757	-//-
gene1712	EOMES	gnl|BL_ORD_ID|120275 sp|O54839|EOMES_MOUSE Eomesodermin homolog OS=Mus musculus OX=10090 GN=Eomes PE=1 SV=3//0
gene1713	LOC110364765	-//-
gene1714	LOC110364770	-//-
gene1715	CMC1	gnl|BL_ORD_ID|75507 sp|Q3SZM6|COXM1_BOVIN COX assembly mitochondrial protein homolog OS=Bos taurus OX=9913 GN=CMC1 PE=3 SV=1//3.04794e-40
gene1716	AZI2	gnl|BL_ORD_ID|39784 sp|Q9H6S1|AZI2_HUMAN 5-azacytidine-induced protein 2 OS=Homo sapiens OX=9606 GN=AZI2 PE=1 SV=1//3.41554e-142
gene1717	LOC110364785	-//-
gene1718	LOC110364790	-//-
gene1719	LOC110364787	-//-
gene1720	LOC110364586	-//-
gene1721	RBMS3	gnl|BL_ORD_ID|340835 sp|Q6XE24|RBMS3_HUMAN RNA-binding motif, single-stranded-interacting protein 3 OS=Homo sapiens OX=9606 GN=RBMS3 PE=1 SV=1//0
gene1722	LOC110364810	-//-
gene1723	LOC110364593	-//-
gene1724	TGFBR2	gnl|BL_ORD_ID|468856 sp|Q90999|TGFR2_CHICK TGF-beta receptor type-2 OS=Gallus gallus OX=9031 GN=TGFBR2 PE=1 SV=1//0
gene1725	LOC110364824	gnl|BL_ORD_ID|142253 sp|A6QM00|GADL1_BOVIN Acidic amino acid decarboxylase GADL1 OS=Bos taurus OX=9913 GN=GADL1 PE=2 SV=2//4.56509e-19
gene1726	KIAA0368	gnl|BL_ORD_ID|111436 sp|Q5VYK3|ECM29_HUMAN Proteasome adapter and scaffold protein ECM29 OS=Homo sapiens OX=9606 GN=ECPAS PE=1 SV=2//0
gene1727	SMC2	gnl|BL_ORD_ID|437384 sp|P50533|SMC2_XENLA Structural maintenance of chromosomes protein 2 OS=Xenopus laevis OX=8355 GN=smc2 PE=1 SV=1//0
gene1728	PTGR1	gnl|BL_ORD_ID|324648 sp|Q9EQZ5|PTGR1_CAVPO Prostaglandin reductase 1 OS=Cavia porcellus OX=10141 GN=Ptgr1 PE=1 SV=1//5.24529e-133
gene1729	LOC110364905	-//-
gene1730	LOC102087861	gnl|BL_ORD_ID|471715 sp|P08629|THIO_CHICK Thioredoxin OS=Gallus gallus OX=9031 GN=TXN PE=3 SV=2//2.03474e-56
gene1731	LOC110364907	-//-
gene1732	SVEP1	gnl|BL_ORD_ID|449058 sp|Q4LDE5|SVEP1_HUMAN Sushi, von Willebrand factor type A, EGF and pentraxin domain-containing protein 1 OS=Homo sapiens OX=9606 GN=SVEP1 PE=1 SV=3//3.26014e-06
gene1733	LOC110364911	-//-
gene1734	MUSK	gnl|BL_ORD_ID|257398 sp|Q8AXY6|MUSK_CHICK Muscle, skeletal receptor tyrosine protein kinase OS=Gallus gallus OX=9031 GN=MUSK PE=2 SV=1//0
gene1735	LPAR1	gnl|BL_ORD_ID|220413 sp|P61794|LPAR1_RAT Lysophosphatidic acid receptor 1 OS=Rattus norvegicus OX=10116 GN=Lpar1 PE=1 SV=1//0
gene1736	--	gnl|BL_ORD_ID|433403 sp|Q53H47|SETMR_HUMAN Histone-lysine N-methyltransferase SETMAR OS=Homo sapiens OX=9606 GN=SETMAR PE=1 SV=2//1.2234e-109
gene1737	LOC110364855	-//-
gene1738	LOC102088233	gnl|BL_ORD_ID|17343 sp|P46197|ANPRB_BOVIN Atrial natriuretic peptide receptor 2 OS=Bos taurus OX=9913 GN=NPR2 PE=2 SV=1//1.35986e-150
gene1739	TMEM215	gnl|BL_ORD_ID|474932 sp|Q68D42|TM215_HUMAN Transmembrane protein 215 OS=Homo sapiens OX=9606 GN=TMEM215 PE=2 SV=1//5.44056e-75
gene1740	TOPORS	gnl|BL_ORD_ID|477056 sp|Q9NS56|TOPRS_HUMAN E3 ubiquitin-protein ligase Topors OS=Homo sapiens OX=9606 GN=TOPORS PE=1 SV=1//5.9015e-43
gene1741	LOC110365057	gnl|BL_ORD_ID|186638 sp|P84445|ICP0_EHV1V E3 ubiquitin-protein ligase ICP0 OS=Equine herpesvirus 1 (strain V592) OX=310273 GN=ICP0 PE=3 SV=1//3.22393e-11
gene1742	LOC110364839	-//-
gene1743	LOC110364843	-//-
gene1744	LOC110364845	-//-
gene1745	LOC110364849	-//-
gene1746	LOC110364854	-//-
gene1747	ELAVL2	gnl|BL_ORD_ID|117143 sp|Q91903|ELAV2_XENLA ELAV-like protein 2 OS=Xenopus laevis OX=8355 GN=elavl2 PE=1 SV=2//0
gene1748	LOC110364966	-//-
gene1749	LOC110364961	-//-
gene1750	LOC110364971	-//-
gene1751	LOC110365060	gnl|BL_ORD_ID|433403 sp|Q53H47|SETMR_HUMAN Histone-lysine N-methyltransferase SETMAR OS=Homo sapiens OX=9606 GN=SETMAR PE=1 SV=2//8.48815e-16
gene1752	LOC110364860	gnl|BL_ORD_ID|186638 sp|P84445|ICP0_EHV1V E3 ubiquitin-protein ligase ICP0 OS=Equine herpesvirus 1 (strain V592) OX=310273 GN=ICP0 PE=3 SV=1//3.21076e-13
gene1753	CAAP1	gnl|BL_ORD_ID|49153 sp|Q2T9W9|CAAP1_BOVIN Caspase activity and apoptosis inhibitor 1 OS=Bos taurus OX=9913 GN=CAAP1 PE=2 SV=1//1.37823e-93
gene1754	PLAA	gnl|BL_ORD_ID|306242 sp|Q9Y263|PLAP_HUMAN Phospholipase A-2-activating protein OS=Homo sapiens OX=9606 GN=PLAA PE=1 SV=2//0
gene1755	IFT74	gnl|BL_ORD_ID|189981 sp|Q96LB3|IFT74_HUMAN Intraflagellar transport protein 74 homolog OS=Homo sapiens OX=9606 GN=IFT74 PE=1 SV=1//0
gene1756	LRRC19	gnl|BL_ORD_ID|223041 sp|Q8BZT5|LRC19_MOUSE Leucine-rich repeat-containing protein 19 OS=Mus musculus OX=10090 GN=Lrrc19 PE=1 SV=1//3.94302e-80
gene1757	TEK	gnl|BL_ORD_ID|472485 sp|Q02763|TIE2_HUMAN Angiopoietin-1 receptor OS=Homo sapiens OX=9606 GN=TEK PE=1 SV=2//0
gene1758	--	gnl|BL_ORD_ID|433403 sp|Q53H47|SETMR_HUMAN Histone-lysine N-methyltransferase SETMAR OS=Homo sapiens OX=9606 GN=SETMAR PE=1 SV=2//1.2191e-23
gene1759	LOC110364989	gnl|BL_ORD_ID|346118 sp|Q7TT28|REXO1_MOUSE RNA exonuclease 1 homolog OS=Mus musculus OX=10090 GN=Rexo1 PE=1 SV=1//3.55783e-122
gene1760	LOC110364999	-//-
gene1761	LOC102088598	-//-
gene1762	MOB3B	gnl|BL_ORD_ID|244851 sp|Q29RK9|MOB3B_BOVIN MOB kinase activator 3B OS=Bos taurus OX=9913 GN=MOB3B PE=2 SV=1//2.9035e-142
gene1763	CUNH9orf72	gnl|BL_ORD_ID|63873 sp|Q6DFW0|CI072_MOUSE Guanine nucleotide exchange C9orf72 homolog OS=Mus musculus OX=10090 PE=1 SV=2//0
gene1764	LOC110364863	-//-
gene1765	LOC110364864	-//-
gene1766	LINGO2	gnl|BL_ORD_ID|217169 sp|Q7L985|LIGO2_HUMAN Leucine-rich repeat and immunoglobulin-like domain-containing nogo receptor-interacting protein 2 OS=Homo sapiens OX=9606 GN=LINGO2 PE=2 SV=1//0
gene1767	LOC110364869	-//-
gene1768	LOC110364872	-//-
gene1769	LOC110365032	-//-
gene1770	LOC110365072	-//-
gene1771	LOC106145879	-//-
gene1772	LOC110365041	-//-
gene1773	LOC110364875	-//-
gene1774	LOC110364878	-//-
gene1775	LOC102089160	gnl|BL_ORD_ID|487664 sp|Q6NWG0|TSN36_DANRE Tetraspanin-36 OS=Danio rerio OX=7955 GN=tspan36 PE=1 SV=2//6.19372e-19
gene1776	LOC110364880	-//-
gene1777	LOC110364883	-//-
gene1778	LOC110365043	gnl|BL_ORD_ID|310839 sp|Q4U0X6|POL_HTL3P Gag-Pro-Pol polyprotein OS=Human T-cell leukemia virus 3 (strain Pyl43) OX=406769 GN=gag-pro-pol PE=3 SV=4//9.88889e-10
gene1779	LOC102093601	gnl|BL_ORD_ID|253302 sp|P98088|MUC5A_HUMAN Mucin-5AC OS=Homo sapiens OX=9606 GN=MUC5AC PE=1 SV=4//7.50539e-14
gene1780	MUC5AC	gnl|BL_ORD_ID|253304 sp|Q9HC84|MUC5B_HUMAN Mucin-5B OS=Homo sapiens OX=9606 GN=MUC5B PE=1 SV=3//1.88564e-09
gene1781	LOC110365110	gnl|BL_ORD_ID|253302 sp|P98088|MUC5A_HUMAN Mucin-5AC OS=Homo sapiens OX=9606 GN=MUC5AC PE=1 SV=4//1.33838e-22
gene1782	TOLLIP	gnl|BL_ORD_ID|476659 sp|Q5ZK05|TOLIP_CHICK Toll-interacting protein OS=Gallus gallus OX=9031 GN=TOLLIP PE=2 SV=1//3.84051e-138
gene1783	LOC110365220	-//-
gene1784	BRSK2	gnl|BL_ORD_ID|46775 sp|Q69Z98|BRSK2_MOUSE Serine/threonine-protein kinase BRSK2 OS=Mus musculus OX=10090 GN=Brsk2 PE=1 SV=2//2.90388e-120
gene1785	LOC110365223	-//-
gene1786	LOC110365247	gnl|BL_ORD_ID|244843 sp|Q70IA6|MOB2_HUMAN MOB kinase activator 2 OS=Homo sapiens OX=9606 GN=MOB2 PE=1 SV=1//4.87069e-19
gene1787	MOB2	gnl|BL_ORD_ID|244844 sp|Q8VI63|MOB2_MOUSE MOB kinase activator 2 OS=Mus musculus OX=10090 GN=Mob2 PE=1 SV=1//6.04613e-143
gene1788	LOC110365251	-//-
gene1789	LOC110365241	-//-
gene1790	DUSP8	gnl|BL_ORD_ID|108256 sp|Q13202|DUS8_HUMAN Dual specificity protein phosphatase 8 OS=Homo sapiens OX=9606 GN=DUSP8 PE=1 SV=2//0
gene1791	IFITM10	gnl|BL_ORD_ID|189758 sp|Q8BR26|IFM10_MOUSE Interferon-induced transmembrane protein 10 OS=Mus musculus OX=10090 GN=Ifitm10 PE=2 SV=3//5.95622e-78
gene1792	CTSD	gnl|BL_ORD_ID|52940 sp|Q05744|CATD_CHICK Cathepsin D OS=Gallus gallus OX=9031 GN=CTSD PE=1 SV=1//0
gene1793	LOC102090381	gnl|BL_ORD_ID|2347 sp|A3KFX0|5NT1A_MOUSE Cytosolic 5&apos;-nucleotidase 1A OS=Mus musculus OX=10090 GN=Nt5c1a PE=1 SV=1//3.20062e-86
gene1794	SYT8	gnl|BL_ORD_ID|460656 sp|Q5R4J5|SYT1_PONAB Synaptotagmin-1 OS=Pongo abelii OX=9601 GN=SYT1 PE=2 SV=1//1.24514e-17
gene1795	TNNI2	gnl|BL_ORD_ID|476044 sp|P68247|TNNI2_COTJA Troponin I, fast skeletal muscle OS=Coturnix japonica OX=93934 GN=TNNI2 PE=3 SV=2//9.45976e-103
gene1796	LOC110365327	-//-
gene1797	LSP1	gnl|BL_ORD_ID|223761 sp|P19973|LSP1_MOUSE Lymphocyte-specific protein 1 OS=Mus musculus OX=10090 GN=Lsp1 PE=1 SV=2//4.29158e-50
gene1798	LOC110365121	gnl|BL_ORD_ID|317526 sp|A8MZF0|PRR33_HUMAN Proline-rich protein 33 OS=Homo sapiens OX=9606 GN=PRR33 PE=4 SV=2//1.46366e-10
gene1799	TNNT3	gnl|BL_ORD_ID|476079 sp|P12620|TNNT3_CHICK Troponin T, fast skeletal muscle isoforms OS=Gallus gallus OX=9031 GN=TNNT3 PE=1 SV=3//9.03376e-87
gene1800	MRPL23	gnl|BL_ORD_ID|385780 sp|Q16540|RM23_HUMAN 39S ribosomal protein L23, mitochondrial OS=Homo sapiens OX=9606 GN=MRPL23 PE=1 SV=1//2.36262e-59
gene1801	LOC110365337	-//-
gene1802	LOC110365338	-//-
gene1803	LOC110365339	-//-
gene1804	IGF2	gnl|BL_ORD_ID|190068 sp|P33717|IGF2_CHICK Insulin-like growth factor II OS=Gallus gallus OX=9031 GN=IGF2 PE=1 SV=2//7.57486e-63
gene1805	TSPAN32	gnl|BL_ORD_ID|487657 sp|Q96QS1|TSN32_HUMAN Tetraspanin-32 OS=Homo sapiens OX=9606 GN=TSPAN32 PE=2 SV=1//3.43004e-55
gene1806	INS	gnl|BL_ORD_ID|193766 sp|P67970|INS_CHICK Insulin OS=Gallus gallus OX=9031 GN=INS PE=1 SV=1//4.4341e-63
gene1807	TH	gnl|BL_ORD_ID|490146 sp|P11982|TY3H_PHASP Tyrosine 3-monooxygenase OS=Phasianidae sp. OX=9006 GN=TH PE=3 SV=1//0
gene1808	ASCL2	gnl|BL_ORD_ID|28698 sp|Q06234|ASCL1_XENLA Achaete-scute homolog 1 OS=Xenopus laevis OX=8355 GN=ascl1 PE=2 SV=1//8.54293e-46
gene1809	CD81	gnl|BL_ORD_ID|57262 sp|Q9N0J9|CD81_SAGOE CD81 protein OS=Saguinus oedipus OX=9490 GN=CD81 PE=2 SV=1//2.52197e-116
gene1810	LOC110365087	-//-
gene1811	TSSC4	gnl|BL_ORD_ID|487825 sp|Q1LZD3|TSSC4_BOVIN Protein TSSC4 OS=Bos taurus OX=9913 GN=TSSC4 PE=2 SV=1//4.9716e-45
gene1812	TRPM5	gnl|BL_ORD_ID|484712 sp|Q9NZQ8|TRPM5_HUMAN Transient receptor potential cation channel subfamily M member 5 OS=Homo sapiens OX=9606 GN=TRPM5 PE=2 SV=1//0
gene1813	LOC110365371	-//-
gene1814	KCNQ1	gnl|BL_ORD_ID|202809 sp|P70057|KCNQ1_XENLA Potassium voltage-gated channel subfamily KQT member 1 OS=Xenopus laevis OX=8355 GN=kcnq1 PE=1 SV=2//0
gene1815	LOC110365408	-//-
gene1816	SLC22A18	gnl|BL_ORD_ID|425321 sp|Q78KK3|S22AI_MOUSE Solute carrier family 22 member 18 OS=Mus musculus OX=10090 GN=Slc22a18 PE=1 SV=2//2.72024e-112
gene1817	PHLDA2	gnl|BL_ORD_ID|303258 sp|Q53GA4|PHLA2_HUMAN Pleckstrin homology-like domain family A member 2 OS=Homo sapiens OX=9606 GN=PHLDA2 PE=1 SV=2//2.5441e-56
gene1818	NAP1L4	gnl|BL_ORD_ID|272550 sp|Q78ZA7|NP1L4_MOUSE Nucleosome assembly protein 1-like 4 OS=Mus musculus OX=10090 GN=Nap1l4 PE=1 SV=1//9.52011e-171
gene1819	CARS	gnl|BL_ORD_ID|450173 sp|Q5F408|SYCC_CHICK Cysteine--tRNA ligase, cytoplasmic OS=Gallus gallus OX=9031 GN=CARS PE=2 SV=1//0
gene1820	LOC102095613	gnl|BL_ORD_ID|476156 sp|P83626|TNR26_MOUSE Tumor necrosis factor receptor superfamily member 26 OS=Mus musculus OX=10090 GN=Tnfrsf26 PE=2 SV=1//5.93318e-16
gene1821	OSBPL5	gnl|BL_ORD_ID|287764 sp|Q9H0X9|OSBL5_HUMAN Oxysterol-binding protein-related protein 5 OS=Homo sapiens OX=9606 GN=OSBPL5 PE=1 SV=1//0
gene1822	LOC110365449	-//-
gene1823	LOC110365134	-//-
gene1824	PTPRJ	gnl|BL_ORD_ID|325955 sp|Q9W6V5|PTPRJ_CHICK Receptor-type tyrosine-protein phosphatase eta OS=Gallus gallus OX=9031 GN=PTPRJ PE=2 SV=2//0
gene1825	LOC110365447	gnl|BL_ORD_ID|325955 sp|Q9W6V5|PTPRJ_CHICK Receptor-type tyrosine-protein phosphatase eta OS=Gallus gallus OX=9031 GN=PTPRJ PE=2 SV=2//3.92503e-21
gene1826	PTPN5	gnl|BL_ORD_ID|325738 sp|P54829|PTN5_HUMAN Tyrosine-protein phosphatase non-receptor type 5 OS=Homo sapiens OX=9606 GN=PTPN5 PE=1 SV=4//0
gene1827	LOC110365451	-//-
gene1828	LOC110365459	gnl|BL_ORD_ID|190169 sp|Q8N9C0|IGS22_HUMAN Immunoglobulin superfamily member 22 OS=Homo sapiens OX=9606 GN=IGSF22 PE=2 SV=2//3.50354e-17
gene1829	TMEM86A	gnl|BL_ORD_ID|475228 sp|Q3MHQ7|TM86A_BOVIN Lysoplasmalogenase-like protein TMEM86A OS=Bos taurus OX=9913 GN=TMEM86A PE=2 SV=1//1.73448e-116
gene1830	LOC110365469	-//-
gene1831	SPTY2D1	gnl|BL_ORD_ID|442433 sp|E1BUG7|SPT2_CHICK Protein SPT2 homolog OS=Gallus gallus OX=9031 GN=SPTY2D1 PE=1 SV=3//2.81465e-60
gene1832	LOC110365497	-//-
gene1833	LOC102094645	gnl|BL_ORD_ID|486504 sp|Q99816|TS101_HUMAN Tumor susceptibility gene 101 protein OS=Homo sapiens OX=9606 GN=TSG101 PE=1 SV=2//1.41758e-36
gene1834	LOC102094829	gnl|BL_ORD_ID|211826 sp|Q9PW07|LDHA_COLLI L-lactate dehydrogenase A chain OS=Columba livia OX=8932 GN=LDHA PE=2 SV=3//0
gene1835	GTF2H1	gnl|BL_ORD_ID|468290 sp|P32780|TF2H1_HUMAN General transcription factor IIH subunit 1 OS=Homo sapiens OX=9606 GN=GTF2H1 PE=1 SV=1//0
gene1836	HPS5	gnl|BL_ORD_ID|179751 sp|Q9UPZ3|HPS5_HUMAN Hermansky-Pudlak syndrome 5 protein OS=Homo sapiens OX=9606 GN=HPS5 PE=1 SV=2//0
gene1837	LOC102095374	gnl|BL_ORD_ID|426046 sp|P02740|SAA_ANAPL Serum amyloid A protein OS=Anas platyrhynchos OX=8839 PE=1 SV=2//2.36308e-41
gene1838	SAAL1	gnl|BL_ORD_ID|426040 sp|Q96ER3|SAAL1_HUMAN Protein SAAL1 OS=Homo sapiens OX=9606 GN=SAAL1 PE=1 SV=2//0
gene1839	TPH1	gnl|BL_ORD_ID|477524 sp|P70080|TPH1_CHICK Tryptophan 5-hydroxylase 1 OS=Gallus gallus OX=9031 GN=TPH1 PE=1 SV=1//0
gene1840	SERGEF	gnl|BL_ORD_ID|443149 sp|Q80YD6|SRGEF_MOUSE Secretion-regulating guanine nucleotide exchange factor OS=Mus musculus OX=10090 GN=Sergef PE=2 SV=2//1.46437e-06
gene1841	LOC110365579	-//-
gene1842	LOC110365580	-//-
gene1843	KCNC1	gnl|BL_ORD_ID|202625 sp|P25122|KCNC1_RAT Potassium voltage-gated channel subfamily C member 1 OS=Rattus norvegicus OX=10116 GN=Kcnc1 PE=1 SV=1//0
gene1844	LOC110365547	-//-
gene1845	LOC110365578	-//-
gene1846	MYOD1	gnl|BL_ORD_ID|259832 sp|P16075|MYOD1_CHICK Myoblast determination protein 1 homolog OS=Gallus gallus OX=9031 GN=MYOD1 PE=2 SV=2//1.19522e-156
gene1847	LOC102096293	gnl|BL_ORD_ID|138088 sp|P09451|FRIL_RABIT Ferritin light chain OS=Oryctolagus cuniculus OX=9986 GN=FTL PE=2 SV=2//2.63173e-24
gene1848	LOC110365568	-//-
gene1849	LOC110365582	-//-
gene1850	OTOG	gnl|BL_ORD_ID|288518 sp|O55225|OTOG_MOUSE Otogelin OS=Mus musculus OX=10090 GN=Otog PE=1 SV=2//7.63274e-12
gene1851	LOC110365616	gnl|BL_ORD_ID|288518 sp|O55225|OTOG_MOUSE Otogelin OS=Mus musculus OX=10090 GN=Otog PE=1 SV=2//5.00572e-09
gene1852	USH1C	gnl|BL_ORD_ID|499645 sp|Q9Y6N9|USH1C_HUMAN Harmonin OS=Homo sapiens OX=9606 GN=USH1C PE=1 SV=3//0
gene1853	LOC110365108	-//-
gene1854	ABCC8	gnl|BL_ORD_ID|4168 sp|Q09429|ABCC8_RAT ATP-binding cassette sub-family C member 8 OS=Rattus norvegicus OX=10116 GN=Abcc8 PE=1 SV=4//0
gene1855	KCNJ11	gnl|BL_ORD_ID|202525 sp|P70673|KCJ11_RAT ATP-sensitive inward rectifier potassium channel 11 OS=Rattus norvegicus OX=10116 GN=Kcnj11 PE=1 SV=1//0
gene1856	LOC110365622	-//-
gene1857	NUCB2	gnl|BL_ORD_ID|278873 sp|P80303|NUCB2_HUMAN Nucleobindin-2 OS=Homo sapiens OX=9606 GN=NUCB2 PE=1 SV=3//0
gene1858	LOC110365632	-//-
gene1859	PIK3C2A	gnl|BL_ORD_ID|289476 sp|O00443|P3C2A_HUMAN Phosphatidylinositol 4-phosphate 3-kinase C2 domain-containing subunit alpha OS=Homo sapiens OX=9606 GN=PIK3C2A PE=1 SV=2//0
gene1860	RPS13	gnl|BL_ORD_ID|403207 sp|P62278|RS13_RAT 40S ribosomal protein S13 OS=Rattus norvegicus OX=10116 GN=Rps13 PE=1 SV=2//3.71227e-97
gene1861	LOC110365634	-//-
gene1862	LOC110365644	-//-
gene1863	LOC102096842	gnl|BL_ORD_ID|305866 sp|Q6IQ23|PKHA7_HUMAN Pleckstrin homology domain-containing family A member 7 OS=Homo sapiens OX=9606 GN=PLEKHA7 PE=1 SV=2//0
gene1864	LOC110365652	gnl|BL_ORD_ID|305866 sp|Q6IQ23|PKHA7_HUMAN Pleckstrin homology domain-containing family A member 7 OS=Homo sapiens OX=9606 GN=PLEKHA7 PE=1 SV=2//8.4863e-10
gene1865	CUNH11orf58	gnl|BL_ORD_ID|437339 sp|Q90368|SMAP_COTJA Small acidic protein OS=Coturnix japonica OX=93934 GN=SMAP PE=2 SV=1//1.56523e-49
gene1866	SOX6	gnl|BL_ORD_ID|439703 sp|Q5RCU4|SOX6_PONAB Transcription factor SOX-6 OS=Pongo abelii OX=9601 GN=SOX6 PE=2 SV=1//0
gene1867	LOC110365696	-//-
gene1868	LOC110365691	gnl|BL_ORD_ID|439703 sp|Q5RCU4|SOX6_PONAB Transcription factor SOX-6 OS=Pongo abelii OX=9601 GN=SOX6 PE=2 SV=1//1.96542e-12
gene1869	LOC110365708	-//-
gene1870	LOC110365725	-//-
gene1871	LOC110365733	-//-
gene1872	LOC110365699	-//-
gene1873	LOC110365717	-//-
gene1874	INSC	gnl|BL_ORD_ID|193623 sp|Q1MX18|INSC_HUMAN Protein inscuteable homolog OS=Homo sapiens OX=9606 GN=INSC PE=1 SV=1//0
gene1875	CALCB	gnl|BL_ORD_ID|50062 sp|P10286|CALCA_CHICK Calcitonin gene-related peptide OS=Gallus gallus OX=9031 GN=CALCA PE=2 SV=2//3.04852e-81
gene1876	LOC102097856	gnl|BL_ORD_ID|76351 sp|Q6VVX0|CP2R1_HUMAN Vitamin D 25-hydroxylase OS=Homo sapiens OX=9606 GN=CYP2R1 PE=1 SV=1//0
gene1877	PDE3B	gnl|BL_ORD_ID|295967 sp|Q13370|PDE3B_HUMAN cGMP-inhibited 3&apos;,5&apos;-cyclic phosphodiesterase B OS=Homo sapiens OX=9606 GN=PDE3B PE=1 SV=2//0
gene1878	PSMA1	gnl|BL_ORD_ID|318172 sp|Q3T0X5|PSA1_BOVIN Proteasome subunit alpha type-1 OS=Bos taurus OX=9913 GN=PSMA1 PE=1 SV=1//1.95523e-159
gene1879	LOC110365758	-//-
gene1880	COPB1	gnl|BL_ORD_ID|73745 sp|Q5ZIA5|COPB_CHICK Coatomer subunit beta OS=Gallus gallus OX=9031 GN=COPB1 PE=2 SV=1//0
gene1881	RRAS2	gnl|BL_ORD_ID|398794 sp|P62071|RRAS2_MOUSE Ras-related protein R-Ras2 OS=Mus musculus OX=10090 GN=Rras2 PE=1 SV=1//8.99857e-114
gene1882	TUB	gnl|BL_ORD_ID|488648 sp|P50607|TUB_HUMAN Tubby protein homolog OS=Homo sapiens OX=9606 GN=TUB PE=1 SV=1//0
gene1883	LOC110365789	-//-
gene1884	LOC110365782	-//-
gene1885	LOC110365794	-//-
gene1886	LOC110365797	-//-
gene1887	LOC110365799	-//-
gene1888	LOC110365800	gnl|BL_ORD_ID|138237 sp|Q8WU20|FRS2_HUMAN Fibroblast growth factor receptor substrate 2 OS=Homo sapiens OX=9606 GN=FRS2 PE=1 SV=4//1.74128e-30
gene1889	RIC3	gnl|BL_ORD_ID|350228 sp|Q7Z5B4|RIC3_HUMAN Protein RIC-3 OS=Homo sapiens OX=9606 GN=RIC3 PE=1 SV=1//2.55504e-100
gene1890	LOC110365808	-//-
gene1891	LMO1	gnl|BL_ORD_ID|341504 sp|Q8JFQ2|RBTN1_DANRE Rhombotin-1 OS=Danio rerio OX=7955 GN=lmo1 PE=2 SV=1//1.13665e-96
gene1892	LOC110365849	-//-
gene1893	LOC110365829	-//-
gene1894	LOC110365825	-//-
gene1895	LOC110365822	-//-
gene1896	LOC110365832	-//-
gene1897	LOC110365842	-//-
gene1898	LOC110365838	-//-
gene1899	LOC110365089	-//-
gene1900	TRIM66	gnl|BL_ORD_ID|479694 sp|O15016|TRI66_HUMAN Tripartite motif-containing protein 66 OS=Homo sapiens OX=9606 GN=TRIM66 PE=2 SV=4//0
gene1901	LOC110365879	-//-
gene1902	LOC110365881	gnl|BL_ORD_ID|368302 sp|Q5REY2|RL27A_PONAB 60S ribosomal protein L27a OS=Pongo abelii OX=9601 GN=RPL27A PE=2 SV=3//6.73347e-18
gene1903	RPL27A	gnl|BL_ORD_ID|368298 sp|P14115|RL27A_MOUSE 60S ribosomal protein L27a OS=Mus musculus OX=10090 GN=Rpl27a PE=1 SV=5//3.17903e-77
gene1904	ST5	gnl|BL_ORD_ID|445690 sp|P78524|ST5_HUMAN Suppression of tumorigenicity 5 protein OS=Homo sapiens OX=9606 GN=ST5 PE=1 SV=3//0
gene1905	LOC110365902	-//-
gene1906	LOC110365900	-//-
gene1907	AKIP1	gnl|BL_ORD_ID|13170 sp|Q9NQ31|AKIP1_HUMAN A-kinase-interacting protein 1 OS=Homo sapiens OX=9606 GN=AKIP1 PE=1 SV=2//1.39504e-17
gene1908	CUNH11orf16	gnl|BL_ORD_ID|65044 sp|Q9NQ32|CK016_HUMAN Uncharacterized protein C11orf16 OS=Homo sapiens OX=9606 GN=C11orf16 PE=2 SV=3//7.86928e-42
gene1909	TMEM9B	gnl|BL_ORD_ID|475666 sp|Q9NQ34|TMM9B_HUMAN Transmembrane protein 9B OS=Homo sapiens OX=9606 GN=TMEM9B PE=1 SV=1//3.32212e-88
gene1910	LOC110365915	-//-
gene1911	NRIP3	gnl|BL_ORD_ID|275032 sp|Q9JJR9|NRIP3_MOUSE Nuclear receptor-interacting protein 3 OS=Mus musculus OX=10090 GN=Nrip3 PE=1 SV=1//3.85725e-88
gene1912	SCUBE2	gnl|BL_ORD_ID|428872 sp|Q9NQ36|SCUB2_HUMAN Signal peptide, CUB and EGF-like domain-containing protein 2 OS=Homo sapiens OX=9606 GN=SCUBE2 PE=1 SV=2//0
gene1913	DENND5A	gnl|BL_ORD_ID|95932 sp|Q6IQ26|DEN5A_HUMAN DENN domain-containing protein 5A OS=Homo sapiens OX=9606 GN=DENND5A PE=1 SV=2//0
gene1914	TMEM41B	gnl|BL_ORD_ID|475173 sp|Q5ZIL6|TM41B_CHICK Transmembrane protein 41B OS=Gallus gallus OX=9031 GN=TMEM41B PE=2 SV=1//1.12063e-170
gene1915	LOC110365929	-//-
gene1916	IPO7	gnl|BL_ORD_ID|194787 sp|O95373|IPO7_HUMAN Importin-7 OS=Homo sapiens OX=9606 GN=IPO7 PE=1 SV=1//0
gene1917	ZNF143	gnl|BL_ORD_ID|555595 sp|P52747|ZN143_HUMAN Zinc finger protein 143 OS=Homo sapiens OX=9606 GN=ZNF143 PE=1 SV=2//0
gene1918	LOC110365956	-//-
gene1919	WEE1	gnl|BL_ORD_ID|509651 sp|P30291|WEE1_HUMAN Wee1-like protein kinase OS=Homo sapiens OX=9606 GN=WEE1 PE=1 SV=2//0
gene1920	LOC110365960	-//-
gene1921	SWAP70	gnl|BL_ORD_ID|449280 sp|Q5F4B2|SWP70_CHICK Switch-associated protein 70 OS=Gallus gallus OX=9031 GN=SWAP70 PE=2 SV=1//0
gene1922	SBF2	gnl|BL_ORD_ID|251644 sp|Q86WG5|MTMRD_HUMAN Myotubularin-related protein 13 OS=Homo sapiens OX=9606 GN=SBF2 PE=1 SV=1//0
gene1923	ADM	gnl|BL_ORD_ID|11030 sp|O62827|ADML_BOVIN ADM OS=Bos taurus OX=9913 GN=ADM PE=2 SV=2//1.95307e-49
gene1924	LOC110366034	gnl|BL_ORD_ID|15995 sp|Q01432|AMPD3_HUMAN AMP deaminase 3 OS=Homo sapiens OX=9606 GN=AMPD3 PE=1 SV=1//1.55909e-06
gene1925	AMPD3	gnl|BL_ORD_ID|15995 sp|Q01432|AMPD3_HUMAN AMP deaminase 3 OS=Homo sapiens OX=9606 GN=AMPD3 PE=1 SV=1//0
gene1926	RNF141	gnl|BL_ORD_ID|386286 sp|Q5ZM74|RN141_CHICK RING finger protein 141 OS=Gallus gallus OX=9031 GN=RNF141 PE=2 SV=1//1.38752e-131
gene1927	LYVE1	gnl|BL_ORD_ID|226040 sp|Q6UC88|LYVE1_BOVIN Lymphatic vessel endothelial hyaluronic acid receptor 1 OS=Bos taurus OX=9913 GN=LYVE1 PE=1 SV=1//2.06875e-61
gene1928	MRVI1	gnl|BL_ORD_ID|248252 sp|Q9Y6F6|MRVI1_HUMAN Protein MRVI1 OS=Homo sapiens OX=9606 GN=MRVI1 PE=1 SV=3//0
gene1929	CTR9	gnl|BL_ORD_ID|81474 sp|Q6PD62|CTR9_HUMAN RNA polymerase-associated protein CTR9 homolog OS=Homo sapiens OX=9606 GN=CTR9 PE=1 SV=1//0
gene1930	EIF4G2	gnl|BL_ORD_ID|189467 sp|Q5R7J9|IF4G2_PONAB Eukaryotic translation initiation factor 4 gamma 2 OS=Pongo abelii OX=9601 GN=EIF4G2 PE=2 SV=2//0
gene1931	LOC110366040	-//-
gene1932	GALNT18	gnl|BL_ORD_ID|155074 sp|Q6P9A2|GLT18_HUMAN Polypeptide N-acetylgalactosaminyltransferase 18 OS=Homo sapiens OX=9606 GN=GALNT18 PE=2 SV=2//0
gene1933	LOC110366053	-//-
gene1934	USP47	gnl|BL_ORD_ID|493556 sp|E1C1R4|UBP47_CHICK Ubiquitin carboxyl-terminal hydrolase 47 OS=Gallus gallus OX=9031 GN=USP47 PE=3 SV=1//0
gene1935	DKK3	gnl|BL_ORD_ID|100002 sp|Q90839|DKK3_CHICK Dickkopf-related protein 3 OS=Gallus gallus OX=9031 GN=DKK3 PE=2 SV=1//0
gene1936	MICAL2	gnl|BL_ORD_ID|239203 sp|O94851|MICA2_HUMAN [F-actin]-monooxygenase MICAL2 OS=Homo sapiens OX=9606 GN=MICAL2 PE=1 SV=1//0
gene1937	LOC110366069	-//-
gene1938	LOC110366072	-//-
gene1939	PARVA	gnl|BL_ORD_ID|293532 sp|Q9NVD7|PARVA_HUMAN Alpha-parvin OS=Homo sapiens OX=9606 GN=PARVA PE=1 SV=1//0
gene1940	TEAD1	gnl|BL_ORD_ID|467535 sp|P28347|TEAD1_HUMAN Transcriptional enhancer factor TEF-1 OS=Homo sapiens OX=9606 GN=TEAD1 PE=1 SV=2//0
gene1941	LOC110366083	-//-
gene1942	LOC110366088	-//-
gene1943	LOC110366089	-//-
gene1944	LOC110365170	gnl|BL_ORD_ID|186638 sp|P84445|ICP0_EHV1V E3 ubiquitin-protein ligase ICP0 OS=Equine herpesvirus 1 (strain V592) OX=310273 GN=ICP0 PE=3 SV=1//6.46248e-18
gene1945	LOC110365176	gnl|BL_ORD_ID|186638 sp|P84445|ICP0_EHV1V E3 ubiquitin-protein ligase ICP0 OS=Equine herpesvirus 1 (strain V592) OX=310273 GN=ICP0 PE=3 SV=1//5.35398e-18
gene1946	LOC110366084	-//-
gene1947	LOC110366091	-//-
gene1948	ARNTL	gnl|BL_ORD_ID|45388 sp|Q6YGZ5|BMAL1_TYTAL Aryl hydrocarbon receptor nuclear translocator-like protein 1 OS=Tyto alba OX=56313 GN=ARNTL PE=2 SV=1//0
gene1949	BTBD10	gnl|BL_ORD_ID|47121 sp|Q5R585|BTBDA_PONAB BTB/POZ domain-containing protein 10 OS=Pongo abelii OX=9601 GN=BTBD10 PE=2 SV=1//0
gene1950	PTH	gnl|BL_ORD_ID|324775 sp|P15743|PTHY_CHICK Parathyroid hormone OS=Gallus gallus OX=9031 GN=PTH PE=3 SV=1//2.97624e-75
gene1951	FAR1	gnl|BL_ORD_ID|127534 sp|Q5ZM72|FACR1_CHICK Fatty acyl-CoA reductase 1 OS=Gallus gallus OX=9031 GN=FAR1 PE=2 SV=1//0
gene1952	OVCH2	gnl|BL_ORD_ID|288712 sp|P79953|OVCH2_XENLA Ovochymase-2 OS=Xenopus laevis OX=8355 GN=ovch2 PE=1 SV=1//0
gene1953	LOC110366156	-//-
gene1954	LOC102085307	gnl|BL_ORD_ID|263879 sp|Q5ZHX7|NB5R2_CHICK NADH-cytochrome b5 reductase 2 OS=Gallus gallus OX=9031 GN=CYB5R2 PE=2 SV=1//1.25511e-154
gene1955	PPFIBP2	gnl|BL_ORD_ID|218015 sp|Q8ND30|LIPB2_HUMAN Liprin-beta-2 OS=Homo sapiens OX=9606 GN=PPFIBP2 PE=1 SV=3//0
gene1956	OLFML1	gnl|BL_ORD_ID|285616 sp|Q6UWY5|OLFL1_HUMAN Olfactomedin-like protein 1 OS=Homo sapiens OX=9606 GN=OLFML1 PE=1 SV=2//1.40997e-118
gene1957	LOC110366165	-//-
gene1958	SYT9	gnl|BL_ORD_ID|460686 sp|Q86SS6|SYT9_HUMAN Synaptotagmin-9 OS=Homo sapiens OX=9606 GN=SYT9 PE=2 SV=1//0
gene1959	SPON1	gnl|BL_ORD_ID|441917 sp|Q9W770|SPON1_CHICK Spondin-1 OS=Gallus gallus OX=9031 GN=SPON1 PE=2 SV=1//0
gene1960	LOC110365090	-//-
gene1961	LOC110366179	-//-
gene1962	LOC110366169	-//-
gene1963	LOC110365097	gnl|BL_ORD_ID|65106 sp|A8WFF7|CK091_BOVIN Uncharacterized protein C11orf91 homolog OS=Bos taurus OX=9913 PE=2 SV=1//3.12016e-11
gene1964	KIAA1549L	gnl|BL_ORD_ID|199997 sp|Q6ZVL6|K154L_HUMAN UPF0606 protein KIAA1549L OS=Homo sapiens OX=9606 GN=KIAA1549L PE=2 SV=2//0
gene1965	HIPK3	gnl|BL_ORD_ID|172714 sp|Q9H422|HIPK3_HUMAN Homeodomain-interacting protein kinase 3 OS=Homo sapiens OX=9606 GN=HIPK3 PE=1 SV=1//0
gene1966	LOC110366217	-//-
gene1967	CSTF3	gnl|BL_ORD_ID|80704 sp|Q12996|CSTF3_HUMAN Cleavage stimulation factor subunit 3 OS=Homo sapiens OX=9606 GN=CSTF3 PE=1 SV=1//0
gene1968	TCP11L1	gnl|BL_ORD_ID|462542 sp|Q9NUJ3|T11L1_HUMAN T-complex protein 11-like protein 1 OS=Homo sapiens OX=9606 GN=TCP11L1 PE=1 SV=1//0
gene1969	DEPDC7	gnl|BL_ORD_ID|96835 sp|Q95JW3|DEPD7_MACFA DEP domain-containing protein 7 OS=Macaca fascicularis OX=9541 GN=DEPDC7 PE=2 SV=1//0
gene1970	LOC110366276	-//-
gene1971	QSER1	gnl|BL_ORD_ID|335540 sp|Q2KHR3|QSER1_HUMAN Glutamine and serine-rich protein 1 OS=Homo sapiens OX=9606 GN=QSER1 PE=1 SV=3//5.78154e-89
gene1972	CCDC73	gnl|BL_ORD_ID|55371 sp|Q6ZRK6|CCD73_HUMAN Coiled-coil domain-containing protein 73 OS=Homo sapiens OX=9606 GN=CCDC73 PE=2 SV=2//4.49351e-111
gene1973	PRRG4	gnl|BL_ORD_ID|475490 sp|Q9BZD6|TMG4_HUMAN Transmembrane gamma-carboxyglutamic acid protein 4 OS=Homo sapiens OX=9606 GN=PRRG4 PE=1 SV=1//1.68464e-43
gene1974	EIF3M	gnl|BL_ORD_ID|117026 sp|Q5ZJ64|EIF3M_CHICK Eukaryotic translation initiation factor 3 subunit M OS=Gallus gallus OX=9031 GN=EIF3M PE=2 SV=1//0
gene1975	LOC110366279	-//-
gene1976	LOC110366290	-//-
gene1977	WT1	gnl|BL_ORD_ID|510552 sp|P79958|WT1B_XENLA Wilms tumor protein homolog B OS=Xenopus laevis OX=8355 GN=wt1-b PE=2 SV=1//0
gene1978	LOC110366287	-//-
gene1979	RCN1	gnl|BL_ORD_ID|341753 sp|Q05186|RCN1_MOUSE Reticulocalbin-1 OS=Mus musculus OX=10090 GN=Rcn1 PE=1 SV=1//4.48195e-143
gene1980	LOC110354878	-//-
gene1981	LOC110366339	-//-
gene1982	LOC110354874	-//-
gene1983	PAX6	gnl|BL_ORD_ID|293775 sp|Q1LZF1|PAX6_BOVIN Paired box protein Pax-6 OS=Bos taurus OX=9913 GN=PAX6 PE=2 SV=1//0
gene1984	ELP4	gnl|BL_ORD_ID|117425 sp|Q96EB1|ELP4_HUMAN Elongator complex protein 4 OS=Homo sapiens OX=9606 GN=ELP4 PE=1 SV=2//2.48896e-174
gene1985	IMMP1L	gnl|BL_ORD_ID|193110 sp|Q96LU5|IMP1L_HUMAN Mitochondrial inner membrane protease subunit 1 OS=Homo sapiens OX=9606 GN=IMMP1L PE=2 SV=1//3.13327e-58
gene1986	DNAJC24	gnl|BL_ORD_ID|99919 sp|Q0VBY7|DJC24_BOVIN DnaJ homolog subfamily C member 24 OS=Bos taurus OX=9913 GN=DNAJC24 PE=2 SV=2//4.32328e-51
gene1987	LOC110354905	gnl|BL_ORD_ID|92274 sp|P59894|DCDC1_HUMAN Doublecortin domain-containing protein 1 OS=Homo sapiens OX=9606 GN=DCDC1 PE=2 SV=2//4.08332e-39
gene1988	LOC110354913	-//-
gene1989	LOC110354914	-//-
gene1990	LOC110354916	-//-
gene1991	MPPED2	gnl|BL_ORD_ID|246237 sp|Q5REB1|MPPD2_PONAB Metallophosphoesterase MPPED2 OS=Pongo abelii OX=9601 GN=MPPED2 PE=2 SV=1//0
gene1992	LOC110354934	-//-
gene1993	LOC110354935	-//-
gene1994	ARL14EP	gnl|BL_ORD_ID|13340 sp|Q5EA92|AL14E_BOVIN ARL14 effector protein OS=Bos taurus OX=9913 GN=ARL14EP PE=2 SV=1//1.10236e-128
gene1995	FSHB	gnl|BL_ORD_ID|138421 sp|P80663|FSHB_STRCA Follitropin subunit beta OS=Struthio camelus OX=8801 GN=FSHB PE=1 SV=1//6.60465e-49
gene1996	KCNA4	gnl|BL_ORD_ID|202594 sp|Q28527|KCNA4_MUSPF Potassium voltage-gated channel subfamily A member 4 OS=Mustela putorius furo OX=9669 GN=KCNA4 PE=2 SV=1//4.51477e-09
gene1997	LOC110354945	-//-
[truncated: 24,642 more rows]
