# Supplementary material for: Whole‐genome sequencing reveals the artificial selection and local environmental adaptability of pigeons (Columba livia)
Source: Evol Appl. 2021 Aug 5;15(4):603–17. doi: 10.1111/eva.13284 (PMC9046921; doi:10.1111/eva.13284)
Supplement: Supplementary file 7 — Table S6 [file EVA-15-603-s004.xlsx]

## Sheet: Table S1
Table S6. The result of ROH analysis
ID	NSEG	KB	FROH
EU1	38	30876.4	0.0299817
EU2	119	113381	0.110096
EU3	30	24387.5	0.0236809
EU4	34	27754.7	0.0269505
EU5	50	44550.2	0.0432593
EU6	64	52333.8	0.0508174
EU7	48	36686.3	0.0356233
WK1	61	53252.3	0.0517093
WK2	36	27981	0.0271702
WK3	74	65594.1	0.0636935
WK4	43	33059.5	0.0321016
WK5	85	72569.8	0.0704671
WK6	72	60076.5	0.0583358
WK7	83	73146.3	0.0710269
WK8	59	50363.2	0.0489039
SQ1	57	46275.4	0.0449346
SQ2	41	27960.5	0.0271503
SQ3	56	51871.6	0.0503686
SQ4	68	57804.2	0.0561293
SQ6	47	34456.3	0.0334579
SQ7	31	22977.4	0.0223116
SQ8	36	28558.3	0.0277308
SK1	5	3363.02	0.00326558
SK2	50	37826.2	0.0367302
SK3	41	28935.7	0.0280973
SK4	25	18768.2	0.0182244
SK5	57	45274.8	0.0439629
SK6	62	49420	0.047988
SK7	54	40540.9	0.0393662
SK8	45	36096.1	0.0350502
TR1	35	27394.2	0.0266004
TR2	31	23250.9	0.0225772
TR3	57	42122.8	0.0409023
TR4	211	221548	0.215129
TR5	43	31490.8	0.0305783
TR6	10	6508.71	0.00632012
TR7	59	45632.3	0.0443101
TR8	24	16864.9	0.0163762
TS1	102	98526	0.0956712
TS2	89	77823.3	0.0755683
TS3	65	53620.7	0.052067
TS4	78	63860.9	0.0620105
TS5	77	57528.1	0.0558612
TS6	97	92087.1	0.0894188
TS7	57	43722.8	0.0424559
TS8	72	65504.9	0.0636069
HF1	125	97621.7	0.0947931
HF3	105	82923.9	0.0805211
HF5	101	90845.3	0.088213
HF6	115	88763.5	0.0861915
HF7	108	85694.3	0.0832113
HF8	21	14553.7	0.014132
