# Supplementary material for: Whole‐genome sequencing reveals the artificial selection and local environmental adaptability of pigeons (Columba livia)
Source: Evol Appl. 2021 Aug 5;15(4):603–17. doi: 10.1111/eva.13284 (PMC9046921; doi:10.1111/eva.13284)
Supplement: Supplementary file 8 — Table S7 [file EVA-15-603-s016.xlsx]

## Sheet: WK-vs-EU.EU selected gene list
Gene_id	Gene_Name	swissprot
gene10027	HYDIN	gnl|BL_ORD_ID|185503 sp|Q4G0P3|HYDIN_HUMAN Hydrocephalus-inducing protein homolog OS=Homo sapiens OX=9606 GN=HYDIN PE=1 SV=3//4.55802e-08
gene10028	CMTR2	gnl|BL_ORD_ID|69132 sp|Q5RAY7|CMTR2_PONAB Cap-specific mRNA (nucleoside-2&apos;-O-)-methyltransferase 2 OS=Pongo abelii OX=9601 GN=CMTR2 PE=2 SV=1//0
gene10083	LOC102097821	gnl|BL_ORD_ID|199055 sp|P34275|IVD_CAEEL Probable acyl-CoA dehydrogenase 6 OS=Caenorhabditis elegans OX=6239 GN=acdh-6 PE=3 SV=2//1.45243e-15
gene10084	LOC102090580	gnl|BL_ORD_ID|145294 sp|P61954|GBG11_RAT Guanine nucleotide-binding protein G(I)/G(S)/G(O) subunit gamma-11 OS=Rattus norvegicus OX=10116 GN=Gng11 PE=3 SV=1//1.13081e-36
gene10085	LOC110360498	-//-
gene10086	TFPI2	gnl|BL_ORD_ID|468617 sp|Q7YRQ8|TFPI2_BOVIN Tissue factor pathway inhibitor 2 OS=Bos taurus OX=9913 GN=TFPI2 PE=2 SV=1//1.54136e-09
gene10132	STEAP4	gnl|BL_ORD_ID|446046 sp|Q687X5|STEA4_HUMAN Metalloreductase STEAP4 OS=Homo sapiens OX=9606 GN=STEAP4 PE=1 SV=1//0
gene10133	LOC110360522	-//-
gene10629	LOC102095516	gnl|BL_ORD_ID|69246 sp|Q66HG3|CNDP1_RAT Beta-Ala-His dipeptidase OS=Rattus norvegicus OX=10116 GN=Cndp1 PE=1 SV=1//3.2261e-121
gene10630	CNDP2	gnl|BL_ORD_ID|69247 sp|Q3ZC84|CNDP2_BOVIN Cytosolic non-specific dipeptidase OS=Bos taurus OX=9913 GN=CNDP2 PE=2 SV=1//0
gene10635	LOC102095953	gnl|BL_ORD_ID|83627 sp|P00174|CYB5_CHICK Cytochrome b5 OS=Gallus gallus OX=9031 GN=CYB5A PE=1 SV=4//2.28118e-31
gene10637	TIMM21	gnl|BL_ORD_ID|473718 sp|Q3SZV6|TIM21_BOVIN Mitochondrial import inner membrane translocase subunit Tim21 OS=Bos taurus OX=9913 GN=TIMM21 PE=2 SV=1//1.04787e-67
gene10638	LOC110360752	-//-
gene10644	NETO1	gnl|BL_ORD_ID|267980 sp|Q8TDF5|NETO1_HUMAN Neuropilin and tolloid-like protein 1 OS=Homo sapiens OX=9606 GN=NETO1 PE=2 SV=2//0
gene10647	LOC110360784	-//-
gene10652	LOC110360760	-//-
gene10657	DOK6	gnl|BL_ORD_ID|104652 sp|Q2MHE5|DOK6_MOUSE Docking protein 6 OS=Mus musculus OX=10090 GN=Dok6 PE=2 SV=1//0
gene10659	CCDC102B	gnl|BL_ORD_ID|47890 sp|Q68D86|C102B_HUMAN Coiled-coil domain-containing protein 102B OS=Homo sapiens OX=9606 GN=CCDC102B PE=1 SV=4//1.00567e-63
gene10660	TMX3	gnl|BL_ORD_ID|475807 sp|Q96JJ7|TMX3_HUMAN Protein disulfide-isomerase TMX3 OS=Homo sapiens OX=9606 GN=TMX3 PE=1 SV=2//0
gene10661	LOC110360785	gnl|BL_ORD_ID|468914 sp|O43548|TGM5_HUMAN Protein-glutamine gamma-glutamyltransferase 5 OS=Homo sapiens OX=9606 GN=TGM5 PE=1 SV=4//7.87467e-158
gene10662	LOC110360791	-//-
gene10663	LOC110360756	-//-
gene10763	LOC110360831	-//-
gene10847	RASA3	gnl|BL_ORD_ID|338817 sp|Q60790|RASA3_MOUSE Ras GTPase-activating protein 3 OS=Mus musculus OX=10090 GN=Rasa3 PE=1 SV=2//0
gene109	LOC102096955	gnl|BL_ORD_ID|111889 sp|Q90328|EDNRB_COTJA Endothelin receptor type B (Fragment) OS=Coturnix japonica OX=93934 GN=EDNRB PE=2 SV=1//9.92052e-165
gene110	LOC102085362	gnl|BL_ORD_ID|391563 sp|Q5XK67|RPAC2_XENLA DNA-directed RNA polymerases I and III subunit RPAC2 OS=Xenopus laevis OX=8355 GN=polr1d PE=3 SV=1//3.26008e-53
gene111	VAMP7	gnl|BL_ORD_ID|501966 sp|Q5ZL74|VAMP7_CHICK Vesicle-associated membrane protein 7 OS=Gallus gallus OX=9031 GN=VAMP7 PE=2 SV=1//2.05645e-135
gene112	LOC110361355	-//-
gene11456	SPHKAP	gnl|BL_ORD_ID|441672 sp|Q2M3C7|SPKAP_HUMAN A-kinase anchor protein SPHKAP OS=Homo sapiens OX=9606 GN=SPHKAP PE=1 SV=1//0
gene11457	LOC110361139	-//-
gene115	NSDHL	gnl|BL_ORD_ID|275670 sp|Q15738|NSDHL_HUMAN Sterol-4-alpha-carboxylate 3-dehydrogenase, decarboxylating OS=Homo sapiens OX=9606 GN=NSDHL PE=1 SV=2//0
gene116	LOC102085543	gnl|BL_ORD_ID|59400 sp|Q32LE3|CETN1_BOVIN Centrin-1 OS=Bos taurus OX=9913 GN=CETN1 PE=2 SV=1//4.76366e-77
gene1160	PLPPR5	gnl|BL_ORD_ID|306933 sp|Q32ZL2|PLPR5_HUMAN Phospholipid phosphatase-related protein type 5 OS=Homo sapiens OX=9606 GN=PLPPR5 PE=2 SV=2//3.19058e-150
gene1161	LOC110361728	-//-
gene11670	LOC110361221	-//-
gene11671	MBOAT1	gnl|BL_ORD_ID|229817 sp|Q6ZNC8|MBOA1_HUMAN Lysophospholipid acyltransferase 1 OS=Homo sapiens OX=9606 GN=MBOAT1 PE=1 SV=1//0
gene11674	CDKAL1	gnl|BL_ORD_ID|57987 sp|Q5VV42|CDKAL_HUMAN Threonylcarbamoyladenosine tRNA methylthiotransferase OS=Homo sapiens OX=9606 GN=CDKAL1 PE=1 SV=1//0
gene11675	LOC110361224	-//-
gene11676	LOC110361226	-//-
gene117	LOC102085725	gnl|BL_ORD_ID|59403 sp|Q2TBN3|CETN2_BOVIN Centrin-2 OS=Bos taurus OX=9913 GN=CETN2 PE=2 SV=1//8.84547e-33
gene118	LOC102098203	gnl|BL_ORD_ID|121994 sp|Q9D172|ES1_MOUSE ES1 protein homolog, mitochondrial OS=Mus musculus OX=10090 GN=D10Jhu81e PE=1 SV=1//2.15667e-97
gene11821	LOC110361376	-//-
gene11876	LOC102088134	gnl|BL_ORD_ID|2716 sp|P23035|A1AF_RABIT Alpha-1-antiproteinase F OS=Oryctolagus cuniculus OX=9986 PE=1 SV=1//1.02466e-100
gene11877	LOC102091027	gnl|BL_ORD_ID|2730 sp|P38029|A1AT2_HORSE Alpha-1-antiproteinase 2 OS=Equus caballus OX=9796 PE=1 SV=2//1.90355e-100
gene11878	LOC102091201	gnl|BL_ORD_ID|2745 sp|Q03044|A1AT_DIDVI Alpha-1-antiproteinase OS=Didelphis virginiana OX=9267 PE=1 SV=1//3.85946e-104
gene11879	LOC102091381	gnl|BL_ORD_ID|2743 sp|O00394|A1AT_CHLAE Alpha-1-antitrypsin (Fragment) OS=Chlorocebus aethiops OX=9534 GN=SERPINA1 PE=2 SV=1//9.17498e-123
gene11880	LOC102091562	gnl|BL_ORD_ID|2730 sp|P38029|A1AT2_HORSE Alpha-1-antiproteinase 2 OS=Equus caballus OX=9796 PE=1 SV=2//3.3428e-128
gene11881	LOC102091752	gnl|BL_ORD_ID|2730 sp|P38029|A1AT2_HORSE Alpha-1-antiproteinase 2 OS=Equus caballus OX=9796 PE=1 SV=2//4.05077e-127
gene11882	SERPINA10	gnl|BL_ORD_ID|556700 sp|Q9UK55|ZPI_HUMAN Protein Z-dependent protease inhibitor OS=Homo sapiens OX=9606 GN=SERPINA10 PE=1 SV=1//1.72452e-132
gene11883	PPP4R4	gnl|BL_ORD_ID|312082 sp|Q6NUP7|PP4R4_HUMAN Serine/threonine-protein phosphatase 4 regulatory subunit 4 OS=Homo sapiens OX=9606 GN=PPP4R4 PE=1 SV=1//0
gene119	LOC102085901	gnl|BL_ORD_ID|486619 sp|P45831|TSAC_MYCLE Putative threonylcarbamoyl-AMP synthase OS=Mycobacterium leprae (strain TN) OX=272631 GN=ML1136 PE=3 SV=1//8.15916e-13
gene1192	LOC110362014	-//-
gene1198	LOC102087140	-//-
gene1199	LOC110362057	-//-
gene120	LOC106145739	gnl|BL_ORD_ID|446953 sp|Q970S6|SUA5_SULTO Threonylcarbamoyl-AMP synthase OS=Sulfolobus tokodaii (strain DSM 16993 / JCM 10545 / NBRC 100140 / 7) OX=273063 GN=sua5 PE=1 SV=1//2.97975e-15
gene1200	LOC110361106	-//-
gene1201	LOC110361110	-//-
gene121	LOC110362744	-//-
gene122	LOC102098383	gnl|BL_ORD_ID|195344 sp|P54987|IRG1_MOUSE Cis-aconitate decarboxylase OS=Mus musculus OX=10090 GN=Acod1 PE=1 SV=2//2.77233e-162
gene12200	LOC110361514	-//-
gene12201	LOC110361513	-//-
gene12202	EPHA1	gnl|BL_ORD_ID|120378 sp|Q60750|EPHA1_MOUSE Ephrin type-A receptor 1 OS=Mus musculus OX=10090 GN=Epha1 PE=1 SV=2//0
gene123	GLOD5	gnl|BL_ORD_ID|153851 sp|A6NK44|GLOD5_HUMAN Glyoxalase domain-containing protein 5 OS=Homo sapiens OX=9606 GN=GLOD5 PE=1 SV=3//9.2165e-48
gene124	LOC102098749	gnl|BL_ORD_ID|124137 sp|Q8R3S6|EXOC1_MOUSE Exocyst complex component 1 OS=Mus musculus OX=10090 GN=Exoc1 PE=1 SV=4//0
gene125	LOC110362285	-//-
gene12503	LOC110361680	-//-
gene12532	CA8	gnl|BL_ORD_ID|49716 sp|P35219|CAH8_HUMAN Carbonic anhydrase-related protein OS=Homo sapiens OX=9606 GN=CA8 PE=1 SV=3//9.8042e-172
gene12535	LOC110361684	-//-
gene12536	LOC110361687	-//-
gene12557	RPS20	gnl|BL_ORD_ID|409368 sp|P23403|RS20_XENLA 40S ribosomal protein S20 OS=Xenopus laevis OX=8355 GN=rps20 PE=1 SV=1//1.55743e-78
gene12558	LOC110361703	-//-
gene12559	LOC102084035	gnl|BL_ORD_ID|206449 sp|Q29RT6|KI20A_BOVIN Kinesin-like protein KIF20A OS=Bos taurus OX=9913 GN=KIF20A PE=2 SV=1//1.58793e-143
gene1256	LOC110362439	-//-
gene12560	LYN	gnl|BL_ORD_ID|225468 sp|Q07014|LYN_RAT Tyrosine-protein kinase Lyn OS=Rattus norvegicus OX=10116 GN=Lyn PE=1 SV=3//0
gene12561	LOC110361705	-//-
gene12562	LOC110361706	-//-
gene12563	TGS1	gnl|BL_ORD_ID|468939 sp|Q96RS0|TGS1_HUMAN Trimethylguanosine synthase OS=Homo sapiens OX=9606 GN=TGS1 PE=1 SV=3//0
gene12564	LOC102084534	gnl|BL_ORD_ID|475605 sp|Q5ZJD8|TMM68_CHICK Transmembrane protein 68 OS=Gallus gallus OX=9031 GN=TMEM68 PE=2 SV=1//3.70207e-120
gene126	LOC102098935	gnl|BL_ORD_ID|202480 sp|Q96CX2|KCD12_HUMAN BTB/POZ domain-containing protein KCTD12 OS=Homo sapiens OX=9606 GN=KCTD12 PE=1 SV=1//2.95842e-125
gene12611	TPK1	gnl|BL_ORD_ID|478192 sp|Q9H3S4|TPK1_HUMAN Thiamin pyrophosphokinase 1 OS=Homo sapiens OX=9606 GN=TPK1 PE=1 SV=1//9.70896e-125
gene127	LOC110362304	gnl|BL_ORD_ID|202489 sp|Q68DU8|KCD16_HUMAN BTB/POZ domain-containing protein KCTD16 OS=Homo sapiens OX=9606 GN=KCTD16 PE=1 SV=1//9.93605e-10
gene12882	GMDS	gnl|BL_ORD_ID|156456 sp|Q8K0C9|GMDS_MOUSE GDP-mannose 4,6 dehydratase OS=Mus musculus OX=10090 GN=Gmds PE=1 SV=1//0
gene12884	LOC110361911	-//-
gene12885	LOC110361889	-//-
gene129	LOC102083464	gnl|BL_ORD_ID|207184 sp|Q13887|KLF5_HUMAN Krueppel-like factor 5 OS=Homo sapiens OX=9606 GN=KLF5 PE=1 SV=2//3.95886e-114
gene12910	LOC110361959	-//-
gene12914	LOC110361994	-//-
gene12978	LOC110362046	-//-
gene12979	COL9A1	gnl|BL_ORD_ID|70025 sp|P12106|CO9A1_CHICK Collagen alpha-1(IX) chain OS=Gallus gallus OX=9031 GN=COL9A1 PE=1 SV=4//6.97599e-08
gene130	KLF8	gnl|BL_ORD_ID|207192 sp|Q8BLM0|KLF8_MOUSE Krueppel-like factor 8 OS=Mus musculus OX=10090 GN=Klf8 PE=2 SV=1//8.83761e-95
gene131	LOC102083655	gnl|BL_ORD_ID|398785 sp|Q63486|RRAGA_RAT Ras-related GTP-binding protein A OS=Rattus norvegicus OX=10116 GN=Rraga PE=1 SV=1//0
gene13116	LOC110361981	-//-
gene132	LOC110362542	-//-
gene13222	FAM84A	gnl|BL_ORD_ID|125857 sp|Q9D650|FA84A_MOUSE Protein FAM84A OS=Mus musculus OX=10090 GN=Fam84a PE=2 SV=1//2.81392e-132
gene13223	LOC110362101	-//-
gene13224	LOC110362128	-//-
gene133	TRNAE-UUC	-//-
gene13390	DNTT	gnl|BL_ORD_ID|467440 sp|P36195|TDT_CHICK DNA nucleotidylexotransferase OS=Gallus gallus OX=9031 GN=DNTT PE=2 SV=1//0
gene134	LOC102083831	gnl|BL_ORD_ID|105769 sp|Q8K409|DPOLB_MOUSE DNA polymerase beta OS=Mus musculus OX=10090 GN=Polb PE=1 SV=3//1.57496e-13
gene13403	ADGRA1	gnl|BL_ORD_ID|12075 sp|Q7TT36|AGRA3_MOUSE Adhesion G protein-coupled receptor A3 OS=Mus musculus OX=10090 GN=Adgra3 PE=2 SV=3//0
gene135	LOC110362586	-//-
gene136	CUNH8orf48	gnl|BL_ORD_ID|60079 sp|Q96LL4|CH048_HUMAN Uncharacterized protein C8orf48 OS=Homo sapiens OX=9606 GN=C8orf48 PE=1 SV=2//1.46344e-40
gene140	ASB12	gnl|BL_ORD_ID|28616 sp|Q8WXK4|ASB12_HUMAN Ankyrin repeat and SOCS box protein 12 OS=Homo sapiens OX=9606 GN=ASB12 PE=1 SV=2//1.03632e-141
gene141	MTMR8	gnl|BL_ORD_ID|251627 sp|Q5F452|MTMR8_CHICK Myotubularin-related protein 8 OS=Gallus gallus OX=9031 GN=MTMR8 PE=2 SV=1//0
gene14121	RNF217	gnl|BL_ORD_ID|386418 sp|Q4KLT0|RN217_XENLA Probable E3 ubiquitin-protein ligase RNF217 OS=Xenopus laevis OX=8355 GN=rnf217 PE=2 SV=1//1.06118e-138
gene14122	LOC110362582	-//-
gene14123	LOC110362565	-//-
gene14124	NKAIN2	gnl|BL_ORD_ID|270561 sp|Q5VXU1|NKAI2_HUMAN Sodium/potassium-transporting ATPase subunit beta-1-interacting protein 2 OS=Homo sapiens OX=9606 GN=NKAIN2 PE=2 SV=1//2.20632e-125
gene14415	LOC110362734	-//-
gene14416	LOC110362725	-//-
gene14417	LOC102089381	gnl|BL_ORD_ID|306730 sp|P20918|PLMN_MOUSE Plasminogen OS=Mus musculus OX=10090 GN=Plg PE=1 SV=3//0
gene14493	ESR1	gnl|BL_ORD_ID|122231 sp|P06212|ESR1_CHICK Estrogen receptor OS=Gallus gallus OX=9031 GN=ESR1 PE=2 SV=1//0
gene1456	NFIA	gnl|BL_ORD_ID|268248 sp|P17923|NFIA_CHICK Nuclear factor 1 A-type OS=Gallus gallus OX=9031 GN=NFIA PE=1 SV=1//0
gene1457	LOC110363379	-//-
gene1480	CACHD1	gnl|BL_ORD_ID|49726 sp|Q5VU97|CAHD1_HUMAN VWFA and cache domain-containing protein 1 OS=Homo sapiens OX=9606 GN=CACHD1 PE=2 SV=2//0
gene1491	LEPR	gnl|BL_ORD_ID|213331 sp|O02671|LEPR_PIG Leptin receptor OS=Sus scrofa OX=9823 GN=LEPR PE=2 SV=3//0
gene15157	LOC110363057	gnl|BL_ORD_ID|317170 sp|P04024|PRO_SRV1 Gag-Pro polyprotein OS=Simian retrovirus SRV-1 OX=11942 GN=pro PE=3 SV=2//5.67137e-76
gene15158	LOC110363058	-//-
gene15159	LOC110363050	-//-
gene15242	GFRA1	gnl|BL_ORD_ID|148897 sp|O13156|GFRA1_CHICK GDNF family receptor alpha-1 OS=Gallus gallus OX=9031 GN=GFRA1 PE=2 SV=1//0
gene15635	LOC110363274	-//-
gene15819	PRKN	gnl|BL_ORD_ID|314866 sp|O60260|PRKN_HUMAN E3 ubiquitin-protein ligase parkin OS=Homo sapiens OX=9606 GN=PRKN PE=1 SV=2//0
gene15820	LOC110363363	-//-
gene15822	PACRG	gnl|BL_ORD_ID|290692 sp|Q9DAK2|PACRG_MOUSE Parkin coregulated gene protein homolog OS=Mus musculus OX=10090 GN=Pacrg PE=1 SV=1//1.8293e-128
gene15823	LOC110363376	-//-
gene15824	LOC110363377	-//-
gene15825	LOC110363375	-//-
gene15828	QKI	gnl|BL_ORD_ID|335376 sp|Q9YH18|QKI_CHICK Protein quaking OS=Gallus gallus OX=9031 GN=QKI PE=2 SV=2//2.73717e-160
gene15841	LOC110363423	-//-
gene15842	LOC110363421	-//-
gene16089	LOC110363489	-//-
gene16521	LRRC56	gnl|BL_ORD_ID|223137 sp|Q8IYG6|LRC56_HUMAN Leucine-rich repeat-containing protein 56 OS=Homo sapiens OX=9606 GN=LRRC56 PE=2 SV=1//8.47469e-88
gene16530	PIDD1	gnl|BL_ORD_ID|304753 sp|Q9HB75|PIDD1_HUMAN p53-induced death domain-containing protein 1 OS=Homo sapiens OX=9606 GN=PIDD1 PE=1 SV=2//0
gene16531	RPLP2	gnl|BL_ORD_ID|382657 sp|P99027|RLA2_MOUSE 60S acidic ribosomal protein P2 OS=Mus musculus OX=10090 GN=Rplp2 PE=1 SV=3//5.39409e-31
gene16532	PNPLA2	gnl|BL_ORD_ID|306847 sp|Q8BJ56|PLPL2_MOUSE Patatin-like phospholipase domain-containing protein 2 OS=Mus musculus OX=10090 GN=Pnpla2 PE=1 SV=1//0
gene16749	ZC2HC1A	gnl|BL_ORD_ID|554697 sp|A4FUE7|ZC21A_BOVIN Zinc finger C2HC domain-containing protein 1A OS=Bos taurus OX=9913 GN=ZC2HC1A PE=2 SV=1//7.82248e-97
gene16750	LOC110363795	-//-
gene1705	LOC110364581	-//-
gene17057	TCF21	gnl|BL_ORD_ID|466576 sp|O43680|TCF21_HUMAN Transcription factor 21 OS=Homo sapiens OX=9606 GN=TCF21 PE=2 SV=2//2.08985e-66
gene17058	TBPL1	gnl|BL_ORD_ID|466254 sp|Q5R7U8|TBPL1_PONAB TATA box-binding protein-like protein 1 OS=Pongo abelii OX=9601 GN=TBPL1 PE=2 SV=1//3.08321e-127
gene17059	SLC2A12	gnl|BL_ORD_ID|163627 sp|Q8TD20|GTR12_HUMAN Solute carrier family 2, facilitated glucose transporter member 12 OS=Homo sapiens OX=9606 GN=SLC2A12 PE=2 SV=1//0
gene1706	LOC110364600	-//-
gene17060	SGK1	gnl|BL_ORD_ID|434256 sp|Q6U1I9|SGK1_CHICK Serine/threonine-protein kinase Sgk1 OS=Gallus gallus OX=9031 GN=SGK1 PE=2 SV=1//0
gene17593	PRMT8	gnl|BL_ORD_ID|17007 sp|Q9NR22|ANM8_HUMAN Protein arginine N-methyltransferase 8 OS=Homo sapiens OX=9606 GN=PRMT8 PE=1 SV=2//0
gene17630	NFATC1	gnl|BL_ORD_ID|268204 sp|O95644|NFAC1_HUMAN Nuclear factor of activated T-cells, cytoplasmic 1 OS=Homo sapiens OX=9606 GN=NFATC1 PE=1 SV=3//0
gene17653	LOC110364201	-//-
gene17996	LOC110364363	-//-
gene18188	LOC110364483	-//-
gene18189	LOC110364473	-//-
gene18256	SBSPON	gnl|BL_ORD_ID|427414 sp|Q32L50|SBSPO_BOVIN Somatomedin-B and thrombospondin type-1 domain-containing protein OS=Bos taurus OX=9913 GN=SBSPON PE=2 SV=2//6.83435e-103
gene18257	LOC110364519	-//-
gene18258	LOC110364512	-//-
gene18259	LOC110364514	-//-
gene1840	SERGEF	gnl|BL_ORD_ID|443149 sp|Q80YD6|SRGEF_MOUSE Secretion-regulating guanine nucleotide exchange factor OS=Mus musculus OX=10090 GN=Sergef PE=2 SV=2//1.46437e-06
gene1843	KCNC1	gnl|BL_ORD_ID|202625 sp|P25122|KCNC1_RAT Potassium voltage-gated channel subfamily C member 1 OS=Rattus norvegicus OX=10116 GN=Kcnc1 PE=1 SV=1//0
gene1844	LOC110365547	-//-
gene18824	TM4SF4	gnl|BL_ORD_ID|463280 sp|Q9EQL5|T4S4_RAT Transmembrane 4 L6 family member 4 OS=Rattus norvegicus OX=10116 GN=Tm4sf4 PE=2 SV=1//3.95502e-94
gene18825	WWTR1	gnl|BL_ORD_ID|510691 sp|Q9GZV5|WWTR1_HUMAN WW domain-containing transcription regulator protein 1 OS=Homo sapiens OX=9606 GN=WWTR1 PE=1 SV=1//1.23564e-76
gene18826	LOC110364796	-//-
gene18914	LOC102089076	gnl|BL_ORD_ID|266893 sp|O95803|NDST3_HUMAN Bifunctional heparan sulfate N-deacetylase/N-sulfotransferase 3 OS=Homo sapiens OX=9606 GN=NDST3 PE=2 SV=1//0
gene18960	SPATA5	gnl|BL_ORD_ID|440319 sp|Q3UMC0|SPAT5_MOUSE Spermatogenesis-associated protein 5 OS=Mus musculus OX=10090 GN=Spata5 PE=1 SV=2//1.59111e-47
gene18962	LOC110364873	-//-
gene19015	PTPRO	gnl|BL_ORD_ID|325966 sp|Q16827|PTPRO_HUMAN Receptor-type tyrosine-protein phosphatase O OS=Homo sapiens OX=9606 GN=PTPRO PE=1 SV=2//0
gene19355	ITGB8	gnl|BL_ORD_ID|198755 sp|P26012|ITB8_HUMAN Integrin beta-8 OS=Homo sapiens OX=9606 GN=ITGB8 PE=2 SV=1//0
gene19356	LOC110365067	-//-
gene19357	MACC1	gnl|BL_ORD_ID|227006 sp|Q6ZN28|MACC1_HUMAN Metastasis-associated in colon cancer protein 1 OS=Homo sapiens OX=9606 GN=MACC1 PE=1 SV=2//0
gene19359	TMEM196	gnl|BL_ORD_ID|474855 sp|Q5HYL7|TM196_HUMAN Transmembrane protein 196 OS=Homo sapiens OX=9606 GN=TMEM196 PE=2 SV=2//7.64796e-65
gene19360	TWISTNB	gnl|BL_ORD_ID|391485 sp|Q3B726|RPA43_HUMAN DNA-directed RNA polymerase I subunit RPA43 OS=Homo sapiens OX=9606 GN=TWISTNB PE=1 SV=1//3.86211e-80
gene20096	LOC110365474	-//-
gene20097	LOC110365475	-//-
gene20193	LSAMP	gnl|BL_ORD_ID|223551 sp|Q98919|LSAMP_CHICK Limbic system-associated membrane protein OS=Gallus gallus OX=9031 PE=2 SV=1//0
gene20252	LOC110365390	-//-
gene20253	LOC110365389	-//-
gene20551	CFAP54	gnl|BL_ORD_ID|59575 sp|Q96N23|CFA54_HUMAN Cilia- and flagella-associated protein 54 OS=Homo sapiens OX=9606 GN=CFAP54 PE=2 SV=3//0
gene20552	LOC110365663	-//-
gene20553	LOC110365662	-//-
gene20629	LOC110365723	-//-
gene20639	CHST9	gnl|BL_ORD_ID|63688 sp|Q7L1S5|CHST9_HUMAN Carbohydrate sulfotransferase 9 OS=Homo sapiens OX=9606 GN=CHST9 PE=2 SV=2//2.50442e-167
gene20929	BRIP1	gnl|BL_ORD_ID|128414 sp|Q3YK19|FANCJ_CHICK Fanconi anemia group J protein homolog OS=Gallus gallus OX=9031 GN=BRIP1 PE=2 SV=1//0
gene21095	LOC110365940	-//-
gene21779	LOC110366282	-//-
gene21780	KIF13A	gnl|BL_ORD_ID|206436 sp|Q9H1H9|KI13A_HUMAN Kinesin-like protein KIF13A OS=Homo sapiens OX=9606 GN=KIF13A PE=1 SV=2//0
gene21789	LOC110366322	-//-
gene21941	LOC110366342	-//-
gene2199	LOC110355668	gnl|BL_ORD_ID|338374 sp|Q08DJ0|RALYL_BOVIN RNA-binding Raly-like protein OS=Bos taurus OX=9913 GN=RALYL PE=2 SV=1//2.33135e-40
gene22581	COL3A1	gnl|BL_ORD_ID|69857 sp|P12105|CO3A1_CHICK Collagen alpha-1(III) chain (Fragments) OS=Gallus gallus OX=9031 GN=COL3A1 PE=2 SV=2//2.04858e-08
gene22582	COL5A2	gnl|BL_ORD_ID|69905 sp|P05997|CO5A2_HUMAN Collagen alpha-2(V) chain OS=Homo sapiens OX=9606 GN=COL5A2 PE=1 SV=3//2.84816e-43
gene22583	LOC110355123	-//-
gene227	CCSER2	gnl|BL_ORD_ID|56791 sp|Q9H7U1|CCSE2_HUMAN Serine-rich coiled-coil domain-containing protein 2 OS=Homo sapiens OX=9606 GN=CCSER2 PE=1 SV=2//0
gene22796	LOC110355264	-//-
gene228	LOC110355927	-//-
gene22886	LOC110355228	-//-
gene22922	NR2E3	gnl|BL_ORD_ID|273772 sp|Q9Y5X4|NR2E3_HUMAN Photoreceptor-specific nuclear receptor OS=Homo sapiens OX=9606 GN=NR2E3 PE=1 SV=1//2.0868e-13
gene22923	MYO9A	gnl|BL_ORD_ID|259799 sp|B2RTY4|MYO9A_HUMAN Unconventional myosin-IXa OS=Homo sapiens OX=9606 GN=MYO9A PE=1 SV=2//0
gene23803	FGD6	gnl|BL_ORD_ID|131759 sp|Q6ZV73|FGD6_HUMAN FYVE, RhoGEF and PH domain-containing protein 6 OS=Homo sapiens OX=9606 GN=FGD6 PE=1 SV=2//0
gene23804	VEZT	gnl|BL_ORD_ID|503848 sp|Q9HBM0|VEZA_HUMAN Vezatin OS=Homo sapiens OX=9606 GN=VEZT PE=1 SV=3//2.04995e-08
gene23869	IL26	gnl|BL_ORD_ID|191108 sp|Q9NPH9|IL26_HUMAN Interleukin-26 OS=Homo sapiens OX=9606 GN=IL26 PE=1 SV=1//1.31904e-31
gene23870	IL22	gnl|BL_ORD_ID|191094 sp|Q9GZX6|IL22_HUMAN Interleukin-22 OS=Homo sapiens OX=9606 GN=IL22 PE=1 SV=1//2.05397e-43
gene23871	LOC110355646	-//-
gene23903	LOC110355677	-//-
gene23904	LOC102086938	gnl|BL_ORD_ID|79474 sp|Q60737|CSK21_MOUSE Casein kinase II subunit alpha OS=Mus musculus OX=10090 GN=Csnk2a1 PE=1 SV=2//0
gene23917	LOC110355686	-//-
gene23918	LOC110355685	-//-
gene2425	CDH4	gnl|BL_ORD_ID|49443 sp|P24503|CADH4_CHICK Cadherin-4 OS=Gallus gallus OX=9031 GN=CDH4 PE=2 SV=1//0
gene24339	PER3	gnl|BL_ORD_ID|299362 sp|P56645|PER3_HUMAN Period circadian protein homolog 3 OS=Homo sapiens OX=9606 GN=PER3 PE=1 SV=4//4.42966e-15
gene24340	UTS2	gnl|BL_ORD_ID|500085 sp|P33715|UTS2_PELRI Urotensin-2 OS=Pelophylax ridibundus OX=8406 GN=UTS2 PE=1 SV=2//3.68692e-19
gene24341	LOC110355804	-//-
gene24342	TNFRSF9	gnl|BL_ORD_ID|476202 sp|Q07011|TNR9_HUMAN Tumor necrosis factor receptor superfamily member 9 OS=Homo sapiens OX=9606 GN=TNFRSF9 PE=1 SV=1//4.62518e-22
gene24343	PARK7	gnl|BL_ORD_ID|293470 sp|Q8UW59|PARK7_CHICK Protein/nucleic acid deglycase DJ-1 OS=Gallus gallus OX=9031 GN=PARK7 PE=2 SV=1//5.00588e-127
gene24344	LOC110355803	-//-
gene24345	ERRFI1	gnl|BL_ORD_ID|121904 sp|Q9UJM3|ERRFI_HUMAN ERBB receptor feedback inhibitor 1 OS=Homo sapiens OX=9606 GN=ERRFI1 PE=1 SV=1//1.61037e-165
gene24368	ZNF536	gnl|BL_ORD_ID|555934 sp|O15090|ZN536_HUMAN Zinc finger protein 536 OS=Homo sapiens OX=9606 GN=ZNF536 PE=1 SV=3//0
gene24976	PDE1A	gnl|BL_ORD_ID|295939 sp|P54750|PDE1A_HUMAN Calcium/calmodulin-dependent 3&apos;,5&apos;-cyclic nucleotide phosphodiesterase 1A OS=Homo sapiens OX=9606 GN=PDE1A PE=2 SV=2//0
gene24985	BACE2	gnl|BL_ORD_ID|40694 sp|Q9JL18|BACE2_MOUSE Beta-secretase 2 OS=Mus musculus OX=10090 GN=Bace2 PE=2 SV=1//0
gene24986	FAM3B	gnl|BL_ORD_ID|128355 sp|P58499|FAM3B_HUMAN Protein FAM3B OS=Homo sapiens OX=9606 GN=FAM3B PE=1 SV=2//8.49765e-99
gene24987	LOC110356092	-//-
gene24988	LOC102087856	gnl|BL_ORD_ID|259042 sp|P33238|MX_ANAPL Interferon-induced GTP-binding protein Mx OS=Anas platyrhynchos OX=8839 GN=MX PE=2 SV=1//0
gene25119	LOC110356150	-//-
gene25469	LOC110356353	-//-
gene2558	ANO4	gnl|BL_ORD_ID|17289 sp|Q32M45|ANO4_HUMAN Anoctamin-4 OS=Homo sapiens OX=9606 GN=ANO4 PE=2 SV=1//0
gene2730	ZNF827	gnl|BL_ORD_ID|556245 sp|Q9BE73|ZN827_MACFA Zinc finger protein 827 OS=Macaca fascicularis OX=9541 GN=ZNF827 PE=2 SV=1//0
gene2731	LOC110356949	-//-
gene2886	LOC110357029	gnl|BL_ORD_ID|240444 sp|P18666|ML12B_RAT Myosin regulatory light chain 12B OS=Rattus norvegicus OX=10116 GN=Myl12b PE=1 SV=3//3.31673e-19
gene2888	MYL12B	gnl|BL_ORD_ID|240643 sp|P24032|MLRN_CHICK Myosin regulatory light chain 2, smooth muscle minor isoform OS=Gallus gallus OX=9031 PE=2 SV=2//4.58113e-109
gene2889	TGIF1	gnl|BL_ORD_ID|13234 sp|Q90655|AKR_CHICK Homeobox protein AKR OS=Gallus gallus OX=9031 PE=2 SV=1//1.18278e-168
gene2890	LOC110357033	-//-
gene2891	LOC110357034	-//-
gene3253	SORBS2	gnl|BL_ORD_ID|442987 sp|O35413|SRBS2_RAT Sorbin and SH3 domain-containing protein 2 OS=Rattus norvegicus OX=10116 GN=Sorbs2 PE=1 SV=2//3.24433e-29
gene3287	LOC110357278	-//-
gene3288	LOC110357260	-//-
gene3300	LOC110357283	-//-
gene3302	LOC110357273	-//-
gene3308	LRRC4C	gnl|BL_ORD_ID|223121 sp|Q9HCJ2|LRC4C_HUMAN Leucine-rich repeat-containing protein 4C OS=Homo sapiens OX=9606 GN=LRRC4C PE=1 SV=1//0
gene3703	PLS3	gnl|BL_ORD_ID|307165 sp|P13797|PLST_HUMAN Plastin-3 OS=Homo sapiens OX=9606 GN=PLS3 PE=1 SV=4//6.69848e-09
gene3704	LOC102094468	gnl|BL_ORD_ID|283245 sp|Q9GZU5|NYX_HUMAN Nyctalopin OS=Homo sapiens OX=9606 GN=NYX PE=1 SV=1//3.9065e-47
gene3762	ARHGEF6	gnl|BL_ORD_ID|23076 sp|Q5ZLR6|ARHG6_CHICK Rho guanine nucleotide exchange factor 6 OS=Gallus gallus OX=9031 GN=ARHGEF6 PE=2 SV=1//0
gene3763	RBMX	gnl|BL_ORD_ID|340847 sp|Q4V898|RBMX_RAT RNA-binding motif protein, X chromosome OS=Rattus norvegicus OX=10116 GN=Rbmx PE=1 SV=1//8.84005e-109
gene3764	LOC110357491	-//-
gene3765	LOC102087564	gnl|BL_ORD_ID|475251 sp|Q5R8Y6|TM9S2_PONAB Transmembrane 9 superfamily member 2 OS=Pongo abelii OX=9601 GN=TM9SF2 PE=2 SV=1//0
gene4331	PAXIP1	gnl|BL_ORD_ID|293822 sp|Q6ZW49|PAXI1_HUMAN PAX-interacting protein 1 OS=Homo sapiens OX=9606 GN=PAXIP1 PE=1 SV=2//0
gene4332	LOC110357743	-//-
gene4333	HTR5A	gnl|BL_ORD_ID|2320 sp|P47898|5HT5A_HUMAN 5-hydroxytryptamine receptor 5A OS=Homo sapiens OX=9606 GN=HTR5A PE=2 SV=1//0
gene4391	LOC110357766	-//-
gene4511	ASTN1	gnl|BL_ORD_ID|30658 sp|O14525|ASTN1_HUMAN Astrotactin-1 OS=Homo sapiens OX=9606 GN=ASTN1 PE=2 SV=3//0
gene4748	LOC110357913	-//-
gene4749	LOC110357914	-//-
gene4761	LOC110357924	-//-
gene4762	LOC110357925	-//-
gene4765	PCDH7	gnl|BL_ORD_ID|294693 sp|O60245|PCDH7_HUMAN Protocadherin-7 OS=Homo sapiens OX=9606 GN=PCDH7 PE=1 SV=2//8.35545e-22
gene4766	LOC110357836	gnl|BL_ORD_ID|294693 sp|O60245|PCDH7_HUMAN Protocadherin-7 OS=Homo sapiens OX=9606 GN=PCDH7 PE=1 SV=2//1.72821e-67
gene4767	LOC110357928	-//-
gene4778	LOC110357937	-//-
gene4779	LOC110357938	-//-
gene4780	LOC110357936	-//-
gene4949	MTUS2	gnl|BL_ORD_ID|253082 sp|Q5JR59|MTUS2_HUMAN Microtubule-associated tumor suppressor candidate 2 OS=Homo sapiens OX=9606 GN=MTUS2 PE=1 SV=3//0
gene512	TMEM132C	gnl|BL_ORD_ID|462584 sp|Q8N3T6|T132C_HUMAN Transmembrane protein 132C OS=Homo sapiens OX=9606 GN=TMEM132C PE=2 SV=3//0
gene514	LOC110358107	-//-
gene515	SLC15A4	gnl|BL_ORD_ID|425156 sp|A6QQL0|S15A4_BOVIN Solute carrier family 15 member 4 OS=Bos taurus OX=9913 GN=SLC15A4 PE=2 SV=2//0
gene5422	LOC110358258	-//-
gene5539	LOC110358346	-//-
gene5544	LOC110358347	-//-
gene5545	PCDH17	gnl|BL_ORD_ID|294564 sp|O14917|PCD17_HUMAN Protocadherin-17 OS=Homo sapiens OX=9606 GN=PCDH17 PE=2 SV=2//0
gene5546	LOC110358349	-//-
gene5547	LOC110358350	-//-
gene5549	LOC110358351	-//-
gene6261	DPH6	gnl|BL_ORD_ID|105047 sp|Q2HJF5|DPH6_BOVIN Diphthine--ammonia ligase OS=Bos taurus OX=9913 GN=DPH6 PE=2 SV=1//1.28235e-129
gene6558	LOC110358922	-//-
gene6640	LOC102095944	gnl|BL_ORD_ID|145489 sp|Q99928|GBRG3_HUMAN Gamma-aminobutyric acid receptor subunit gamma-3 OS=Homo sapiens OX=9606 GN=GABRG3 PE=2 SV=2//1.98141e-120
gene6917	LOC106145688	gnl|BL_ORD_ID|440324 sp|Q9P0W8|SPAT7_HUMAN Spermatogenesis-associated protein 7 OS=Homo sapiens OX=9606 GN=SPATA7 PE=1 SV=3//1.28055e-29
gene6918	CENPF	gnl|BL_ORD_ID|59039 sp|P49454|CENPF_HUMAN Centromere protein F OS=Homo sapiens OX=9606 GN=CENPF PE=1 SV=2//9.33988e-112
gene7037	LOC110359085	-//-
gene736	ZFYVE28	gnl|BL_ORD_ID|224428 sp|Q0P4S0|LST2_XENTR Lateral signaling target protein 2 homolog OS=Xenopus tropicalis OX=8364 GN=zfyve28 PE=2 SV=1//0
gene7899	LOC110359487	-//-
gene7900	NMUR2	gnl|BL_ORD_ID|271121 sp|Q9GZQ4|NMUR2_HUMAN Neuromedin-U receptor 2 OS=Homo sapiens OX=9606 GN=NMUR2 PE=1 SV=2//2.37296e-176
gene7965	COL23A1	gnl|BL_ORD_ID|73606 sp|Q86Y22|CONA1_HUMAN Collagen alpha-1(XXIII) chain OS=Homo sapiens OX=9606 GN=COL23A1 PE=1 SV=1//1.10263e-12
gene7967	HNRNPAB	gnl|BL_ORD_ID|390953 sp|Q99020|ROAA_MOUSE Heterogeneous nuclear ribonucleoprotein A/B OS=Mus musculus OX=10090 GN=Hnrnpab PE=1 SV=1//1.42065e-08
gene7968	PHYKPL	gnl|BL_ORD_ID|30911 sp|Q8IUZ5|AT2L2_HUMAN 5-phosphohydroxy-L-lysine phospho-lyase OS=Homo sapiens OX=9606 GN=PHYKPL PE=1 SV=1//0
gene7969	NME5	gnl|BL_ORD_ID|265944 sp|P56597|NDK5_HUMAN Nucleoside diphosphate kinase homolog 5 OS=Homo sapiens OX=9606 GN=NME5 PE=1 SV=1//1.71801e-92
gene7970	LOC110359502	-//-
gene8013	PITX1	gnl|BL_ORD_ID|305660 sp|P56673|PITX1_CHICK Pituitary homeobox 1 OS=Gallus gallus OX=9031 GN=PITX1 PE=2 SV=1//1.3856e-150
gene8014	LOC110359594	-//-
gene8181	LOC102097933	gnl|BL_ORD_ID|294577 sp|Q5DRF0|PCDA2_PANTR Protocadherin alpha-2 OS=Pan troglodytes OX=9598 GN=PCDHA2 PE=3 SV=1//2.54839e-22
gene8184	LOC110359576	-//-
gene8185	LOC110359575	-//-
gene8186	LOC102083730	gnl|BL_ORD_ID|294634 sp|Q6PB90|PCDBE_MOUSE Protocadherin beta-14 OS=Mus musculus OX=10090 GN=Pcdhb14 PE=1 SV=2//2.3388e-32
gene8291	ZFX	gnl|BL_ORD_ID|555148 sp|O62836|ZFX_BOVIN Zinc finger X-chromosomal protein OS=Bos taurus OX=9913 GN=ZFX PE=2 SV=2//0
gene8292	LOC110359668	-//-
gene8293	EIF2S3	gnl|BL_ORD_ID|188144 sp|Q5ZMS3|IF2G_CHICK Eukaryotic translation initiation factor 2 subunit 3 OS=Gallus gallus OX=9031 GN=EIF2S3 PE=1 SV=1//0
gene8294	KLHL15	gnl|BL_ORD_ID|207220 sp|D3ZA50|KLH15_RAT Kelch-like protein 15 OS=Rattus norvegicus OX=10116 GN=Klhl15 PE=2 SV=1//0
gene8295	LOC110359659	-//-
gene8296	LOC110359660	-//-
gene8297	APOO	gnl|BL_ORD_ID|239121 sp|Q148H0|MIC26_BOVIN MICOS complex subunit MIC26 OS=Bos taurus OX=9913 GN=APOO PE=2 SV=1//5.05628e-65
gene8298	LOC110359661	-//-
gene8299	SAT1	gnl|BL_ORD_ID|427037 sp|Q8AXL1|SAT1_CHICK Diamine acetyltransferase 1 OS=Gallus gallus OX=9031 GN=SAT1 PE=2 SV=1//1.90224e-111
gene8300	ACOT9	gnl|BL_ORD_ID|7167 sp|Q3SWX2|ACOT9_BOVIN Acyl-coenzyme A thioesterase 9, mitochondrial OS=Bos taurus OX=9913 GN=ACOT9 PE=2 SV=1//0
gene8304	LOC110359662	-//-
gene855	LOC110360027	-//-
gene9421	MAP2K3	gnl|BL_ORD_ID|245806 sp|O09110|MP2K3_MOUSE Dual specificity mitogen-activated protein kinase kinase 3 OS=Mus musculus OX=10090 GN=Map2k3 PE=1 SV=2//0
gene9422	LOC110360208	-//-
gene9423	LOC110360172	-//-
gene9424	LOC102085318	gnl|BL_ORD_ID|202527 sp|F1NHE9|KCJ12_CHICK ATP-sensitive inward rectifier potassium channel 12 OS=Gallus gallus OX=9031 GN=KCNJ12 PE=1 SV=1//0
gene9639	SLC9A4	gnl|BL_ORD_ID|436220 sp|Q6AI14|SL9A4_HUMAN Sodium/hydrogen exchanger 4 OS=Homo sapiens OX=9606 GN=SLC9A4 PE=2 SV=2//0
gene9640	IL18RAP	gnl|BL_ORD_ID|185874 sp|O95256|I18RA_HUMAN Interleukin-18 receptor accessory protein OS=Homo sapiens OX=9606 GN=IL18RAP PE=1 SV=1//2.09696e-137

## Sheet: WK-vs-SQ. SQ selected gene list
Gene_id	Gene_Name	swissprot
gene10176	KIF16B	gnl|BL_ORD_ID|206441 sp|Q96L93|KI16B_HUMAN Kinesin-like protein KIF16B OS=Homo sapiens OX=9606 GN=KIF16B PE=1 SV=2//0
gene10413	DPP10	gnl|BL_ORD_ID|105986 sp|Q8N608|DPP10_HUMAN Inactive dipeptidyl peptidase 10 OS=Homo sapiens OX=9606 GN=DPP10 PE=1 SV=2//0
gene10414	LOC110360654	-//-
gene10415	LOC110360644	-//-
gene1058	DSEL	gnl|BL_ORD_ID|107136 sp|Q8IZU8|DSEL_HUMAN Dermatan-sulfate epimerase-like protein OS=Homo sapiens OX=9606 GN=DSEL PE=2 SV=2//0
gene1060	LOC110361019	-//-
gene10651	LOC110360761	-//-
gene10652	LOC110360760	-//-
gene10657	DOK6	gnl|BL_ORD_ID|104652 sp|Q2MHE5|DOK6_MOUSE Docking protein 6 OS=Mus musculus OX=10090 GN=Dok6 PE=2 SV=1//0
gene10659	CCDC102B	gnl|BL_ORD_ID|47890 sp|Q68D86|C102B_HUMAN Coiled-coil domain-containing protein 102B OS=Homo sapiens OX=9606 GN=CCDC102B PE=1 SV=4//1.00567e-63
gene10662	LOC110360791	-//-
gene10663	LOC110360756	-//-
gene1068	LOC110361085	-//-
gene1069	CDH7	gnl|BL_ORD_ID|49464 sp|Q90763|CADH7_CHICK Cadherin-7 OS=Gallus gallus OX=9031 GN=CDH7 PE=2 SV=1//0
gene109	LOC102096955	gnl|BL_ORD_ID|111889 sp|Q90328|EDNRB_COTJA Endothelin receptor type B (Fragment) OS=Coturnix japonica OX=93934 GN=EDNRB PE=2 SV=1//9.92052e-165
gene110	LOC102085362	gnl|BL_ORD_ID|391563 sp|Q5XK67|RPAC2_XENLA DNA-directed RNA polymerases I and III subunit RPAC2 OS=Xenopus laevis OX=8355 GN=polr1d PE=3 SV=1//3.26008e-53
gene11456	SPHKAP	gnl|BL_ORD_ID|441672 sp|Q2M3C7|SPKAP_HUMAN A-kinase anchor protein SPHKAP OS=Homo sapiens OX=9606 GN=SPHKAP PE=1 SV=1//0
gene11457	LOC110361139	-//-
gene1149	LOC110361624	-//-
gene1150	LOC110361633	-//-
gene1151	LOC110361630	-//-
gene1160	PLPPR5	gnl|BL_ORD_ID|306933 sp|Q32ZL2|PLPR5_HUMAN Phospholipid phosphatase-related protein type 5 OS=Homo sapiens OX=9606 GN=PLPPR5 PE=2 SV=2//3.19058e-150
gene11600	MID1	gnl|BL_ORD_ID|479571 sp|O15344|TRI18_HUMAN E3 ubiquitin-protein ligase Midline-1 OS=Homo sapiens OX=9606 GN=MID1 PE=1 SV=1//0
gene11717	LOC110361272	-//-
gene11987	LOC110361429	-//-
gene11988	LOC110361433	-//-
gene11996	LOC110361438	-//-
gene11999	CUNH18orf21	gnl|BL_ORD_ID|77216 sp|Q32NC0|CR021_HUMAN UPF0711 protein C18orf21 OS=Homo sapiens OX=9606 GN=C18orf21 PE=1 SV=1//5.49801e-49
gene12000	LOC110361443	-//-
gene12001	LOC110361444	-//-
gene12002	LOC110361440	-//-
gene12003	LOC110361439	-//-
gene12008	LOC110361441	-//-
gene1204	NTNG1	gnl|BL_ORD_ID|276399 sp|Q9Y2I2|NTNG1_HUMAN Netrin-G1 OS=Homo sapiens OX=9606 GN=NTNG1 PE=1 SV=3//0
gene1211	LOC110361112	-//-
gene1212	VAV3	gnl|BL_ORD_ID|503026 sp|Q9UKW4|VAV3_HUMAN Guanine nucleotide exchange factor VAV3 OS=Homo sapiens OX=9606 GN=VAV3 PE=1 SV=1//0
gene12532	CA8	gnl|BL_ORD_ID|49716 sp|P35219|CAH8_HUMAN Carbonic anhydrase-related protein OS=Homo sapiens OX=9606 GN=CA8 PE=1 SV=3//9.8042e-172
gene12535	LOC110361684	-//-
gene12936	HTR1B	gnl|BL_ORD_ID|2254 sp|Q9N2B7|5HT1B_GORGO 5-hydroxytryptamine receptor 1B OS=Gorilla gorilla gorilla OX=9595 GN=HTR1B PE=3 SV=1//0
gene13002	LGSN	gnl|BL_ORD_ID|216185 sp|Q1ZZS1|LGSN_CANLF Lengsin OS=Canis lupus familiaris OX=9615 GN=LGSN PE=2 SV=1//0
gene13003	LOC110361971	-//-
gene13004	LOC110361970	-//-
gene13035	COL21A1	gnl|BL_ORD_ID|73305 sp|Q96P44|COLA1_HUMAN Collagen alpha-1(XXI) chain OS=Homo sapiens OX=9606 GN=COL21A1 PE=2 SV=1//0
gene13093	DLGAP2	gnl|BL_ORD_ID|100177 sp|Q8BJ42|DLGP2_MOUSE Disks large-associated protein 2 OS=Mus musculus OX=10090 GN=Dlgap2 PE=1 SV=2//0
gene13123	TPO	gnl|BL_ORD_ID|299516 sp|P07202|PERT_HUMAN Thyroid peroxidase OS=Homo sapiens OX=9606 GN=TPO PE=1 SV=4//0
gene13124	LOC110362050	-//-
gene13125	LOC110362051	-//-
gene13126	PXDN	gnl|BL_ORD_ID|330548 sp|Q3UQ28|PXDN_MOUSE Peroxidasin homolog OS=Mus musculus OX=10090 GN=Pxdn PE=1 SV=2//0
gene13127	MYT1L	gnl|BL_ORD_ID|260018 sp|Q9UL68|MYT1L_HUMAN Myelin transcription factor 1-like protein OS=Homo sapiens OX=9606 GN=MYT1L PE=2 SV=3//3.09548e-06
gene13227	NBAS	gnl|BL_ORD_ID|263903 sp|A2RRP1|NBAS_HUMAN Neuroblastoma-amplified sequence OS=Homo sapiens OX=9606 GN=NBAS PE=1 SV=2//0
gene13255	LOC110361965	-//-
gene135	LOC110362586	-//-
gene136	CUNH8orf48	gnl|BL_ORD_ID|60079 sp|Q96LL4|CH048_HUMAN Uncharacterized protein C8orf48 OS=Homo sapiens OX=9606 GN=C8orf48 PE=1 SV=2//1.46344e-40
gene1381	LRP8	gnl|BL_ORD_ID|223425 sp|Q98931|LRP8_CHICK Low-density lipoprotein receptor-related protein 8 OS=Gallus gallus OX=9031 GN=LRP8 PE=1 SV=1//5.12973e-14
gene13842	LOC110362414	-//-
gene13947	LOC110362496	-//-
gene14243	LOC110362640	-//-
gene14493	ESR1	gnl|BL_ORD_ID|122231 sp|P06212|ESR1_CHICK Estrogen receptor OS=Gallus gallus OX=9031 GN=ESR1 PE=2 SV=1//0
gene14494	SYNE1	gnl|BL_ORD_ID|457716 sp|Q8NF91|SYNE1_HUMAN Nesprin-1 OS=Homo sapiens OX=9606 GN=SYNE1 PE=1 SV=4//0
gene1466	DOCK7	gnl|BL_ORD_ID|104512 sp|Q96N67|DOCK7_HUMAN Dedicator of cytokinesis protein 7 OS=Homo sapiens OX=9606 GN=DOCK7 PE=1 SV=4//0
gene1468	LOC110363408	-//-
gene1469	ATG4C	gnl|BL_ORD_ID|31646 sp|Q96DT6|ATG4C_HUMAN Cysteine protease ATG4C OS=Homo sapiens OX=9606 GN=ATG4C PE=1 SV=1//0
gene14826	ACVRL1	gnl|BL_ORD_ID|9395 sp|P37023|ACVL1_HUMAN Serine/threonine-protein kinase receptor R3 OS=Homo sapiens OX=9606 GN=ACVRL1 PE=1 SV=2//0
gene14827	ANKRD33	gnl|BL_ORD_ID|293002 sp|Q8BXP5|PANKY_MOUSE Photoreceptor ankyrin repeat protein OS=Mus musculus OX=10090 GN=Ankrd33 PE=1 SV=2//4.25574e-98
gene14852	ADGRL4	gnl|BL_ORD_ID|12194 sp|Q923X1|AGRL4_MOUSE Adhesion G protein-coupled receptor L4 OS=Mus musculus OX=10090 GN=Adgrl4 PE=2 SV=3//0
gene1511	LRRC7	gnl|BL_ORD_ID|223468 sp|F1MCA7|LRRC7_BOVIN Leucine-rich repeat-containing protein 7 OS=Bos taurus OX=9913 GN=LRRC7 PE=3 SV=3//0
gene16011	PLD5	gnl|BL_ORD_ID|306499 sp|Q8N7P1|PLD5_HUMAN Inactive phospholipase D5 OS=Homo sapiens OX=9606 GN=PLD5 PE=2 SV=2//0
gene16381	LRP1B	gnl|BL_ORD_ID|223398 sp|Q9NZR2|LRP1B_HUMAN Low-density lipoprotein receptor-related protein 1B OS=Homo sapiens OX=9606 GN=LRP1B PE=1 SV=2//0
gene16633	LOC102089574	gnl|BL_ORD_ID|432311 sp|Q13591|SEM5A_HUMAN Semaphorin-5A OS=Homo sapiens OX=9606 GN=SEMA5A PE=1 SV=3//0
gene1707	LOC110364598	-//-
gene17214	LDB3	gnl|BL_ORD_ID|211731 sp|Q9JKS4|LDB3_MOUSE LIM domain-binding protein 3 OS=Mus musculus OX=10090 GN=Ldb3 PE=1 SV=1//6.57359e-30
gene1782	TOLLIP	gnl|BL_ORD_ID|476659 sp|Q5ZK05|TOLIP_CHICK Toll-interacting protein OS=Gallus gallus OX=9031 GN=TOLLIP PE=2 SV=1//3.84051e-138
gene17914	LOC110364319	-//-
gene18076	LOC110364389	-//-
gene18133	CDH12	gnl|BL_ORD_ID|49329 sp|P55289|CAD12_HUMAN Cadherin-12 OS=Homo sapiens OX=9606 GN=CDH12 PE=2 SV=2//0
gene18136	LOC110364433	-//-
gene18137	LOC110364434	-//-
gene18338	LOC110364545	-//-
gene18625	LOC110364685	-//-
gene18876	VIPR1	gnl|BL_ORD_ID|505243 sp|Q91085|VIPR_MELGA Vasoactive intestinal polypeptide receptor OS=Meleagris gallopavo OX=9103 GN=VIPR1 PE=2 SV=2//0
gene18960	SPATA5	gnl|BL_ORD_ID|440319 sp|Q3UMC0|SPAT5_MOUSE Spermatogenesis-associated protein 5 OS=Mus musculus OX=10090 GN=Spata5 PE=1 SV=2//1.59111e-47
gene18963	LOC102092131	-//-
gene18964	SPRY1	gnl|BL_ORD_ID|442713 sp|O43609|SPY1_HUMAN Protein sprouty homolog 1 OS=Homo sapiens OX=9606 GN=SPRY1 PE=1 SV=2//2.94298e-149
gene19051	DLG2	gnl|BL_ORD_ID|100119 sp|Q15700|DLG2_HUMAN Disks large homolog 2 OS=Homo sapiens OX=9606 GN=DLG2 PE=1 SV=3//0
gene19054	LOC110364928	-//-
gene19170	LOC110364986	-//-
gene19171	LOC110364987	-//-
gene1931	LOC110366040	-//-
gene19365	HDAC9	gnl|BL_ORD_ID|168698 sp|Q9UKV0|HDAC9_HUMAN Histone deacetylase 9 OS=Homo sapiens OX=9606 GN=HDAC9 PE=1 SV=2//0
gene19370	SNX13	gnl|BL_ORD_ID|438516 sp|Q9Y5W8|SNX13_HUMAN Sorting nexin-13 OS=Homo sapiens OX=9606 GN=SNX13 PE=1 SV=4//0
gene19371	LOC110365075	-//-
gene19372	LOC110365070	-//-
gene19838	LOC110365268	-//-
gene19871	DSCAM	gnl|BL_ORD_ID|107092 sp|F1NY98|DSCAM_CHICK Down syndrome cell adhesion molecule homolog OS=Gallus gallus OX=9031 GN=DSCAM PE=1 SV=3//9.60606e-11
gene20075	HTR1F	gnl|BL_ORD_ID|2279 sp|Q9N2D9|5HT1F_PANTR 5-hydroxytryptamine receptor 1F (Fragment) OS=Pan troglodytes OX=9598 GN=HTR1F PE=3 SV=1//0
gene20095	LOC110365488	-//-
gene20109	LOC110365297	-//-
gene20252	LOC110365390	-//-
gene20253	LOC110365389	-//-
gene21757	LOC110366233	-//-
gene21758	LOC110366239	-//-
gene22219	LOC110354962	-//-
gene22220	LOC110354963	-//-
gene23039	LOC110355337	-//-
gene23040	LOC102084995	-//-
gene23041	LOC110355338	-//-
gene23203	RIMS2	gnl|BL_ORD_ID|352499 sp|Q9UQ26|RIMS2_HUMAN Regulating synaptic membrane exocytosis protein 2 OS=Homo sapiens OX=9606 GN=RIMS2 PE=1 SV=2//1.18438e-17
gene25111	RPRD1A	gnl|BL_ORD_ID|396759 sp|Q5ZM30|RPR1A_CHICK Regulation of nuclear pre-mRNA domain-containing protein 1A OS=Gallus gallus OX=9031 GN=RPRD1A PE=2 SV=1//4.27285e-154
gene25112	LOC110356148	-//-
gene25113	LOC110356147	-//-
gene25114	LOC102089025	gnl|BL_ORD_ID|132070 sp|Q2V2M9|FHOD3_HUMAN FH1/FH2 domain-containing protein 3 OS=Homo sapiens OX=9606 GN=FHOD3 PE=1 SV=2//8.01888e-84
gene25115	LOC110356145	-//-
gene25394	LOC110356265	-//-
gene25395	LOC110356266	-//-
gene25736	LOC110356438	-//-
gene25737	CACNA2D3	gnl|BL_ORD_ID|49111 sp|Q8IZS8|CA2D3_HUMAN Voltage-dependent calcium channel subunit alpha-2/delta-3 OS=Homo sapiens OX=9606 GN=CACNA2D3 PE=1 SV=1//0
gene25822	KLHL6	gnl|BL_ORD_ID|207318 sp|Q8WZ60|KLHL6_HUMAN Kelch-like protein 6 OS=Homo sapiens OX=9606 GN=KLHL6 PE=1 SV=3//0
gene25823	KLHL24	gnl|BL_ORD_ID|207246 sp|Q6TFL4|KLH24_HUMAN Kelch-like protein 24 OS=Homo sapiens OX=9606 GN=KLHL24 PE=1 SV=1//0
gene25824	YEATS2	gnl|BL_ORD_ID|542961 sp|Q3TUF7|YETS2_MOUSE YEATS domain-containing protein 2 OS=Mus musculus OX=10090 GN=Yeats2 PE=1 SV=2//0
gene25908	TMEM266	gnl|BL_ORD_ID|475084 sp|Q2M3C6|TM266_HUMAN Transmembrane protein 266 OS=Homo sapiens OX=9606 GN=TMEM266 PE=2 SV=2//0
gene26634	PTPRM	gnl|BL_ORD_ID|325960 sp|P28827|PTPRM_HUMAN Receptor-type tyrosine-protein phosphatase mu OS=Homo sapiens OX=9606 GN=PTPRM PE=1 SV=2//0
gene2809	TMEM117	gnl|BL_ORD_ID|474644 sp|Q9H0C3|TM117_HUMAN Transmembrane protein 117 OS=Homo sapiens OX=9606 GN=TMEM117 PE=1 SV=1//0
gene2963	LOC110357088	-//-
gene2980	LOC110357100	-//-
gene2985	LOC110357105	-//-
gene2987	LOC110357077	-//-
gene2991	LOC110357113	-//-
gene3100	LOC110357165	-//-
gene3101	PLAU	gnl|BL_ORD_ID|499431 sp|P15120|UROK_CHICK Urokinase-type plasminogen activator OS=Gallus gallus OX=9031 GN=PLAU PE=2 SV=1//0
gene3102	VCL	gnl|BL_ORD_ID|505171 sp|P12003|VINC_CHICK Vinculin OS=Gallus gallus OX=9031 GN=VCL PE=1 SV=4//0
gene3120	LOC110357174	-//-
gene3158	LOC110357192	-//-
gene3176	LOC110357204	-//-
gene3183	LOC110357209	-//-
gene3268	LOC110357234	-//-
gene3288	LOC110357260	-//-
gene3308	LRRC4C	gnl|BL_ORD_ID|223121 sp|Q9HCJ2|LRC4C_HUMAN Leucine-rich repeat-containing protein 4C OS=Homo sapiens OX=9606 GN=LRRC4C PE=1 SV=1//0
gene3963	LOC110357559	-//-
gene3964	BUD13	gnl|BL_ORD_ID|47468 sp|Q5ZIJ0|BUD13_CHICK BUD13 homolog OS=Gallus gallus OX=9031 GN=BUD13 PE=2 SV=1//0
gene3965	APOA1	gnl|BL_ORD_ID|18969 sp|O42296|APOA1_ANAPL Apolipoprotein A-I OS=Anas platyrhynchos OX=8839 GN=APOA1 PE=2 SV=1//3.02765e-160
gene3966	SIK3	gnl|BL_ORD_ID|435411 sp|Q9Y2K2|SIK3_HUMAN Serine/threonine-protein kinase SIK3 OS=Homo sapiens OX=9606 GN=SIK3 PE=1 SV=4//1.28116e-56
gene4817	SLIT2	gnl|BL_ORD_ID|436576 sp|O94813|SLIT2_HUMAN Slit homolog 2 protein OS=Homo sapiens OX=9606 GN=SLIT2 PE=1 SV=1//1.88788e-08
gene4818	LOC110357955	-//-
gene4819	LOC110357840	-//-
gene4820	LOC110358009	-//-
gene4821	LOC110358004	-//-
gene4822	LOC110358005	-//-
gene4823	LOC110357956	-//-
gene4824	LOC110358006	-//-
gene4825	LCORL	gnl|BL_ORD_ID|211618 sp|Q5ZJK5|LCORL_CHICK Ligand-dependent nuclear receptor corepressor-like protein OS=Gallus gallus OX=9031 GN=LCORL PE=2 SV=2//0
gene5127	PXYLP1	gnl|BL_ORD_ID|330613 sp|Q0IHQ9|PXYP1_XENTR 2-phosphoxylose phosphatase 1 OS=Xenopus tropicalis OX=8364 GN=pxylp1 PE=2 SV=1//0
gene5136	CUNH2orf54	gnl|BL_ORD_ID|53296 sp|Q8CEZ4|CB054_MOUSE Uncharacterized protein C2orf54 homolog OS=Mus musculus OX=10090 PE=1 SV=2//1.89377e-112
gene5137	SNED1	gnl|BL_ORD_ID|438215 sp|Q8TER0|SNED1_HUMAN Sushi, nidogen and EGF-like domain-containing protein 1 OS=Homo sapiens OX=9606 GN=SNED1 PE=2 SV=2//0
gene5138	MTERF4	gnl|BL_ORD_ID|251003 sp|Q7Z6M4|MTEF4_HUMAN Transcription termination factor 4, mitochondrial OS=Homo sapiens OX=9606 GN=MTERF4 PE=1 SV=3//6.56191e-27
gene5420	LOC110358267	-//-
gene5422	LOC110358258	-//-
gene5423	LOC110358260	-//-
gene5424	LOC110358261	-//-
gene5508	KLHL1	gnl|BL_ORD_ID|207305 sp|Q9NR64|KLHL1_HUMAN Kelch-like protein 1 OS=Homo sapiens OX=9606 GN=KLHL1 PE=2 SV=1//0
gene5509	LOC106145663	-//-
gene5510	LOC110358334	-//-
gene5520	PCDH9	gnl|BL_ORD_ID|294697 sp|Q9HC56|PCDH9_HUMAN Protocadherin-9 OS=Homo sapiens OX=9606 GN=PCDH9 PE=1 SV=2//0
gene6277	NOVA1	gnl|BL_ORD_ID|272466 sp|Q9JKN6|NOVA1_MOUSE RNA-binding protein Nova-1 OS=Mus musculus OX=10090 GN=Nova1 PE=1 SV=2//7.86806e-07
gene6283	LOC110358667	-//-
gene644	NRXN1	gnl|BL_ORD_ID|275198 sp|Q9DDD0|NRX1A_CHICK Neurexin-1 (Fragment) OS=Gallus gallus OX=9031 GN=NRXN1 PE=2 SV=1//2.15497e-38
gene6546	WWC3	gnl|BL_ORD_ID|510679 sp|Q9ULE0|WWC3_HUMAN Protein WWC3 OS=Homo sapiens OX=9606 GN=WWC3 PE=1 SV=3//0
gene6547	LOC110358822	-//-
gene6558	LOC110358922	-//-
gene6841	LOC110358992	-//-
gene6842	LOC110358991	-//-
gene6843	LOC110358970	-//-
gene8104	LOC110359448	gnl|BL_ORD_ID|467802 sp|Q9DER5|TEN2_CHICK Teneurin-2 OS=Gallus gallus OX=9031 GN=TENM2 PE=1 SV=1//0
gene8383	LOC110359788	-//-
gene8487	DNAH8	gnl|BL_ORD_ID|109948 sp|Q91XQ0|DYH8_MOUSE Dynein heavy chain 8, axonemal OS=Mus musculus OX=10090 GN=Dnah8 PE=1 SV=2//0
gene8493	LOC102089057	gnl|BL_ORD_ID|202782 sp|Q96T54|KCNKH_HUMAN Potassium channel subfamily K member 17 OS=Homo sapiens OX=9606 GN=KCNK17 PE=2 SV=1//2.98361e-64
gene8525	PLB1	gnl|BL_ORD_ID|306311 sp|Q06HQ7|PLB1_MONDO Phospholipase B1, membrane-associated OS=Monodelphis domestica OX=13616 GN=PLB1 PE=2 SV=1//0
gene870	LOC110359977	-//-
gene9291	LOC110360109	-//-
gene9292	LOC110360118	-//-
gene9293	KCNH8	gnl|BL_ORD_ID|202706 sp|Q96L42|KCNH8_HUMAN Potassium voltage-gated channel subfamily H member 8 OS=Homo sapiens OX=9606 GN=KCNH8 PE=2 SV=2//0
gene971	RBMS1	gnl|BL_ORD_ID|340828 sp|Q3ZBP3|RBMS1_BOVIN RNA-binding motif, single-stranded-interacting protein 1 OS=Bos taurus OX=9913 GN=RBMS1 PE=2 SV=1//0

## Sheet: WK-vs-SK. SK selected gene list
Gene_id	Gene_Name	swissprot
gene10657	DOK6	gnl|BL_ORD_ID|104652 sp|Q2MHE5|DOK6_MOUSE Docking protein 6 OS=Mus musculus OX=10090 GN=Dok6 PE=2 SV=1//0
gene108	LOC110361172	-//-
gene109	LOC102096955	gnl|BL_ORD_ID|111889 sp|Q90328|EDNRB_COTJA Endothelin receptor type B (Fragment) OS=Coturnix japonica OX=93934 GN=EDNRB PE=2 SV=1//9.92052e-165
gene110	LOC102085362	gnl|BL_ORD_ID|391563 sp|Q5XK67|RPAC2_XENLA DNA-directed RNA polymerases I and III subunit RPAC2 OS=Xenopus laevis OX=8355 GN=polr1d PE=3 SV=1//3.26008e-53
gene111	VAMP7	gnl|BL_ORD_ID|501966 sp|Q5ZL74|VAMP7_CHICK Vesicle-associated membrane protein 7 OS=Gallus gallus OX=9031 GN=VAMP7 PE=2 SV=1//2.05645e-135
gene112	LOC110361355	-//-
gene11421	GPC6	gnl|BL_ORD_ID|157885 sp|Q9Y625|GPC6_HUMAN Glypican-6 OS=Homo sapiens OX=9606 GN=GPC6 PE=1 SV=1//0
gene1160	PLPPR5	gnl|BL_ORD_ID|306933 sp|Q32ZL2|PLPR5_HUMAN Phospholipid phosphatase-related protein type 5 OS=Homo sapiens OX=9606 GN=PLPPR5 PE=2 SV=2//3.19058e-150
gene11600	MID1	gnl|BL_ORD_ID|479571 sp|O15344|TRI18_HUMAN E3 ubiquitin-protein ligase Midline-1 OS=Homo sapiens OX=9606 GN=MID1 PE=1 SV=1//0
gene11602	LOC110361192	-//-
gene1161	LOC110361728	-//-
gene1162	FRRS1	gnl|BL_ORD_ID|138226 sp|Q6ZNA5|FRRS1_HUMAN Ferric-chelate reductase 1 OS=Homo sapiens OX=9606 GN=FRRS1 PE=2 SV=2//0
gene1163	PLPPR4	gnl|BL_ORD_ID|306930 sp|Q7Z2D5|PLPR4_HUMAN Phospholipid phosphatase-related protein type 4 OS=Homo sapiens OX=9606 GN=PLPPR4 PE=1 SV=1//0
gene1164	PALMD	gnl|BL_ORD_ID|291227 sp|Q2MJV9|PALMD_PIG Palmdelphin OS=Sus scrofa OX=9823 GN=PALMD PE=2 SV=1//1.32537e-156
gene11693	LOC110361256	-//-
gene11851	LOC110361380	-//-
gene11852	LOC110361385	-//-
gene11863	BDKRB2	gnl|BL_ORD_ID|45016 sp|P30411|BKRB2_HUMAN B2 bradykinin receptor OS=Homo sapiens OX=9606 GN=BDKRB2 PE=1 SV=2//4.19177e-118
gene11876	LOC102088134	gnl|BL_ORD_ID|2716 sp|P23035|A1AF_RABIT Alpha-1-antiproteinase F OS=Oryctolagus cuniculus OX=9986 PE=1 SV=1//1.02466e-100
gene11877	LOC102091027	gnl|BL_ORD_ID|2730 sp|P38029|A1AT2_HORSE Alpha-1-antiproteinase 2 OS=Equus caballus OX=9796 PE=1 SV=2//1.90355e-100
gene11878	LOC102091201	gnl|BL_ORD_ID|2745 sp|Q03044|A1AT_DIDVI Alpha-1-antiproteinase OS=Didelphis virginiana OX=9267 PE=1 SV=1//3.85946e-104
gene12128	WARS2	gnl|BL_ORD_ID|461797 sp|Q9UGM6|SYWM_HUMAN Tryptophan--tRNA ligase, mitochondrial OS=Homo sapiens OX=9606 GN=WARS2 PE=1 SV=1//4.62201e-110
gene12129	LOC110361517	-//-
gene12315	SYNE2	gnl|BL_ORD_ID|457718 sp|Q8WXH0|SYNE2_HUMAN Nesprin-2 OS=Homo sapiens OX=9606 GN=SYNE2 PE=1 SV=3//0
gene12316	LOC110361556	-//-
gene12629	HECW1	gnl|BL_ORD_ID|169041 sp|Q76N89|HECW1_HUMAN E3 ubiquitin-protein ligase HECW1 OS=Homo sapiens OX=9606 GN=HECW1 PE=1 SV=3//0
gene12630	LOC110361761	-//-
gene12690	LOC102087407	gnl|BL_ORD_ID|230228 sp|Q63406|MCF2L_RAT Guanine nucleotide exchange factor DBS OS=Rattus norvegicus OX=10116 GN=Mcf2l PE=1 SV=3//0
gene12799	ABI3BP	gnl|BL_ORD_ID|464655 sp|Q7Z7G0|TARSH_HUMAN Target of Nesh-SH3 OS=Homo sapiens OX=9606 GN=ABI3BP PE=1 SV=1//2.18061e-09
gene13053	LOC110362096	-//-
gene13093	DLGAP2	gnl|BL_ORD_ID|100177 sp|Q8BJ42|DLGP2_MOUSE Disks large-associated protein 2 OS=Mus musculus OX=10090 GN=Dlgap2 PE=1 SV=2//0
gene13163	LOC110362143	-//-
gene13219	LOC110362089	-//-
gene13220	LOC110362088	-//-
gene13224	LOC110362128	-//-
gene14241	VSTM2A	gnl|BL_ORD_ID|508646 sp|Q8TAG5|VTM2A_HUMAN V-set and transmembrane domain-containing protein 2A OS=Homo sapiens OX=9606 GN=VSTM2A PE=1 SV=3//5.85307e-136
gene14242	LOC110362647	-//-
gene14243	LOC110362640	-//-
gene14493	ESR1	gnl|BL_ORD_ID|122231 sp|P06212|ESR1_CHICK Estrogen receptor OS=Gallus gallus OX=9031 GN=ESR1 PE=2 SV=1//0
gene14689	LOC110362849	-//-
gene14710	LOC110362865	-//-
gene14713	LOC110362873	-//-
gene14714	LOC110362880	-//-
gene14715	LOC110362869	-//-
gene14716	LOC110362870	-//-
gene14718	LOC110362867	-//-
gene14731	LOC110362874	-//-
gene14732	LOC110362877	-//-
gene14751	UBN2	gnl|BL_ORD_ID|493353 sp|E1B7L7|UBN2_BOVIN Ubinuclein-2 OS=Bos taurus OX=9913 GN=UBN2 PE=3 SV=1//1.16926e-71
gene14752	LOC110362885	-//-
gene15728	NEURL1	gnl|BL_ORD_ID|268074 sp|O76050|NEUL1_HUMAN E3 ubiquitin-protein ligase NEURL1 OS=Homo sapiens OX=9606 GN=NEURL1 PE=2 SV=1//0
gene15731	SH3PXD2A	gnl|BL_ORD_ID|440608 sp|Q5TCZ1|SPD2A_HUMAN SH3 and PX domain-containing protein 2A OS=Homo sapiens OX=9606 GN=SH3PXD2A PE=1 SV=1//0
gene15732	LOC110363291	-//-
gene15733	LOC110363289	-//-
gene15748	LOC110363319	-//-
gene16035	SMYD3	gnl|BL_ORD_ID|438090 sp|Q9H7B4|SMYD3_HUMAN Histone-lysine N-methyltransferase SMYD3 OS=Homo sapiens OX=9606 GN=SMYD3 PE=1 SV=4//9.10528e-156
gene16493	COL4A1	gnl|BL_ORD_ID|69878 sp|P02462|CO4A1_HUMAN Collagen alpha-1(IV) chain OS=Homo sapiens OX=9606 GN=COL4A1 PE=1 SV=3//5.99779e-06
gene17138	LOC110363959	-//-
gene17554	LOC110364159	-//-
gene17971	ESRRG	gnl|BL_ORD_ID|121902 sp|P62510|ERR3_RAT Estrogen-related receptor gamma OS=Rattus norvegicus OX=10116 GN=Esrrg PE=2 SV=1//0
gene17972	LOC110364345	-//-
gene18133	CDH12	gnl|BL_ORD_ID|49329 sp|P55289|CAD12_HUMAN Cadherin-12 OS=Homo sapiens OX=9606 GN=CDH12 PE=2 SV=2//0
gene18136	LOC110364433	-//-
gene18696	LOC110364742	-//-
gene18697	LOC110364740	-//-
gene18752	OXR1	gnl|BL_ORD_ID|288892 sp|Q8N573|OXR1_HUMAN Oxidation resistance protein 1 OS=Homo sapiens OX=9606 GN=OXR1 PE=1 SV=2//0
gene18756	LOC110364760	-//-
gene18757	LOC102086425	gnl|BL_ORD_ID|4568 sp|Q8N0Z2|ABRA_HUMAN Actin-binding Rho-activating protein OS=Homo sapiens OX=9606 GN=ABRA PE=2 SV=1//3.1968e-83
gene18960	SPATA5	gnl|BL_ORD_ID|440319 sp|Q3UMC0|SPAT5_MOUSE Spermatogenesis-associated protein 5 OS=Mus musculus OX=10090 GN=Spata5 PE=1 SV=2//1.59111e-47
gene18962	LOC110364873	-//-
gene18963	LOC102092131	-//-
gene18964	SPRY1	gnl|BL_ORD_ID|442713 sp|O43609|SPY1_HUMAN Protein sprouty homolog 1 OS=Homo sapiens OX=9606 GN=SPRY1 PE=1 SV=2//2.94298e-149
gene19051	DLG2	gnl|BL_ORD_ID|100119 sp|Q15700|DLG2_HUMAN Disks large homolog 2 OS=Homo sapiens OX=9606 GN=DLG2 PE=1 SV=3//0
gene19054	LOC110364928	-//-
gene19096	PRKCE	gnl|BL_ORD_ID|207818 sp|Q02156|KPCE_HUMAN Protein kinase C epsilon type OS=Homo sapiens OX=9606 GN=PRKCE PE=1 SV=1//0
gene19099	LOC110364949	-//-
gene19169	LOC110364990	-//-
gene19171	LOC110364987	-//-
gene1922	SBF2	gnl|BL_ORD_ID|251644 sp|Q86WG5|MTMRD_HUMAN Myotubularin-related protein 13 OS=Homo sapiens OX=9606 GN=SBF2 PE=1 SV=1//0
gene19433	GPRIN3	gnl|BL_ORD_ID|160939 sp|Q8BWS5|GRIN3_MOUSE G protein-regulated inducer of neurite outgrowth 3 OS=Mus musculus OX=10090 GN=Gprin3 PE=1 SV=1//3.42888e-14
gene2003	LOC110354952	-//-
gene20096	LOC110365474	-//-
gene20097	LOC110365475	-//-
gene20098	LOC110365406	-//-
gene20099	LOC110365407	-//-
gene20112	ROBO1	gnl|BL_ORD_ID|390959 sp|Q9Y6N7|ROBO1_HUMAN Roundabout homolog 1 OS=Homo sapiens OX=9606 GN=ROBO1 PE=1 SV=1//0
gene20120	LOC110365402	-//-
gene20121	ROBO2	gnl|BL_ORD_ID|390963 sp|Q7TPD3|ROBO2_MOUSE Roundabout homolog 2 OS=Mus musculus OX=10090 GN=Robo2 PE=1 SV=2//1.28541e-114
gene20123	LOC110365404	-//-
gene20124	LOC110365403	-//-
gene20125	LOC110365405	-//-
gene20209	ZBTB20	gnl|BL_ORD_ID|554613 sp|Q9HC78|ZBT20_HUMAN Zinc finger and BTB domain-containing protein 20 OS=Homo sapiens OX=9606 GN=ZBTB20 PE=1 SV=3//0
gene20211	LOC110365369	-//-
gene20212	DRD3	gnl|BL_ORD_ID|106391 sp|P30728|DRD3_MOUSE D(3) dopamine receptor OS=Mus musculus OX=10090 GN=Drd3 PE=2 SV=1//1.07245e-145
gene20311	LOC110365537	-//-
gene20322	DNAJC1	gnl|BL_ORD_ID|103352 sp|Q61712|DNJC1_MOUSE DnaJ homolog subfamily C member 1 OS=Mus musculus OX=10090 GN=Dnajc1 PE=1 SV=1//0
gene20341	LOC110365548	-//-
gene20342	SLC39A12	gnl|BL_ORD_ID|425797 sp|Q504Y0|S39AC_HUMAN Zinc transporter ZIP12 OS=Homo sapiens OX=9606 GN=SLC39A12 PE=2 SV=3//0
gene20424	RAPGEF4	gnl|BL_ORD_ID|391948 sp|Q8WZA2|RPGF4_HUMAN Rap guanine nucleotide exchange factor 4 OS=Homo sapiens OX=9606 GN=RAPGEF4 PE=1 SV=1//2.71744e-11
gene20554	CDK17	gnl|BL_ORD_ID|57875 sp|Q00537|CDK17_HUMAN Cyclin-dependent kinase 17 OS=Homo sapiens OX=9606 GN=CDK17 PE=1 SV=2//0
gene20555	LOC110365656	-//-
gene20603	SAMD4A	gnl|BL_ORD_ID|437299 sp|Q9UPU9|SMAG1_HUMAN Protein Smaug homolog 1 OS=Homo sapiens OX=9606 GN=SAMD4A PE=1 SV=3//0
gene20687	LOC110365745	-//-
gene20688	TRNAT-AGU	-//-
gene21018	NBEA	gnl|BL_ORD_ID|263910 sp|Q8NFP9|NBEA_HUMAN Neurobeachin OS=Homo sapiens OX=9606 GN=NBEA PE=1 SV=3//0
gene21202	LOC110365994	-//-
gene21203	LOC110366020	-//-
gene21429	LOC110366082	-//-
gene21745	LOC110366240	-//-
gene21752	PKDCC	gnl|BL_ORD_ID|305813 sp|Q504Y2|PKDCC_HUMAN Extracellular tyrosine-protein kinase PKDCC OS=Homo sapiens OX=9606 GN=PKDCC PE=2 SV=2//0
gene21753	LOC110366225	-//-
gene21754	LOC110366227	-//-
gene21755	EML4	gnl|BL_ORD_ID|117502 sp|Q3UMY5|EMAL4_MOUSE Echinoderm microtubule-associated protein-like 4 OS=Mus musculus OX=10090 GN=Eml4 PE=1 SV=1//0
gene21756	LOC110366228	-//-
gene22409	LOC110355034	-//-
gene22410	BCHE	gnl|BL_ORD_ID|63041 sp|P21927|CHLE_RABIT Cholinesterase OS=Oryctolagus cuniculus OX=9986 GN=BCHE PE=2 SV=1//0
gene22411	LOC102095601	-//-
gene22412	LOC110355038	-//-
gene22413	LOC110355029	-//-
gene22903	PPP1R1C	gnl|BL_ORD_ID|313482 sp|Q5R853|PPR1C_PONAB Protein phosphatase 1 regulatory subunit 1C OS=Pongo abelii OX=9601 GN=PPP1R1C PE=3 SV=1//5.31484e-24
gene23868	IFNG	gnl|BL_ORD_ID|189850 sp|O57603|IFNG_MELGA Interferon gamma OS=Meleagris gallopavo OX=9103 GN=IFNG PE=3 SV=1//2.91393e-73
gene23869	IL26	gnl|BL_ORD_ID|191108 sp|Q9NPH9|IL26_HUMAN Interleukin-26 OS=Homo sapiens OX=9606 GN=IL26 PE=1 SV=1//1.31904e-31
gene23870	IL22	gnl|BL_ORD_ID|191094 sp|Q9GZX6|IL22_HUMAN Interleukin-22 OS=Homo sapiens OX=9606 GN=IL22 PE=1 SV=1//2.05397e-43
gene23871	LOC110355646	-//-
gene24017	LOC110355721	-//-
gene24074	NXPH1	gnl|BL_ORD_ID|283205 sp|Q5R530|NXPH1_PONAB Neurexophilin-1 OS=Pongo abelii OX=9601 GN=NXPH1 PE=2 SV=1//0
gene24451	LOC110355865	-//-
gene2491	LOC110356814	-//-
gene24976	PDE1A	gnl|BL_ORD_ID|295939 sp|P54750|PDE1A_HUMAN Calcium/calmodulin-dependent 3&apos;,5&apos;-cyclic nucleotide phosphodiesterase 1A OS=Homo sapiens OX=9606 GN=PDE1A PE=2 SV=2//0
gene25106	SYT1	gnl|BL_ORD_ID|460652 sp|P47191|SYT1_CHICK Synaptotagmin-1 OS=Gallus gallus OX=9031 GN=SYT1 PE=2 SV=1//0
gene25118	LOC110356151	-//-
gene2531	CDH18	gnl|BL_ORD_ID|49345 sp|Q13634|CAD18_HUMAN Cadherin-18 OS=Homo sapiens OX=9606 GN=CDH18 PE=2 SV=1//0
gene2535	LOC110356854	-//-
gene2536	LOC110356855	-//-
gene2558	ANO4	gnl|BL_ORD_ID|17289 sp|Q32M45|ANO4_HUMAN Anoctamin-4 OS=Homo sapiens OX=9606 GN=ANO4 PE=2 SV=1//0
gene2559	LOC110356863	-//-
gene26161	LOC110356606	-//-
gene26634	PTPRM	gnl|BL_ORD_ID|325960 sp|P28827|PTPRM_HUMAN Receptor-type tyrosine-protein phosphatase mu OS=Homo sapiens OX=9606 GN=PTPRM PE=1 SV=2//0
gene2999	VEGFC	gnl|BL_ORD_ID|503700 sp|P49767|VEGFC_HUMAN Vascular endothelial growth factor C OS=Homo sapiens OX=9606 GN=VEGFC PE=1 SV=1//0
gene3102	VCL	gnl|BL_ORD_ID|505171 sp|P12003|VINC_CHICK Vinculin OS=Gallus gallus OX=9031 GN=VCL PE=1 SV=4//0
gene3120	LOC110357174	-//-
gene3179	DIAPH2	gnl|BL_ORD_ID|99399 sp|O60879|DIAP2_HUMAN Protein diaphanous homolog 2 OS=Homo sapiens OX=9606 GN=DIAPH2 PE=1 SV=1//0
gene3180	LOC110357206	-//-
gene3287	LOC110357278	-//-
gene3288	LOC110357260	-//-
gene3307	LOC110357284	-//-
gene3308	LRRC4C	gnl|BL_ORD_ID|223121 sp|Q9HCJ2|LRC4C_HUMAN Leucine-rich repeat-containing protein 4C OS=Homo sapiens OX=9606 GN=LRRC4C PE=1 SV=1//0
gene3335	SYT13	gnl|BL_ORD_ID|460632 sp|Q7L8C5|SYT13_HUMAN Synaptotagmin-13 OS=Homo sapiens OX=9606 GN=SYT13 PE=1 SV=1//2.45434e-176
gene3336	LOC110357274	-//-
gene4047	LOC110357590	-//-
gene4048	LOC110357589	-//-
gene4049	LOC110357591	-//-
gene4050	TRNAN-GUU	-//-
gene4326	MANEA	gnl|BL_ORD_ID|227825 sp|Q5SRI9|MANEA_HUMAN Glycoprotein endo-alpha-1,2-mannosidase OS=Homo sapiens OX=9606 GN=MANEA PE=1 SV=1//0
gene4703	LIMCH1	gnl|BL_ORD_ID|217199 sp|Q9UPQ0|LIMC1_HUMAN LIM and calponin homology domains-containing protein 1 OS=Homo sapiens OX=9606 GN=LIMCH1 PE=1 SV=4//1.55159e-143
gene4813	KCNIP4	gnl|BL_ORD_ID|202517 sp|Q99MG9|KCIP4_RAT Kv channel-interacting protein 4 OS=Rattus norvegicus OX=10116 GN=Kcnip4 PE=1 SV=1//2.64046e-131
gene4817	SLIT2	gnl|BL_ORD_ID|436576 sp|O94813|SLIT2_HUMAN Slit homolog 2 protein OS=Homo sapiens OX=9606 GN=SLIT2 PE=1 SV=1//1.88788e-08
gene4874	CLNK	gnl|BL_ORD_ID|66013 sp|Q9QZE2|CLNK_MOUSE Cytokine-dependent hematopoietic cell linker OS=Mus musculus OX=10090 GN=Clnk PE=1 SV=1//2.36168e-59
gene4875	ZNF518B	gnl|BL_ORD_ID|554144 sp|Q9C0D4|Z518B_HUMAN Zinc finger protein 518B OS=Homo sapiens OX=9606 GN=ZNF518B PE=1 SV=2//1.91186e-69
gene4904	LOC102090341	gnl|BL_ORD_ID|798 sp|Q9Y2T4|2ABG_HUMAN Serine/threonine-protein phosphatase 2A 55 kDa regulatory subunit B gamma isoform OS=Homo sapiens OX=9606 GN=PPP2R2C PE=1 SV=4//0
gene5375	LOC110358229	gnl|BL_ORD_ID|441372 sp|Q8K450|SPG16_MOUSE Sperm-associated antigen 16 protein OS=Mus musculus OX=10090 GN=Spag16 PE=1 SV=1//1.03358e-08
gene5508	KLHL1	gnl|BL_ORD_ID|207305 sp|Q9NR64|KLHL1_HUMAN Kelch-like protein 1 OS=Homo sapiens OX=9606 GN=KLHL1 PE=2 SV=1//0
gene5529	LOC110358302	-//-
gene5545	PCDH17	gnl|BL_ORD_ID|294564 sp|O14917|PCD17_HUMAN Protocadherin-17 OS=Homo sapiens OX=9606 GN=PCDH17 PE=2 SV=2//0
gene6003	LOC110358561	-//-
gene6004	LOC110358562	-//-
gene6007	LOC110358566	-//-
gene6008	LOC110358564	-//-
gene6009	LOC110358565	-//-
gene6492	LOC110358757	-//-
gene6493	LOC110358758	-//-
gene6556	ANOS1	gnl|BL_ORD_ID|201462 sp|P33005|KALM_CHICK Anosmin-1 OS=Gallus gallus OX=9031 GN=ANOS1 PE=2 SV=2//0
gene6557	LOC110358935	-//-
gene6558	LOC110358922	-//-
gene6561	LOC110358826	-//-
gene6578	LOC110358914	-//-
gene7204	CTNND2	gnl|BL_ORD_ID|81357 sp|Q9UQB3|CTND2_HUMAN Catenin delta-2 OS=Homo sapiens OX=9606 GN=CTNND2 PE=1 SV=3//2.89063e-46
gene7536	CA10	gnl|BL_ORD_ID|49646 sp|Q5R4U0|CAH10_PONAB Carbonic anhydrase-related protein 10 OS=Pongo abelii OX=9601 GN=CA10 PE=2 SV=1//0
gene7537	LOC110359287	-//-
gene7991	TRPC7	gnl|BL_ORD_ID|483300 sp|Q9HCX4|TRPC7_HUMAN Short transient receptor potential channel 7 OS=Homo sapiens OX=9606 GN=TRPC7 PE=1 SV=1//0
gene8487	DNAH8	gnl|BL_ORD_ID|109948 sp|Q91XQ0|DYH8_MOUSE Dynein heavy chain 8, axonemal OS=Mus musculus OX=10090 GN=Dnah8 PE=1 SV=2//0
gene8493	LOC102089057	gnl|BL_ORD_ID|202782 sp|Q96T54|KCNKH_HUMAN Potassium channel subfamily K member 17 OS=Homo sapiens OX=9606 GN=KCNK17 PE=2 SV=1//2.98361e-64
gene864	ADARB2	gnl|BL_ORD_ID|345317 sp|Q9JI20|RED2_MOUSE Double-stranded RNA-specific editase B2 OS=Mus musculus OX=10090 GN=Adarb2 PE=2 SV=2//0
gene865	LOC110360051	-//-
gene870	LOC110359977	-//-
gene8851	AGBL1	gnl|BL_ORD_ID|54172 sp|Q96MI9|CBPC4_HUMAN Cytosolic carboxypeptidase 4 OS=Homo sapiens OX=9606 GN=AGBL1 PE=1 SV=2//0
gene9293	KCNH8	gnl|BL_ORD_ID|202706 sp|Q96L42|KCNH8_HUMAN Potassium voltage-gated channel subfamily H member 8 OS=Homo sapiens OX=9606 GN=KCNH8 PE=2 SV=2//0
gene9339	LOC110360152	-//-
gene979	GCG	gnl|BL_ORD_ID|155234 sp|P68259|GLUC_CHICK Glucagon OS=Gallus gallus OX=9031 GN=GCG PE=1 SV=1//3.83367e-138
gene980	LOC102090999	gnl|BL_ORD_ID|432715 sp|Q12884|SEPR_HUMAN Prolyl endopeptidase FAP OS=Homo sapiens OX=9606 GN=FAP PE=1 SV=5//0
