# Supplementary material for: Whole‐genome sequencing reveals the artificial selection and local environmental adaptability of pigeons (Columba livia)
Source: Evol Appl. 2021 Aug 5;15(4):603–17. doi: 10.1111/eva.13284 (PMC9046921; doi:10.1111/eva.13284)
Supplement: Supplementary file 9 — Table S8 [file EVA-15-603-s017.xlsx]

## Sheet: Sheet 1
Gene ID	Gene name	Swissprot
gene10657	DOK6	gnl|BL_ORD_ID|104652 sp|Q2MHE5|DOK6_MOUSE Docking protein 6 OS=Mus musculus OX=10090 GN=Dok6 PE=2 SV=1//0
gene109	LOC102096955	gnl|BL_ORD_ID|111889 sp|Q90328|EDNRB_COTJA Endothelin receptor type B (Fragment) OS=Coturnix japonica OX=93934 GN=EDNRB PE=2 SV=1//9.92052e-165
gene110	LOC102085362	gnl|BL_ORD_ID|391563 sp|Q5XK67|RPAC2_XENLA DNA-directed RNA polymerases I and III subunit RPAC2 OS=Xenopus laevis OX=8355 GN=polr1d PE=3 SV=1//3.26008e-53
gene1160	PLPPR5	gnl|BL_ORD_ID|306933 sp|Q32ZL2|PLPR5_HUMAN Phospholipid phosphatase-related protein type 5 OS=Homo sapiens OX=9606 GN=PLPPR5 PE=2 SV=2//3.19058e-150
gene14493	ESR1	gnl|BL_ORD_ID|122231 sp|P06212|ESR1_CHICK Estrogen receptor OS=Gallus gallus OX=9031 GN=ESR1 PE=2 SV=1//0
gene18960	SPATA5	gnl|BL_ORD_ID|440319 sp|Q3UMC0|SPAT5_MOUSE Spermatogenesis-associated protein 5 OS=Mus musculus OX=10090 GN=Spata5 PE=1 SV=2//1.59111e-47
gene3288	LOC110357260	-//-
gene3308	LRRC4C	gnl|BL_ORD_ID|223121 sp|Q9HCJ2|LRC4C_HUMAN Leucine-rich repeat-containing protein 4C OS=Homo sapiens OX=9606 GN=LRRC4C PE=1 SV=1//0
gene6558	LOC110358922	-//-
