# Supplementary material for: Whole‐genome sequencing reveals the artificial selection and local environmental adaptability of pigeons (Columba livia)
Source: Evol Appl. 2021 Aug 5;15(4):603–17. doi: 10.1111/eva.13284 (PMC9046921; doi:10.1111/eva.13284)
Supplement: Supplementary file 10 — Table S9 [file EVA-15-603-s019.xlsx]

## Sheet: Sheet 1
Gene ID	Gene name
gene10699	IGFN1
gene10700	PKP1
gene11233	UBE2I
gene11234	LOC102087696
gene11611	LOC110361199
gene11612	LOC110361197
gene11613	LOC110361195
gene11614	LOC110361205
gene12518	NKAIN3
gene12519	LOC110361693
gene13093	DLGAP2
gene13127	MYT1L
gene14053	LOC110362547
gene14054	LOC110362543
gene14055	LOC110362548
gene14057	LOC102095526
gene15125	LOC110363037
gene15422	MED1
gene15423	CDK12
gene15606	RBFOX1
gene16389	ARHGAP15
gene16390	LOC110363604
gene16391	LOC110363603
gene16392	GTDC1
gene16533	CRACR2B
gene16535	CD151
gene17879	LOC110364305
gene17880	TEX30
gene17881	KDELC1
gene18446	TRNAK-UUU
gene18447	TRNAK-UUU
gene18448	LOC110364671
gene18449	MDM4
gene18450	LOC110364662
gene18451	LRRN2
gene18452	LOC110364639
gene18453	LOC110364638
gene20619	LOC110365695
gene21063	ABHD12
gene21065	LOC102096032
gene21089	LOC110365939
gene21090	LOC110365942
gene21091	LOC110365941
gene21092	LOC110365943
gene21093	LOC110365938
gene21486	LOC102090370
gene21487	TSN
gene21488	NIFK
gene21489	CLASP1
gene22112	CDKL5
gene22114	LOC110354930
gene22658	BICDL1
gene22659	RAB35
gene22660	GCN1
gene22784	P3H2
gene23522	WIPF2
gene23523	CDC6
gene23765	NCS1
gene23766	HMCN2
gene23767	ASS1
gene23768	FUBP3
gene24603	LOC110355957
gene24604	MAP1LC3A
gene24605	DYNLRB1
gene24607	ITCH
gene24608	LOC110355955
gene24609	AHCY
gene24610	ASIP
gene2507	LOC110355796
gene2508	ZFP64
gene2525	LOC110356840
gene2528	LOC102088783
gene2529	EIF2S2
gene25361	MMP24
gene25362	LOC110356249
gene26160	LOC102090327
gene26161	LOC110356606
gene26167	TNS4
gene26168	IGFBP4
gene26169	LOC102091719
gene26170	TOP2A
gene26171	RARA
gene4510	PAPPA2
gene5390	KANSL1L
gene5391	LOC110358240
gene5392	RPE
gene5393	UNC80
gene5632	LOC110358376
gene5633	LOC110358375
gene8030	UBE2B
gene8031	LOC110359517
gene8032	PPP2CA
gene8033	LOC110359519
gene8034	SKP1
gene8622	PXN
gene8623	LOC102084215
gene8624	RPLP0
gene8915	LOC110359978
gene8921	LOC110359956
gene8979	LOC102093306
gene8980	LOC110359995
gene903	LOC110360244
gene904	LOC110360252
gene905	LOC110360078
gene906	TNS1
gene907	RUFY4
gene908	LOC102098998
gene909	ARPC2
gene910	AAMP
gene922	RNF25
gene923	STK36
gene924	TTLL4
gene925	PRKAG3
gene926	LOC102085729
gene927	WNT6
gene928	WNT10A
gene973	LOC110360493
gene974	TANK
