# Supplementary material for: Whole‐genome sequencing reveals the artificial selection and local environmental adaptability of pigeons (Columba livia)
Source: Evol Appl. 2021 Aug 5;15(4):603–17. doi: 10.1111/eva.13284 (PMC9046921; doi:10.1111/eva.13284)
Supplement: Supplementary file 11 — Table S10 [file EVA-15-603-s013.xlsx]

## Sheet: Sheet 1
Gene ID	Gene name
gene10662	LOC110360791
gene10663	LOC110360756
gene109	LOC102096955
gene110	LOC102085362
gene1160	PLPPR5
gene15606	RBFOX1
gene18179	LOC106145884
gene18180	IGFBP1
gene18183	LOC110364444
gene18186	TNS3
gene18187	LOC110364465
gene1872	LOC110365699
gene1873	LOC110365717
gene19121	ADCY8
gene2963	LOC110357088
gene4748	LOC110357913
gene4752	LOC110357916
gene4753	LOC110357915
gene4823	LOC110357956
gene4825	LCORL
gene4826	LOC102086651
