# Supplementary material for: Whole‐genome sequencing reveals the artificial selection and local environmental adaptability of pigeons (Columba livia)
Source: Evol Appl. 2021 Aug 5;15(4):603–17. doi: 10.1111/eva.13284 (PMC9046921; doi:10.1111/eva.13284)
Supplement: Supplementary file 12 — Table S11 [file EVA-15-603-s006.xlsx]

## Sheet: Sheet 1
Gene ID	Gene name
gene15606	RBFOX1
gene4748	LOC110357913
gene4752	LOC110357916
gene4753	LOC110357915
