# Supplementary material for: Whole‐genome sequencing reveals the artificial selection and local environmental adaptability of pigeons (Columba livia)
Source: Evol Appl. 2021 Aug 5;15(4):603–17. doi: 10.1111/eva.13284 (PMC9046921; doi:10.1111/eva.13284)
Supplement: Supplementary file 13 — Table S12 [file EVA-15-603-s010.xlsx]

## Sheet: Sheet 1
Gene ID	Gene name
gene126	LOC102098935
gene14494	SYNE1
gene15113	DMD
gene16057	DHX57
gene16058	MORN2
gene16059	ARHGEF33
gene16061	SOS1
gene16062	LOC110363469
gene16063	LOC110363470
gene16064	MAP4K3
gene16065	LOC110363472
gene16631	LOC110363730
gene16632	LOC110363729
gene17628	CTDP1
gene17631	ATP9B
gene17632	LOC110364183
gene17857	LOC110364260
gene18275	CAPS2
gene18276	LOC102092564
gene18277	LOC102092743
gene18278	LOC102089950
gene18280	KRR1
gene18281	LOC110364530
gene18663	LOC102092424
gene2362	OPRL1
gene2363	NPBWR2
gene2364	LOC110356137
gene2365	LOC110355748
gene2366	LOC110356143
gene2425	CDH4
gene2427	LOC110356479
gene3130	DLG5
gene3240	ACSL1
gene3254	TLR3
gene3255	FAM149A
gene3256	LOC102094099
gene3257	LOC102094289
gene3258	LOC102094577
gene3259	LOC102095249
gene3260	LOC110357233
gene3261	LOC110357254
gene3262	LOC102097201
gene3337	MRPS33
gene3338	LOC110357298
gene3339	BRAF
gene5080	MSANTD4
gene5081	GRIA4
gene5422	LOC110358258
gene7615	B3GNTL1
gene7876	SGCD
gene8694	LOC102092721
gene8695	PLEKHM3
gene977	SLC4A10
gene9820	TERF2
gene9821	TMED6
gene9822	NIP7
gene9823	COG8
gene9824	PDF
gene9825	VPS4A
gene9826	SNTB2
gene9827	UTP4
gene9828	CHTF8
gene9829	HAS3
gene9830	TANGO6
gene9831	CDH1
gene9832	LOC110360397
gene9833	LOC102087159
gene9834	LOC102087338
gene9835	GAS8
gene9836	DBNDD1
gene9837	DEF8
gene9838	TUBB3
gene9839	MC1R
