# Supplementary material for: Whole‐genome sequencing reveals the artificial selection and local environmental adaptability of pigeons (Columba livia)
Source: Evol Appl. 2021 Aug 5;15(4):603–17. doi: 10.1111/eva.13284 (PMC9046921; doi:10.1111/eva.13284)
Supplement: Supplementary file 14 — Table S13 [file EVA-15-603-s005.xlsx]

## Sheet: Table S8. HPO gProfiler_hsapien
source	term_name	term_id	adjusted_p_value	negative_log10_of_adjusted_p_value	term_size	query_size	intersection_size	effective_domain_size	intersections
HP	Strabismus	HP:0000486	2.6917e-05	4.56997	835	43	8	60612	SYNE1,SOS1,CTDP1,BRAF,GRIA4,COG8,TUBB3,MC1R
HP	Abnormal nervous system physiology	HP:0012638	2.6917e-05	4.56997	3053	43	13	60612	SYNE1,DMD,SOS1,CTDP1,TLR3,BRAF,GRIA4,SGCD,COG8,CDH1,GAS8,TUBB3,MC1R
HP	Abnormal nervous system morphology	HP:0012639	2.6917e-05	4.56997	2503	43	12	60612	SYNE1,DMD,CTDP1,TLR3,BRAF,GRIA4,SGCD,COG8,CDH1,GAS8,TUBB3,MC1R
HP	Abnormal digit morphology	HP:0011297	2.6917e-05	4.56997	1177	43	9	60612	SYNE1,DMD,SOS1,CTDP1,BRAF,COG8,CDH1,GAS8,TUBB3
HP	Peripheral axonal neuropathy	HP:0003477	2.6917e-05	4.56997	126	43	5	60612	SYNE1,CTDP1,BRAF,COG8,TUBB3
HP	Peripheral axonal degeneration	HP:0000764	2.6917e-05	4.56997	157	43	5	60612	SYNE1,CTDP1,BRAF,COG8,TUBB3
HP	Abnormal conjugate eye movement	HP:0000549	2.96389e-05	4.52814	863	43	8	60612	SYNE1,SOS1,CTDP1,BRAF,GRIA4,COG8,TUBB3,MC1R
HP	Abnormal axial skeleton morphology	HP:0009121	3.16996e-05	4.49895	2180	43	11	60612	SYNE1,DMD,SOS1,CTDP1,BRAF,GRIA4,SGCD,COG8,CDH1,GAS8,TUBB3
HP	Abnormality of the nervous system	HP:0000707	3.16996e-05	4.49895	3272	43	13	60612	SYNE1,DMD,SOS1,CTDP1,TLR3,BRAF,GRIA4,SGCD,COG8,CDH1,GAS8,TUBB3,MC1R
HP	Abnormality of head or neck	HP:0000152	3.16996e-05	4.49895	2705	43	12	60612	SYNE1,DMD,SOS1,CTDP1,TLR3,BRAF,GRIA4,SGCD,COG8,CDH1,GAS8,TUBB3
HP	Scoliosis	HP:0002650	3.16996e-05	4.49895	904	43	8	60612	SYNE1,DMD,SOS1,CTDP1,BRAF,COG8,GAS8,TUBB3
HP	Abnormality of the upper limb	HP:0002817	3.31095e-05	4.48005	1329	43	9	60612	SYNE1,DMD,SOS1,CTDP1,BRAF,SGCD,COG8,GAS8,TUBB3
HP	Abnormality of limb bone	HP:0040068	3.31095e-05	4.48005	1346	43	9	60612	SYNE1,DMD,SOS1,CTDP1,BRAF,COG8,CDH1,GAS8,TUBB3
HP	Abnormality of the curvature of the vertebral column	HP:0010674	3.31095e-05	4.48005	977	43	8	60612	SYNE1,DMD,SOS1,CTDP1,BRAF,COG8,GAS8,TUBB3
HP	Abnormality of limb bone morphology	HP:0002813	3.31095e-05	4.48005	1346	43	9	60612	SYNE1,DMD,SOS1,CTDP1,BRAF,COG8,CDH1,GAS8,TUBB3
HP	Abnormality of finger	HP:0001167	3.31095e-05	4.48005	961	43	8	60612	SYNE1,DMD,SOS1,CTDP1,BRAF,COG8,GAS8,TUBB3
HP	Morphological central nervous system abnormality	HP:0002011	3.52229e-05	4.45317	2306	43	11	60612	SYNE1,DMD,CTDP1,TLR3,BRAF,GRIA4,COG8,CDH1,GAS8,TUBB3,MC1R
HP	Neurological speech impairment	HP:0002167	3.67158e-05	4.43515	1011	43	8	60612	SYNE1,DMD,SOS1,TLR3,BRAF,GRIA4,COG8,TUBB3
HP	Abnormality of limbs	HP:0040064	3.67158e-05	4.43515	1846	43	10	60612	SYNE1,DMD,SOS1,CTDP1,BRAF,SGCD,COG8,CDH1,GAS8,TUBB3
HP	Abnormality of the musculature	HP:0003011	3.79333e-05	4.42098	2362	43	11	60612	SYNE1,DMD,SOS1,CTDP1,TLR3,BRAF,GRIA4,SGCD,COG8,TUBB3,MC1R
HP	Abnormal appendicular skeleton morphology	HP:0011844	4.31743e-05	4.36477	1447	43	9	60612	SYNE1,DMD,SOS1,CTDP1,BRAF,COG8,CDH1,GAS8,TUBB3
HP	Abnormal skeletal muscle morphology	HP:0011805	6.08983e-05	4.21539	1517	43	9	60612	SYNE1,DMD,SOS1,CTDP1,BRAF,GRIA4,SGCD,COG8,TUBB3
HP	Abnormality of skeletal morphology	HP:0011842	7.25834e-05	4.13916	2560	43	11	60612	SYNE1,DMD,SOS1,CTDP1,BRAF,GRIA4,SGCD,COG8,CDH1,GAS8,TUBB3
HP	Abnormality of the immune system	HP:0002715	8.1753e-05	4.0875	1589	43	9	60612	DMD,SOS1,TLR3,BRAF,SGCD,COG8,CDH1,GAS8,MC1R
HP	Abnormal central motor function	HP:0011442	8.22058e-05	4.0851	1598	43	9	60612	SYNE1,DMD,CTDP1,TLR3,BRAF,GRIA4,COG8,TUBB3,MC1R
HP	Abnormal peripheral nervous system morphology	HP:0000759	8.63329e-05	4.06382	816	43	7	60612	SYNE1,DMD,CTDP1,BRAF,SGCD,COG8,TUBB3
HP	Abnormality of the skeletal system	HP:0000924	9.03872e-05	4.04389	2662	43	11	60612	SYNE1,DMD,SOS1,CTDP1,BRAF,GRIA4,SGCD,COG8,CDH1,GAS8,TUBB3
HP	Abnormality of the head	HP:0000234	9.40521e-05	4.02663	2683	43	11	60612	SYNE1,DMD,SOS1,CTDP1,BRAF,GRIA4,SGCD,COG8,CDH1,GAS8,TUBB3
HP	Abnormality of the hand	HP:0001155	9.81128e-05	4.00827	1224	43	8	60612	SYNE1,DMD,SOS1,CTDP1,BRAF,COG8,GAS8,TUBB3
HP	Abnormality of the vertebral column	HP:0000925	9.95176e-05	4.0021	1232	43	8	60612	SYNE1,DMD,SOS1,CTDP1,BRAF,COG8,GAS8,TUBB3
HP	Cubitus valgus	HP:0002967	0.000102402	3.98969	36	43	3	60612	SOS1,BRAF,TUBB3
HP	Mode of inheritance	HP:0000005	0.000104078	3.98264	3998	43	13	60612	SYNE1,DMD,SOS1,CTDP1,TLR3,BRAF,GRIA4,SGCD,COG8,CDH1,GAS8,TUBB3,MC1R
HP	Nystagmus	HP:0000639	0.000122199	3.91293	892	43	7	60612	SYNE1,SOS1,CTDP1,BRAF,GRIA4,TUBB3,MC1R
HP	Abnormal involuntary eye movements	HP:0012547	0.000127597	3.89416	902	43	7	60612	SYNE1,SOS1,CTDP1,BRAF,GRIA4,TUBB3,MC1R
HP	Neurodevelopmental abnormality	HP:0012759	0.000133836	3.87343	2282	43	10	60612	SYNE1,DMD,CTDP1,TLR3,BRAF,GRIA4,COG8,CDH1,GAS8,TUBB3
HP	Abnormality of movement	HP:0100022	0.000145942	3.83582	1793	43	9	60612	SYNE1,DMD,CTDP1,TLR3,BRAF,GRIA4,SGCD,COG8,TUBB3
HP	Neurodevelopmental delay	HP:0012758	0.000149876	3.82427	1805	43	9	60612	SYNE1,DMD,CTDP1,BRAF,GRIA4,COG8,CDH1,GAS8,TUBB3
HP	Pectus excavatum of inferior sternum	HP:0000915	0.000175572	3.75554	5	43	2	60612	SOS1,BRAF
HP	Abnormality of the digestive system	HP:0025031	0.000176102	3.75423	2383	43	10	60612	DMD,SOS1,TLR3,BRAF,GRIA4,COG8,CDH1,GAS8,TUBB3,MC1R
HP	Abnormal skull morphology	HP:0000929	0.000186889	3.72842	1878	43	9	60612	DMD,SOS1,CTDP1,BRAF,GRIA4,COG8,CDH1,GAS8,TUBB3
HP	HP root	HP:0000001	0.000186889	3.72842	4322	43	13	60612	SYNE1,DMD,SOS1,CTDP1,TLR3,BRAF,GRIA4,SGCD,COG8,CDH1,GAS8,TUBB3,MC1R
HP	Phenotypic abnormality	HP:0000118	0.000186889	3.72842	4317	43	13	60612	SYNE1,DMD,SOS1,CTDP1,TLR3,BRAF,GRIA4,SGCD,COG8,CDH1,GAS8,TUBB3,MC1R
HP	Abnormality of the face	HP:0000271	0.000193437	3.71346	2438	43	10	60612	SYNE1,DMD,SOS1,CTDP1,BRAF,SGCD,COG8,CDH1,GAS8,TUBB3
HP	Abnormality of joint mobility	HP:0011729	0.000193437	3.71346	1006	43	7	60612	SYNE1,DMD,SOS1,CTDP1,BRAF,GRIA4,TUBB3
HP	Abnormality of facial skeleton	HP:0011821	0.000193437	3.71346	1007	43	7	60612	SOS1,CTDP1,BRAF,COG8,CDH1,GAS8,TUBB3
HP	Abnormality of eye movement	HP:0000496	0.000193437	3.71346	1422	43	8	60612	SYNE1,SOS1,CTDP1,BRAF,GRIA4,COG8,TUBB3,MC1R
HP	Abnormal eyelid morphology	HP:0000492	0.000207071	3.68388	1021	43	7	60612	DMD,SOS1,CTDP1,BRAF,COG8,CDH1,TUBB3
HP	Gowers sign	HP:0003391	0.000215168	3.66722	53	43	3	60612	SYNE1,DMD,SGCD
HP	Delayed speech and language development	HP:0000750	0.000257493	3.58923	695	43	6	60612	DMD,GRIA4,COG8,CDH1,GAS8,TUBB3
HP	Melanocytic nevus	HP:0000995	0.000257493	3.58923	57	43	3	60612	SOS1,BRAF,MC1R
HP	Abnormality of the eye	HP:0000478	0.000257502	3.58922	2566	43	10	60612	SYNE1,SOS1,CTDP1,BRAF,GRIA4,COG8,CDH1,GAS8,TUBB3,MC1R
HP	Abnormality of the cerebral ventricles	HP:0002118	0.000259345	3.58612	701	43	6	60612	CTDP1,BRAF,COG8,GAS8,TUBB3,MC1R
HP	Upper motor neuron dysfunction	HP:0002493	0.000275371	3.56008	1087	43	7	60612	SYNE1,DMD,CTDP1,TLR3,BRAF,GRIA4,TUBB3
HP	Abnormal muscle physiology	HP:0011804	0.000309436	3.50943	2071	43	9	60612	SYNE1,DMD,SOS1,TLR3,BRAF,GRIA4,SGCD,COG8,TUBB3
HP	Abnormality of metabolism/homeostasis	HP:0001939	0.000312069	3.50575	2078	43	9	60612	SYNE1,DMD,SOS1,CTDP1,TLR3,BRAF,SGCD,COG8,CDH1
HP	Abnormal eye physiology	HP:0012373	0.000312405	3.50528	2083	43	9	60612	SYNE1,SOS1,CTDP1,BRAF,GRIA4,COG8,CDH1,TUBB3,MC1R
HP	Abnormality of upper limb joint	HP:0009810	0.000320717	3.49388	431	43	5	60612	SYNE1,SOS1,CTDP1,BRAF,TUBB3
HP	Clinodactyly	HP:0030084	0.000320717	3.49388	431	43	5	60612	DMD,SOS1,BRAF,COG8,CDH1
HP	Abnormality of brain morphology	HP:0012443	0.000327203	3.48518	2109	43	9	60612	SYNE1,CTDP1,TLR3,BRAF,GRIA4,COG8,GAS8,TUBB3,MC1R
HP	Abnormal circulating protein level	HP:0010876	0.000327662	3.48457	436	43	5	60612	SYNE1,DMD,TLR3,SGCD,COG8
HP	Cardiomyopathy	HP:0001638	0.000363165	3.4399	447	43	5	60612	SYNE1,DMD,SOS1,BRAF,SGCD
HP	Intellectual disability	HP:0001249	0.000368566	3.43348	1635	43	8	60612	SYNE1,DMD,CTDP1,TLR3,BRAF,GRIA4,COG8,TUBB3
HP	Abnormality of the elbow	HP:0009811	0.000368566	3.43348	216	43	4	60612	SYNE1,SOS1,BRAF,TUBB3
HP	Abnormality of the integument	HP:0001574	0.000368566	3.43348	2160	43	9	60612	SYNE1,DMD,SOS1,CTDP1,BRAF,SGCD,COG8,CDH1,MC1R
HP	Abnormality of skin morphology	HP:0011121	0.000369257	3.43267	1642	43	8	60612	SYNE1,DMD,SOS1,BRAF,SGCD,COG8,CDH1,MC1R
HP	Abnormality of the cerebrospinal fluid	HP:0002921	0.000369257	3.43267	456	43	5	60612	TLR3,BRAF,GAS8,TUBB3,MC1R
HP	Abnormality of the thorax	HP:0000765	0.000372609	3.42875	782	43	6	60612	SYNE1,SOS1,BRAF,SGCD,GAS8,TUBB3
HP	Scapular winging	HP:0003691	0.000383062	3.41673	72	43	3	60612	SYNE1,BRAF,SGCD
HP	Abnormal ocular adnexa morphology	HP:0030669	0.000384484	3.41512	1193	43	7	60612	DMD,SOS1,CTDP1,BRAF,COG8,CDH1,TUBB3
HP	Abnormality of the ocular adnexa	HP:0032039	0.000395703	3.40263	1209	43	7	60612	DMD,SOS1,CTDP1,BRAF,COG8,CDH1,TUBB3
HP	Abnormality of higher mental function	HP:0011446	0.000395703	3.40263	2208	43	9	60612	SYNE1,DMD,SOS1,CTDP1,TLR3,BRAF,GRIA4,COG8,TUBB3
HP	Weakness of facial musculature	HP:0030319	0.000395703	3.40263	226	43	4	60612	SYNE1,DMD,SGCD,TUBB3
HP	Abnormal myocardium morphology	HP:0001637	0.000395703	3.40263	472	43	5	60612	SYNE1,DMD,SOS1,BRAF,SGCD
HP	Abnormal ear morphology	HP:0031703	0.000396151	3.40214	1687	43	8	60612	DMD,SOS1,BRAF,GRIA4,SGCD,CDH1,GAS8,TUBB3
HP	Proximal upper limb amyotrophy	HP:0008948	0.000399403	3.39859	10	43	2	60612	SYNE1,SGCD
HP	Muscular dystrophy	HP:0003560	0.000419341	3.37743	77	43	3	60612	SYNE1,DMD,SGCD
HP	Abnormality of the orbital region	HP:0000315	0.000427458	3.36911	1234	43	7	60612	DMD,SOS1,CTDP1,BRAF,COG8,CDH1,TUBB3
HP	Abnormality of the musculature of the upper arm	HP:0001457	0.000463234	3.3342	11	43	2	60612	SYNE1,SGCD
HP	Autosomal dominant inheritance	HP:0000006	0.000463234	3.3342	1739	43	8	60612	SYNE1,SOS1,TLR3,BRAF,GRIA4,SGCD,CDH1,TUBB3
HP	Abnormal jaw morphology	HP:0030791	0.000478493	3.32012	846	43	6	60612	SOS1,CTDP1,BRAF,COG8,CDH1,TUBB3
HP	Abnormality of skeletal physiology	HP:0011843	0.000478493	3.32012	1265	43	7	60612	SYNE1,DMD,SOS1,CTDP1,BRAF,GRIA4,TUBB3
HP	Elevated serum creatine kinase	HP:0003236	0.000483667	3.31545	249	43	4	60612	SYNE1,DMD,SGCD,COG8
HP	Hearing impairment	HP:0000365	0.000483667	3.31545	1273	43	7	60612	DMD,SOS1,BRAF,SGCD,CDH1,GAS8,TUBB3
HP	Muscle weakness	HP:0001324	0.000483667	3.31545	855	43	6	60612	SYNE1,DMD,SOS1,SGCD,COG8,TUBB3
HP	Abnormality of the skin	HP:0000951	0.000483667	3.31545	1768	43	8	60612	SYNE1,DMD,SOS1,BRAF,SGCD,COG8,CDH1,MC1R
HP	Hearing abnormality	HP:0000364	0.00051156	3.2911	1294	43	7	60612	DMD,SOS1,BRAF,SGCD,CDH1,GAS8,TUBB3
HP	Abnormal ear physiology	HP:0031704	0.00051156	3.2911	1294	43	7	60612	DMD,SOS1,BRAF,SGCD,CDH1,GAS8,TUBB3
HP	Abnormal circulating creatine kinase concentration	HP:0040081	0.000528351	3.27708	257	43	4	60612	SYNE1,DMD,SGCD,COG8
HP	Abnormality of circulating enzyme level	HP:0011021	0.000530369	3.27542	258	43	4	60612	SYNE1,DMD,SGCD,COG8
HP	Keratosis pilaris	HP:0032152	0.000569057	3.24484	13	43	2	60612	SOS1,BRAF
HP	Cutaneous melanoma	HP:0012056	0.000569057	3.24484	13	43	2	60612	BRAF,MC1R
HP	Involuntary movements	HP:0004305	0.000569057	3.24484	893	43	6	60612	SYNE1,CTDP1,BRAF,GRIA4,COG8,TUBB3
HP	Abnormality of the musculature of the lower limbs	HP:0001437	0.000577749	3.23826	92	43	3	60612	SYNE1,DMD,SGCD
HP	Motor delay	HP:0001270	0.000577749	3.23826	539	43	5	60612	SYNE1,DMD,CTDP1,GRIA4,TUBB3
HP	Abnormality of the lower limb	HP:0002814	0.000603875	3.21905	1347	43	7	60612	SYNE1,DMD,CTDP1,BRAF,SGCD,COG8,TUBB3
HP	Pectus excavatum	HP:0000767	0.000639002	3.1945	276	43	4	60612	SYNE1,SOS1,BRAF,GAS8
HP	Abnormality of the ear	HP:0000598	0.000641593	3.19274	1876	43	8	60612	DMD,SOS1,BRAF,GRIA4,SGCD,CDH1,GAS8,TUBB3
HP	Peripheral neuropathy	HP:0009830	0.000671844	3.17273	562	43	5	60612	SYNE1,CTDP1,BRAF,COG8,TUBB3
HP	Proximal lower limb amyotrophy	HP:0008956	0.000704426	3.15216	15	43	2	60612	SYNE1,SGCD
HP	Dental malocclusion	HP:0000689	0.000738875	3.13143	102	43	3	60612	SOS1,BRAF,CDH1
HP	Abnormality of facial musculature	HP:0000301	0.000768233	3.11451	294	43	4	60612	SYNE1,DMD,SGCD,TUBB3
HP	Lipodystrophy	HP:0009125	0.000768233	3.11451	104	43	3	60612	SYNE1,DMD,SGCD
HP	Abnormality of the musculature of the thigh	HP:0001441	0.000773445	3.11157	16	43	2	60612	SYNE1,SGCD
HP	Aplasia/hypoplasia involving the skeleton	HP:0009115	0.000781728	3.10694	967	43	6	60612	DMD,SOS1,CTDP1,BRAF,COG8,TUBB3
HP	Abnormality of the shoulder girdle musculature	HP:0001435	0.000834231	3.07871	108	43	3	60612	SYNE1,BRAF,SGCD
HP	Muscular hypotonia	HP:0001252	0.000878535	3.05624	1455	43	7	60612	SYNE1,DMD,SOS1,BRAF,GRIA4,COG8,TUBB3
HP	Soft tissue sarcoma	HP:0030448	0.000912124	3.03995	112	43	3	60612	SOS1,BRAF,MC1R
HP	Flexion contracture	HP:0001371	0.00101109	2.99521	627	43	5	60612	SYNE1,DMD,CTDP1,GRIA4,TUBB3
HP	Micrognathia	HP:0000347	0.00101109	2.99521	627	43	5	60612	SOS1,CTDP1,BRAF,COG8,TUBB3
HP	Aplasia/Hypoplasia of the mandible	HP:0009118	0.00101748	2.99248	631	43	5	60612	SOS1,CTDP1,BRAF,COG8,TUBB3
HP	Abnormal eye morphology	HP:0012372	0.00101748	2.99248	2042	43	8	60612	SOS1,CTDP1,BRAF,GRIA4,CDH1,GAS8,TUBB3,MC1R
HP	Abnormality of the scapula	HP:0000782	0.00101748	2.99248	118	43	3	60612	SYNE1,BRAF,SGCD
HP	Hydrocephalus	HP:0000238	0.00102497	2.98929	326	43	4	60612	BRAF,GAS8,TUBB3,MC1R
HP	Nevus	HP:0003764	0.00102497	2.98929	119	43	3	60612	SOS1,BRAF,MC1R
HP	Aplasia/Hypoplasia involving bones of the skull	HP:0009116	0.00105505	2.97673	640	43	5	60612	SOS1,CTDP1,BRAF,COG8,TUBB3
HP	Abnormal tendon morphology	HP:0100261	0.00107548	2.9684	645	43	5	60612	SYNE1,DMD,CTDP1,GRIA4,TUBB3
HP	Status epilepticus	HP:0002133	0.00107548	2.9684	122	43	3	60612	TLR3,GRIA4,COG8
HP	Aplasia/Hypoplasia affecting the fundus	HP:0008057	0.0011457	2.94093	125	43	3	60612	GRIA4,TUBB3,MC1R
HP	Seizure	HP:0001250	0.00131677	2.88049	1582	43	7	60612	DMD,TLR3,BRAF,GRIA4,COG8,TUBB3,MC1R
HP	Abnormality of the abdominal organs	HP:0002012	0.00134015	2.87285	1097	43	6	60612	DMD,SOS1,BRAF,COG8,GAS8,MC1R
HP	Epidermal thickening	HP:0011368	0.00134015	2.87285	355	43	4	60612	SYNE1,DMD,BRAF,SGCD
HP	Macrocephaly	HP:0000256	0.00137151	2.8628	358	43	4	60612	DMD,SOS1,BRAF,TUBB3
HP	Growth abnormality	HP:0001507	0.00137634	2.86127	2166	43	8	60612	SYNE1,DMD,SOS1,CTDP1,BRAF,GRIA4,COG8,TUBB3
HP	Increased head circumference	HP:0040194	0.00149956	2.82403	368	43	4	60612	DMD,SOS1,BRAF,TUBB3
HP	Dilated cardiomyopathy	HP:0001644	0.0015002	2.82385	140	43	3	60612	SYNE1,DMD,SGCD
HP	Hypogonadotropic hypogonadism	HP:0000044	0.0015002	2.82385	140	43	3	60612	SOS1,CTDP1,BRAF
HP	Abnormality of the cardiovascular system	HP:0001626	0.00153764	2.81314	2215	43	8	60612	SYNE1,DMD,SOS1,BRAF,SGCD,COG8,GAS8,MC1R
HP	Curly hair	HP:0002212	0.00153764	2.81314	25	43	2	60612	SOS1,BRAF
HP	Abnormal foot morphology	HP:0001760	0.00153764	2.81314	1136	43	6	60612	SYNE1,DMD,CTDP1,BRAF,COG8,TUBB3
HP	Sarcoma	HP:0100242	0.00154794	2.81024	143	43	3	60612	SOS1,BRAF,MC1R
HP	Arrhythmia	HP:0011675	0.00157272	2.80335	378	43	4	60612	SYNE1,DMD,SOS1,BRAF
HP	Kyphosis	HP:0002808	0.0015926	2.79789	380	43	4	60612	SYNE1,CTDP1,BRAF,TUBB3
HP	Aplasia/hypoplasia affecting bones of the axial skeleton	HP:0009122	0.00160844	2.7936	724	43	5	60612	SOS1,CTDP1,BRAF,COG8,TUBB3
HP	Blue irides	HP:0000635	0.00160844	2.7936	26	43	2	60612	SOS1,MC1R
HP	Abnormality of blood and blood-forming tissues	HP:0001871	0.00161073	2.79298	1158	43	6	60612	DMD,SOS1,TLR3,BRAF,SGCD,COG8
HP	Abnormal heart morphology	HP:0001627	0.00163654	2.78607	1163	43	6	60612	SYNE1,DMD,SOS1,BRAF,SGCD,GAS8
HP	Aplasia/Hypoplasia affecting the eye	HP:0008056	0.0016495	2.78265	388	43	4	60612	CTDP1,GRIA4,TUBB3,MC1R
HP	Palmoplantar keratoderma	HP:0000982	0.0016495	2.78265	149	43	3	60612	DMD,BRAF,SGCD
HP	Abnormality of facial soft tissue	HP:0011799	0.00165815	2.78038	390	43	4	60612	SYNE1,DMD,SGCD,TUBB3
HP	Sprengel anomaly	HP:0000912	0.00165815	2.78038	27	43	2	60612	SYNE1,BRAF
HP	Downslanted palpebral fissures	HP:0000494	0.00171173	2.76656	394	43	4	60612	DMD,SOS1,BRAF,TUBB3
HP	Thickened skin	HP:0001072	0.00174955	2.75707	397	43	4	60612	SYNE1,DMD,BRAF,SGCD
HP	Abnormal muscle tone	HP:0003808	0.00182546	2.73863	1723	43	7	60612	SYNE1,DMD,SOS1,BRAF,GRIA4,COG8,TUBB3
HP	Feeding difficulties in infancy	HP:0008872	0.00182546	2.73863	403	43	4	60612	SOS1,BRAF,CDH1,TUBB3
HP	Sensorineural hearing impairment	HP:0000407	0.00182546	2.73863	758	43	5	60612	DMD,SOS1,BRAF,SGCD,TUBB3
HP	Kyphoscoliosis	HP:0002751	0.00182546	2.73863	157	43	3	60612	CTDP1,BRAF,TUBB3
HP	Abnormality of the musculature of the limbs	HP:0009127	0.00187543	2.7269	408	43	4	60612	SYNE1,DMD,BRAF,SGCD
HP	Abnormality of the sternum	HP:0000766	0.00189774	2.72176	410	43	4	60612	SYNE1,SOS1,BRAF,GAS8
HP	Abnormality of cardiovascular system electrophysiology	HP:0030956	0.00195591	2.70865	414	43	4	60612	SYNE1,DMD,SOS1,BRAF
HP	Abnormality of the musculature of the upper limbs	HP:0001446	0.00204439	2.68944	165	43	3	60612	SYNE1,BRAF,SGCD
HP	Abnormality of the hairline	HP:0009553	0.00205867	2.68641	166	43	3	60612	SOS1,BRAF,CDH1
HP	Abnormality of connective tissue	HP:0003549	0.00205867	2.68641	1239	43	6	60612	SYNE1,DMD,CTDP1,GRIA4,SGCD,TUBB3
HP	Epicanthus	HP:0000286	0.00209065	2.67972	425	43	4	60612	SOS1,BRAF,COG8,TUBB3
HP	Abnormality of the dentition	HP:0000164	0.00209065	2.67972	789	43	5	60612	DMD,SOS1,CTDP1,BRAF,CDH1
HP	Depressed nasal bridge	HP:0005280	0.00215234	2.66709	429	43	4	60612	DMD,SOS1,BRAF,COG8
HP	Feeding difficulties	HP:0011968	0.00217766	2.66201	799	43	5	60612	SOS1,BRAF,GRIA4,CDH1,TUBB3
HP	Abnormality of the mandible	HP:0000277	0.00221344	2.65493	804	43	5	60612	SOS1,CTDP1,BRAF,COG8,TUBB3
HP	Abnormality of skull size	HP:0000240	0.00221344	2.65493	1265	43	6	60612	DMD,SOS1,BRAF,GRIA4,COG8,TUBB3
HP	Abnormality of coagulation	HP:0001928	0.0023697	2.62531	177	43	3	60612	SOS1,BRAF,COG8
HP	Heterotropia	HP:0032012	0.00239408	2.62086	178	43	3	60612	COG8,TUBB3,MC1R
HP	Delayed gross motor development	HP:0002194	0.00253918	2.59531	182	43	3	60612	SYNE1,GRIA4,TUBB3
HP	Skeletal muscle atrophy	HP:0003202	0.00259479	2.5859	456	43	4	60612	SYNE1,DMD,SGCD,COG8
HP	Abnormality of the mouth	HP:0000153	0.00262	2.5817	1866	43	7	60612	DMD,SOS1,CTDP1,BRAF,CDH1,GAS8,TUBB3
HP	Proximal muscle weakness	HP:0003701	0.00262	2.5817	185	43	3	60612	SYNE1,DMD,SGCD
HP	Functional abnormality of the inner ear	HP:0011389	0.00262261	2.58127	843	43	5	60612	DMD,SOS1,BRAF,SGCD,TUBB3
HP	Congenital abnormal hair pattern	HP:0011361	0.00262261	2.58127	186	43	3	60612	SOS1,BRAF,CDH1
HP	Thickened helices	HP:0000391	0.00262261	2.58127	37	43	2	60612	SOS1,BRAF
HP	Abnormal adipose tissue morphology	HP:0009124	0.00263416	2.57936	187	43	3	60612	SYNE1,DMD,SGCD
HP	Dysarthria	HP:0001260	0.00270189	2.56833	469	43	4	60612	SYNE1,SOS1,BRAF,TUBB3
HP	Abnormality of the inner ear	HP:0000359	0.00270189	2.56833	856	43	5	60612	DMD,SOS1,BRAF,SGCD,TUBB3
HP	Morphological abnormality of the gastrointestinal tract	HP:0012718	0.00270189	2.56833	854	43	5	60612	DMD,BRAF,COG8,CDH1,MC1R
HP	Aplasia/Hypoplasia of the abdominal wall musculature	HP:0010318	0.00270189	2.56833	38	43	2	60612	SOS1,BRAF
HP	Abnormality of digestive system morphology	HP:0025033	0.00270189	2.56833	854	43	5	60612	DMD,BRAF,COG8,CDH1,MC1R
HP	High anterior hairline	HP:0009890	0.00279804	2.55315	39	43	2	60612	SOS1,CDH1
HP	Cystic hygroma	HP:0000476	0.00291052	2.53603	40	43	2	60612	SOS1,BRAF
HP	Proximal amyotrophy	HP:0007126	0.00291052	2.53603	40	43	2	60612	SYNE1,SGCD
HP	Abnormal cardiac ventricle morphology	HP:0001713	0.00297346	2.52674	484	43	4	60612	SYNE1,SOS1,BRAF,SGCD
HP	Autosomal recessive inheritance	HP:0000007	0.00302075	2.51988	2573	43	8	60612	SYNE1,CTDP1,TLR3,BRAF,SGCD,COG8,GAS8,MC1R
HP	Abnormality of the neck	HP:0000464	0.00302075	2.51988	488	43	4	60612	SOS1,TLR3,BRAF,TUBB3
HP	Abnormality of the midface	HP:0000309	0.00302075	2.51988	487	43	4	60612	DMD,SOS1,CTDP1,BRAF
HP	Facial palsy	HP:0010628	0.00313466	2.50381	204	43	3	60612	DMD,SGCD,TUBB3
HP	Abnormality of the seventh cranial nerve	HP:0010827	0.00313466	2.50381	204	43	3	60612	DMD,SGCD,TUBB3
HP	Abnormality of the genital system	HP:0000078	0.00315339	2.50122	1390	43	6	60612	SYNE1,SOS1,CTDP1,BRAF,CDH1,GAS8
HP	Freckling	HP:0001480	0.00321864	2.49233	43	43	2	60612	BRAF,MC1R
HP	Abdominal symptom	HP:0011458	0.00330107	2.48135	1405	43	6	60612	SOS1,TLR3,BRAF,GRIA4,CDH1,TUBB3
HP	Abnormal eyelash morphology	HP:0000499	0.00333745	2.47658	210	43	3	60612	CTDP1,BRAF,CDH1
HP	Gait disturbance	HP:0001288	0.00335656	2.47411	914	43	5	60612	SYNE1,DMD,GRIA4,SGCD,TUBB3
HP	Abnormality of the nose	HP:0000366	0.00346088	2.46081	1422	43	6	60612	DMD,SOS1,BRAF,COG8,CDH1,GAS8
HP	Abnormal hair pattern	HP:0010720	0.0034987	2.45609	215	43	3	60612	SOS1,BRAF,CDH1
HP	High forehead	HP:0000348	0.0034987	2.45609	215	43	3	60612	SOS1,BRAF,CDH1
HP	Poor speech	HP:0002465	0.00352766	2.45251	216	43	3	60612	DMD,COG8,TUBB3
HP	Joint contracture of the hand	HP:0009473	0.00361519	2.44187	219	43	3	60612	SYNE1,CTDP1,TUBB3
HP	Abnormal joint morphology	HP:0001367	0.00361519	2.44187	936	43	5	60612	SYNE1,SOS1,CTDP1,BRAF,TUBB3
HP	Abnormality of cardiovascular system morphology	HP:0030680	0.00361519	2.44187	1440	43	6	60612	SYNE1,DMD,SOS1,BRAF,SGCD,GAS8
HP	Calf muscle hypertrophy	HP:0008981	0.0036292	2.44019	47	43	2	60612	DMD,SGCD
HP	Abnormal nervous system electrophysiology	HP:0001311	0.00364358	2.43847	525	43	4	60612	SYNE1,CTDP1,TLR3,BRAF
HP	Abnormality of neutrophils	HP:0001874	0.0038653	2.41282	226	43	3	60612	DMD,TLR3,SGCD
HP	Muscle hypertrophy of the lower extremities	HP:0008968	0.0038653	2.41282	49	43	2	60612	DMD,SGCD
HP	Toe clinodactyly	HP:0001863	0.0038653	2.41282	49	43	2	60612	DMD,COG8
HP	Abnormality of the male genitalia	HP:0010461	0.0039556	2.40279	962	43	5	60612	SYNE1,SOS1,CTDP1,BRAF,CDH1
HP	Toe walking	HP:0040083	0.0039845	2.39963	50	43	2	60612	SYNE1,DMD
HP	Behavioral abnormality	HP:0000708	0.00402948	2.39475	1484	43	6	60612	DMD,TLR3,BRAF,GRIA4,TUBB3,MC1R
HP	Global developmental delay	HP:0001263	0.00406647	2.39078	1488	43	6	60612	DMD,CTDP1,BRAF,GRIA4,COG8,TUBB3
HP	Ventriculomegaly	HP:0002119	0.00414637	2.38233	550	43	4	60612	CTDP1,COG8,GAS8,TUBB3
HP	Thick vermilion border	HP:0012471	0.00414637	2.38233	234	43	3	60612	DMD,SOS1,BRAF
HP	Abnormal pulmonary valve morphology	HP:0001641	0.00420455	2.37628	52	43	2	60612	SOS1,BRAF
HP	Slanting of the palpebral fissure	HP:0200006	0.00431093	2.36543	558	43	4	60612	DMD,SOS1,BRAF,TUBB3
HP	Hyperkeratosis	HP:0000962	0.00431093	2.36543	238	43	3	60612	DMD,BRAF,SGCD
HP	EMG abnormality	HP:0003457	0.00432383	2.36413	239	43	3	60612	SYNE1,DMD,SGCD
HP	Nonprogressive restrictive external ophthalmoplegia	HP:0007831	0.00436252	2.36026	1	43	1	60612	TUBB3
HP	Abnormal circulating metabolite concentration	HP:0032180	0.00436252	2.36026	996	43	5	60612	SYNE1,DMD,TLR3,SGCD,COG8
HP	Lentigo maligna melanoma	HP:0012059	0.00436252	2.36026	1	43	1	60612	BRAF
HP	Agenesis of the anterior commissure	HP:0030302	0.00436252	2.36026	1	43	1	60612	TUBB3
HP	Clinodactyly of the 4th toe	HP:0011918	0.00436252	2.36026	1	43	1	60612	COG8
HP	Grasp reflex	HP:0030903	0.00436252	2.36026	1	43	1	60612	TUBB3
HP	Hypertrophic cardiomyopathy	HP:0001639	0.00436252	2.36026	244	43	3	60612	SYNE1,SOS1,BRAF
HP	Deviation of the 4th toe	HP:0010338	0.00436252	2.36026	1	43	1	60612	COG8
HP	Clinodactyly of the 3rd toe	HP:0008115	0.00436252	2.36026	1	43	1	60612	COG8
HP	Onset	HP:0003674	0.00436252	2.36026	994	43	5	60612	SYNE1,DMD,CTDP1,BRAF,TUBB3
HP	Deviation of the 3rd toe	HP:0010332	0.00436252	2.36026	1	43	1	60612	COG8
HP	Abnormal oral physiology	HP:0031815	0.00436252	2.36026	243	43	3	60612	DMD,GAS8,TUBB3
HP	Abnormal hair morphology	HP:0001595	0.00445543	2.35111	1011	43	5	60612	SOS1,CTDP1,BRAF,CDH1,MC1R
HP	Abnormal morphology of the abdominal musculature	HP:0010991	0.00448264	2.34847	56	43	2	60612	SOS1,BRAF
HP	Enlarged thorax	HP:0100625	0.00448264	2.34847	56	43	2	60612	SOS1,BRAF
HP	Abnormality of muscle size	HP:0030236	0.00451382	2.34546	577	43	4	60612	SYNE1,DMD,SGCD,COG8
HP	Lymphedema	HP:0001004	0.00460246	2.33701	57	43	2	60612	SOS1,BRAF
HP	Cognitive impairment	HP:0100543	0.00461945	2.33541	582	43	4	60612	DMD,CTDP1,TLR3,BRAF
HP	Abnormal stomach morphology	HP:0002577	0.00461945	2.33541	252	43	3	60612	DMD,CDH1,MC1R
HP	Childhood onset	HP:0011463	0.004685	2.32929	58	43	2	60612	SYNE1,DMD
HP	Contractures of the joints of the upper limbs	HP:0100360	0.004685	2.32929	254	43	3	60612	SYNE1,CTDP1,TUBB3
HP	Abnormal cranial nerve morphology	HP:0001291	0.00469759	2.32812	255	43	3	60612	DMD,SGCD,TUBB3
HP	Abnormality of the lymphatic system	HP:0100763	0.00469759	2.32812	588	43	4	60612	SOS1,BRAF,GAS8,MC1R
HP	Ptosis	HP:0000508	0.00471437	2.32658	590	43	4	60612	SYNE1,SOS1,BRAF,TUBB3
HP	Abnormality of the genitourinary system	HP:0000119	0.00471437	2.32658	2185	43	7	60612	SYNE1,DMD,SOS1,CTDP1,BRAF,CDH1,GAS8
HP	Abnormal cerebral morphology	HP:0002060	0.0047218	2.32589	1575	43	6	60612	CTDP1,TLR3,BRAF,GRIA4,COG8,TUBB3
HP	Abnormality of the upper arm	HP:0001454	0.00486967	2.3125	60	43	2	60612	SYNE1,SGCD
HP	Abnormality of the respiratory system	HP:0002086	0.00486967	2.3125	1587	43	6	60612	SYNE1,DMD,SOS1,TLR3,BRAF,GAS8
HP	Cerebral cortical atrophy	HP:0002120	0.00489691	2.31008	261	43	3	60612	CTDP1,BRAF,GRIA4
HP	Abnormal reflex	HP:0031826	0.00504855	2.29683	1057	43	5	60612	SYNE1,DMD,CTDP1,TLR3,TUBB3
HP	Abnormality of forebrain morphology	HP:0100547	0.00504855	2.29683	1602	43	6	60612	CTDP1,TLR3,BRAF,GRIA4,COG8,TUBB3
HP	Abnormal granulocyte morphology	HP:0001911	0.00508665	2.29357	266	43	3	60612	DMD,TLR3,SGCD
HP	Excessive daytime somnolence	HP:0001262	0.00508665	2.29357	62	43	2	60612	TLR3,BRAF
HP	Intellectual disability, mild	HP:0001256	0.00512076	2.29067	267	43	3	60612	DMD,CTDP1,BRAF
HP	Optic nerve hypoplasia	HP:0000609	0.00518119	2.28557	63	43	2	60612	GRIA4,TUBB3
HP	Exotropia	HP:0000577	0.00518119	2.28557	63	43	2	60612	TUBB3,MC1R
HP	Abnormality of the scalp hair	HP:0100037	0.00522368	2.28202	270	43	3	60612	SOS1,BRAF,CDH1
HP	Misalignment of teeth	HP:0000692	0.00525818	2.27916	271	43	3	60612	SOS1,BRAF,CDH1
HP	Abnormality of the calf musculature	HP:0001430	0.00528125	2.27726	64	43	2	60612	DMD,SGCD
HP	Talipes equinovarus	HP:0001762	0.00549757	2.25983	276	43	3	60612	SYNE1,CTDP1,COG8
HP	Congenital onset	HP:0003577	0.00560356	2.25154	279	43	3	60612	SYNE1,BRAF,TUBB3
HP	Abnormal cardiovascular system physiology	HP:0011025	0.00560356	2.25154	1095	43	5	60612	SYNE1,DMD,SOS1,BRAF,SGCD
HP	Abnormal scalp morphology	HP:0001965	0.00560356	2.25154	279	43	3	60612	SOS1,BRAF,CDH1
HP	Melanoma	HP:0002861	0.00566996	2.24642	67	43	2	60612	BRAF,MC1R
HP	Cranial nerve paralysis	HP:0006824	0.00571042	2.24333	282	43	3	60612	DMD,SGCD,TUBB3
HP	Myopathy	HP:0003198	0.00571042	2.24333	282	43	3	60612	SYNE1,DMD,SGCD
HP	Abnormal cranial nerve physiology	HP:0031910	0.00574623	2.24062	283	43	3	60612	DMD,SGCD,TUBB3
HP	Exodeviation	HP:0020049	0.00589426	2.22957	69	43	2	60612	TUBB3,MC1R
HP	Long palpebral fissure	HP:0000637	0.00589426	2.22957	69	43	2	60612	DMD,BRAF
HP	Abnormal myeloid leukocyte morphology	HP:0010974	0.00603213	2.21953	289	43	3	60612	DMD,TLR3,SGCD
HP	Abnormality of the palpebral fissures	HP:0008050	0.00610141	2.21457	651	43	4	60612	DMD,SOS1,BRAF,TUBB3
HP	Neoplasm by histology	HP:0011792	0.00616582	2.21001	292	43	3	60612	SOS1,BRAF,MC1R
HP	Abnormal saccadic eye movements	HP:0000570	0.00631531	2.19961	72	43	2	60612	SYNE1,TUBB3
HP	Functional respiratory abnormality	HP:0002795	0.00639213	2.19435	1139	43	5	60612	SYNE1,DMD,TLR3,BRAF,GAS8
HP	Headache	HP:0002315	0.00641859	2.19256	298	43	3	60612	TLR3,BRAF,GAS8
HP	Abnormality of skin adnexa morphology	HP:0011138	0.00641859	2.19256	1143	43	5	60612	SOS1,CTDP1,BRAF,CDH1,MC1R
HP	Neoplasm of the stomach	HP:0006753	0.00641859	2.19256	73	43	2	60612	CDH1,MC1R
HP	Finger clinodactyly	HP:0040019	0.00645051	2.19041	299	43	3	60612	SOS1,BRAF,COG8
HP	Abnormality of the knee	HP:0002815	0.00646404	2.1895	300	43	3	60612	CTDP1,BRAF,TUBB3
HP	Abnormality of digestive system physiology	HP:0025032	0.00646404	2.1895	1718	43	6	60612	SOS1,TLR3,BRAF,GRIA4,CDH1,TUBB3
HP	Abnormal reproductive system morphology	HP:0012243	0.00659632	2.1807	1154	43	5	60612	SYNE1,SOS1,CTDP1,BRAF,CDH1
HP	Lipoatrophy	HP:0100578	0.00662393	2.17888	76	43	2	60612	DMD,SGCD
HP	Abnormal best corrected visual acuity test	HP:0030534	0.00662393	2.17888	2	43	1	60612	TUBB3
HP	Multiple palmar creases	HP:0006114	0.00662393	2.17888	2	43	1	60612	BRAF
HP	Superior rectus atrophy	HP:0012242	0.00662393	2.17888	2	43	1	60612	TUBB3
HP	Levator palpebrae superioris atrophy	HP:0012241	0.00662393	2.17888	2	43	1	60612	TUBB3
HP	Abnormality of the frontal bone	HP:0430000	0.00662393	2.17888	2	43	1	60612	BRAF
HP	Abnormality of the anterior commissure	HP:0030301	0.00662393	2.17888	2	43	1	60612	TUBB3
HP	Decreased body weight	HP:0004325	0.00662393	2.17888	1160	43	5	60612	SYNE1,DMD,BRAF,GRIA4,COG8
HP	Abnormal hair quantity	HP:0011362	0.00662393	2.17888	685	43	4	60612	SOS1,BRAF,CDH1,MC1R
HP	Multiple plantar creases	HP:0008113	0.00662393	2.17888	2	43	1	60612	BRAF
HP	Anterior creases of earlobe	HP:0009908	0.00662393	2.17888	2	43	1	60612	BRAF
HP	Interface hepatitis	HP:0032220	0.00662393	2.17888	2	43	1	60612	COG8
HP	Abnormal oral morphology	HP:0031816	0.00662393	2.17888	1735	43	6	60612	DMD,SOS1,CTDP1,BRAF,CDH1,TUBB3
HP	Palpebral thickening	HP:0030939	0.00662393	2.17888	2	43	1	60612	BRAF
HP	Compensatory head posture	HP:0031705	0.00662393	2.17888	2	43	1	60612	TUBB3
HP	Elevated serum transaminases during infections	HP:0008150	0.00662393	2.17888	2	43	1	60612	COG8
HP	Abnormal levator palpebrae superioris morphology	HP:3000072	0.00662393	2.17888	2	43	1	60612	TUBB3
HP	Abnormal oral cavity morphology	HP:0000163	0.00662393	2.17888	1735	43	6	60612	DMD,SOS1,CTDP1,BRAF,CDH1,TUBB3
HP	Abnormality of reproductive system physiology	HP:0000080	0.00662393	2.17888	685	43	4	60612	SOS1,CTDP1,BRAF,GAS8
HP	Poor suck	HP:0002033	0.00662393	2.17888	76	43	2	60612	BRAF,CDH1
HP	Compensatory chin elevation	HP:0001477	0.00662393	2.17888	2	43	1	60612	TUBB3
HP	Atrophy/Degeneration affecting the central nervous system	HP:0007367	0.00676004	2.17005	691	43	4	60612	CTDP1,BRAF,GRIA4,COG8
HP	Short attention span	HP:0000736	0.00676109	2.16998	314	43	3	60612	DMD,GRIA4,TUBB3
HP	Low posterior hairline	HP:0002162	0.00690937	2.16056	80	43	2	60612	SOS1,BRAF
HP	Abnormality of the posterior hairline	HP:0030141	0.00690937	2.16056	80	43	2	60612	SOS1,BRAF
HP	Neoplasm of the breast	HP:0100013	0.00704088	2.15237	81	43	2	60612	CDH1,MC1R
HP	Abnormality of the optic nerve	HP:0000587	0.00704088	2.15237	702	43	4	60612	BRAF,GRIA4,TUBB3,MC1R
HP	Abnormality of the diencephalon	HP:0010662	0.00733125	2.13482	83	43	2	60612	BRAF,TUBB3
HP	Spastic tetraplegia	HP:0002510	0.00733125	2.13482	83	43	2	60612	GRIA4,TUBB3
HP	Coma	HP:0001259	0.00755774	2.12161	85	43	2	60612	TLR3,BRAF
HP	Limb joint contracture	HP:0003121	0.00755774	2.12161	330	43	3	60612	SYNE1,CTDP1,TUBB3
HP	Subcutaneous nodule	HP:0001482	0.00755774	2.12161	85	43	2	60612	BRAF,MC1R
HP	Oculomotor apraxia	HP:0000657	0.00755774	2.12161	85	43	2	60612	BRAF,TUBB3
HP	Abnormality of the cervical spine	HP:0003319	0.00755774	2.12161	330	43	3	60612	SOS1,CTDP1,BRAF
HP	Unusual infection	HP:0032101	0.00794527	2.09989	731	43	4	60612	TLR3,BRAF,CDH1,GAS8
HP	Talipes	HP:0001883	0.00798536	2.09771	338	43	3	60612	SYNE1,CTDP1,COG8
HP	Failure to thrive in infancy	HP:0001531	0.0079879	2.09757	88	43	2	60612	BRAF,COG8
HP	Webbed neck	HP:0000465	0.0079879	2.09757	88	43	2	60612	SOS1,BRAF
HP	Positional foot deformity	HP:0005656	0.00810894	2.09104	341	43	3	60612	SYNE1,CTDP1,COG8
HP	Heart block	HP:0012722	0.00829587	2.08114	90	43	2	60612	SYNE1,BRAF
HP	Abnormal breast morphology	HP:0031093	0.00832812	2.07945	345	43	3	60612	SOS1,CDH1,MC1R
HP	Abnormality of the breast	HP:0000769	0.00838501	2.0765	347	43	3	60612	SOS1,CDH1,MC1R
HP	Aplasia/Hypoplasia of the optic nerve	HP:0008058	0.00838501	2.0765	91	43	2	60612	GRIA4,TUBB3
HP	Abnormality of immune system physiology	HP:0010978	0.00838501	2.0765	1261	43	5	60612	TLR3,BRAF,COG8,CDH1,GAS8
HP	Abnormal homeostasis	HP:0012337	0.0083945	2.07601	1263	43	5	60612	SOS1,CTDP1,TLR3,BRAF,COG8
HP	Abnormal ventricular septum morphology	HP:0010438	0.00860732	2.06513	351	43	3	60612	SYNE1,SOS1,BRAF
HP	Localized skin lesion	HP:0011355	0.0086268	2.06415	756	43	4	60612	SOS1,BRAF,CDH1,MC1R
HP	Recurrent otitis media	HP:0000403	0.0086268	2.06415	93	43	2	60612	CDH1,GAS8
HP	Abnormal pattern of respiration	HP:0002793	0.00866486	2.06224	353	43	3	60612	DMD,BRAF,GAS8
HP	Abnormality of prenatal development or birth	HP:0001197	0.00876203	2.0574	761	43	4	60612	SYNE1,SOS1,BRAF,GAS8
HP	Abnormal morphology of the olfactory bulb	HP:0040327	0.00889337	2.05093	3	43	1	60612	TUBB3
HP	Abnormality of the pulmonary artery	HP:0004414	0.00889337	2.05093	95	43	2	60612	SOS1,BRAF
HP	Abnormality of the 4th toe	HP:0010321	0.00889337	2.05093	3	43	1	60612	COG8
HP	Congenital giant melanocytic nevus	HP:0005600	0.00889337	2.05093	3	43	1	60612	MC1R
HP	Hypoplasia of the olfactory bulb	HP:0040326	0.00889337	2.05093	3	43	1	60612	TUBB3
HP	Pulmonic stenosis	HP:0001642	0.00895773	2.0478	96	43	2	60612	SOS1,BRAF
HP	Hypogonadism	HP:0000135	0.00965668	2.01517	370	43	3	60612	SOS1,CTDP1,BRAF
HP	Deviation of finger	HP:0004097	0.00984943	2.00659	373	43	3	60612	SOS1,BRAF,COG8
HP	Obesity	HP:0001513	0.0100442	1.99809	376	43	3	60612	SYNE1,DMD,BRAF
HP	Waddling gait	HP:0002515	0.0101313	1.99434	103	43	2	60612	SYNE1,DMD
HP	Skin nodule	HP:0200036	0.0101313	1.99434	103	43	2	60612	BRAF,MC1R
HP	Sleep disturbance	HP:0002360	0.0103315	1.98584	381	43	3	60612	TLR3,BRAF,TUBB3
HP	Abnormality of the gastrointestinal tract	HP:0011024	0.0103592	1.98467	1343	43	5	60612	DMD,BRAF,COG8,CDH1,MC1R
HP	Deviation of toes	HP:0100498	0.0104266	1.98186	105	43	2	60612	DMD,COG8
HP	Abnormal testis morphology	HP:0000035	0.0104355	1.98149	809	43	4	60612	SYNE1,SOS1,CTDP1,BRAF
HP	Deviation of the hand or of fingers of the hand	HP:0009484	0.0105136	1.97825	385	43	3	60612	SOS1,BRAF,COG8
HP	Abnormality of the voice	HP:0001608	0.0105593	1.97636	386	43	3	60612	SYNE1,BRAF,CDH1
HP	Neoplasm	HP:0002664	0.0108094	1.9662	819	43	4	60612	SOS1,BRAF,CDH1,MC1R
HP	Triangular face	HP:0000325	0.0108245	1.96559	108	43	2	60612	SOS1,BRAF
HP	Abnormality of the frontal hairline	HP:0000599	0.0108245	1.96559	108	43	2	60612	SOS1,CDH1
HP	Superior pectus carinatum	HP:0000917	0.0109135	1.96204	4	43	1	60612	BRAF
HP	Congenital fibrosis of extraocular muscles	HP:0001491	0.0109135	1.96204	4	43	1	60612	TUBB3
HP	Functional motor deficit	HP:0004302	0.0109135	1.96204	395	43	3	60612	DMD,TLR3,SGCD
HP	Delayed social development	HP:0012434	0.0109135	1.96204	4	43	1	60612	TUBB3
HP	Neurofibrosarcoma	HP:0100697	0.0109135	1.96204	4	43	1	60612	BRAF
HP	Tongue thrusting	HP:0100703	0.0109135	1.96204	4	43	1	60612	BRAF
HP	Abnormality of skin pigmentation	HP:0001000	0.0109135	1.96204	397	43	3	60612	SOS1,BRAF,MC1R
HP	Normal pressure hydrocephalus	HP:0002343	0.0109135	1.96204	4	43	1	60612	TUBB3
HP	Freckles in sun-exposed areas	HP:0007603	0.0109135	1.96204	4	43	1	60612	MC1R
HP	Ataxia	HP:0001251	0.0109135	1.96204	828	43	4	60612	SYNE1,CTDP1,COG8,TUBB3
HP	Abnormality of the 3rd toe	HP:0010320	0.0109135	1.96204	4	43	1	60612	COG8
HP	Elevated serum aspartate aminotransferase	HP:0031956	0.0109135	1.96204	4	43	1	60612	COG8
HP	Ectropion of lower eyelids	HP:0007651	0.0109135	1.96204	4	43	1	60612	CDH1
HP	Cardiac conduction abnormality	HP:0031546	0.01097	1.95979	111	43	2	60612	SYNE1,BRAF
HP	Clinical course	HP:0031797	0.0110577	1.95633	1384	43	5	60612	SYNE1,DMD,CTDP1,BRAF,TUBB3
HP	Abnormality of the coagulation cascade	HP:0003256	0.0111017	1.95461	112	43	2	60612	BRAF,COG8
HP	Edema	HP:0000969	0.0111747	1.95176	402	43	3	60612	SOS1,TLR3,BRAF
HP	Abnormal iris pigmentation	HP:0008034	0.0112336	1.94948	113	43	2	60612	SOS1,MC1R
HP	Abnormal inflammatory response	HP:0012647	0.0113031	1.9468	844	43	4	60612	BRAF,COG8,CDH1,GAS8
HP	Increased inflammatory response	HP:0012649	0.0113031	1.9468	844	43	4	60612	BRAF,COG8,CDH1,GAS8
HP	Abnormality of the nasal bridge	HP:0000422	0.0113196	1.94617	845	43	4	60612	DMD,SOS1,BRAF,COG8
HP	Abnormal lip morphology	HP:0000159	0.0115774	1.93639	851	43	4	60612	DMD,SOS1,BRAF,CDH1
HP	Genu valgum	HP:0002857	0.0116299	1.93442	116	43	2	60612	BRAF,TUBB3
HP	Abnormal pulmonary valve physiology	HP:0031654	0.0116299	1.93442	116	43	2	60612	SOS1,BRAF
HP	Increased body weight	HP:0004324	0.0117104	1.93143	412	43	3	60612	SYNE1,DMD,BRAF
HP	Abnormality of the helix	HP:0011039	0.0117622	1.92951	117	43	2	60612	SOS1,BRAF
HP	Hypertonia	HP:0001276	0.0118567	1.92604	860	43	4	60612	SYNE1,BRAF,GRIA4,TUBB3
HP	Abnormal bleeding	HP:0001892	0.0119339	1.92322	416	43	3	60612	SOS1,BRAF,COG8
HP	Abnormality of body weight	HP:0004323	0.0120165	1.92022	1424	43	5	60612	SYNE1,DMD,BRAF,GRIA4,COG8
HP	Abnormality of the pulmonary vasculature	HP:0004930	0.0122255	1.91273	120	43	2	60612	SOS1,BRAF
HP	Aplasia/Hypoplasia involving the central nervous system	HP:0002977	0.0122406	1.9122	1432	43	5	60612	CTDP1,BRAF,GRIA4,COG8,TUBB3
HP	Phenotypic variability	HP:0003812	0.0123706	1.90761	423	43	3	60612	TLR3,GRIA4,TUBB3
HP	Clinical modifier	HP:0012823	0.0124192	1.90591	424	43	3	60612	TLR3,GRIA4,TUBB3
HP	Reduced factor XII activity	HP:0004841	0.0126018	1.89957	5	43	1	60612	BRAF
HP	Sudden loss of visual acuity	HP:0001117	0.0126018	1.89957	5	43	1	60612	BRAF
HP	Reduced factor XIII activity	HP:0008357	0.0126018	1.89957	5	43	1	60612	BRAF
HP	Herpes simplex encephalitis	HP:0012302	0.0126018	1.89957	5	43	1	60612	TLR3
HP	Alternating esotropia	HP:0001137	0.0126018	1.89957	5	43	1	60612	COG8
HP	Abnormal motor evoked potentials	HP:0012896	0.0126018	1.89957	5	43	1	60612	SYNE1
HP	Acute rhabdomyolysis	HP:0008942	0.0126018	1.89957	5	43	1	60612	CTDP1
HP	Impaired oropharyngeal swallow response	HP:0031162	0.0126018	1.89957	5	43	1	60612	BRAF
HP	Chronic axonal neuropathy	HP:0007267	0.0126018	1.89957	5	43	1	60612	COG8
HP	Severe global developmental delay	HP:0011344	0.0127909	1.8931	125	43	2	60612	COG8,TUBB3
HP	Esotropia	HP:0000565	0.0131589	1.88078	127	43	2	60612	COG8,TUBB3
HP	Reduced visual acuity	HP:0007663	0.013176	1.88022	438	43	3	60612	BRAF,TUBB3,MC1R
HP	Abnormal facial shape	HP:0001999	0.013252	1.87772	900	43	4	60612	SOS1,CTDP1,BRAF,CDH1
HP	Abnormal palate morphology	HP:0000174	0.0133223	1.87542	902	43	4	60612	SOS1,BRAF,CDH1,TUBB3
HP	Constitutional symptom	HP:0025142	0.0135509	1.86803	907	43	4	60612	SYNE1,DMD,TLR3,GAS8
HP	Esodeviation	HP:0020045	0.01356	1.86774	130	43	2	60612	COG8,TUBB3
HP	Dysmetria	HP:0001310	0.01356	1.86774	130	43	2	60612	SYNE1,CTDP1
HP	Growth delay	HP:0001510	0.0138256	1.85932	1492	43	5	60612	SOS1,CTDP1,BRAF,GRIA4,TUBB3
HP	Abnormality of central nervous system electrophysiology	HP:0030178	0.0138677	1.858	449	43	3	60612	SYNE1,TLR3,BRAF
HP	Ichthyosis	HP:0008064	0.0140503	1.85231	135	43	2	60612	SYNE1,BRAF
HP	Chronic atrophic gastritis	HP:0002582	0.0140503	1.85231	6	43	1	60612	CDH1
HP	Abnormal CSF glucose level	HP:0031884	0.0140503	1.85231	6	43	1	60612	TLR3
HP	Abnormality of the vasculature	HP:0002597	0.0140503	1.85231	1505	43	5	60612	SOS1,BRAF,COG8,GAS8,MC1R
HP	Absent muscle fiber emerin	HP:0030117	0.0140503	1.85231	6	43	1	60612	SYNE1
HP	Abnormality of the nasal bone	HP:0010939	0.0140503	1.85231	6	43	1	60612	BRAF
HP	Nuchal rigidity	HP:0031179	0.0140503	1.85231	6	43	1	60612	TLR3
HP	Abnormality of the ulna	HP:0002997	0.0140503	1.85231	133	43	2	60612	SOS1,BRAF
HP	Dialeptic seizure	HP:0011146	0.0140503	1.85231	135	43	2	60612	DMD,TLR3
HP	Abnormal muscle fiber emerin	HP:0030116	0.0140503	1.85231	6	43	1	60612	SYNE1
HP	Optic nerve dysplasia	HP:0001093	0.0140503	1.85231	6	43	1	60612	BRAF
HP	Amegakaryocytic thrombocytopenia	HP:0004859	0.0140503	1.85231	6	43	1	60612	BRAF
HP	Hypoglycorrhachia	HP:0011972	0.0140503	1.85231	6	43	1	60612	TLR3
HP	Bilateral cleft lip and palate	HP:0002744	0.0140503	1.85231	6	43	1	60612	CDH1
HP	Central diabetes insipidus	HP:0000863	0.0140503	1.85231	6	43	1	60612	BRAF
HP	Abnormality of male external genitalia	HP:0000032	0.0140503	1.85231	931	43	4	60612	SYNE1,SOS1,CTDP1,BRAF
HP	Abnormality of coordination	HP:0011443	0.0140503	1.85231	926	43	4	60612	SYNE1,CTDP1,COG8,TUBB3
HP	Chronic gastritis	HP:0005231	0.0140503	1.85231	6	43	1	60612	CDH1
HP	Food intolerance	HP:0012537	0.0140503	1.85231	6	43	1	60612	COG8
HP	Dry skin	HP:0000958	0.0145876	1.83602	139	43	2	60612	BRAF,MC1R
HP	Pectus carinatum	HP:0000768	0.0145876	1.83602	139	43	2	60612	SOS1,BRAF
HP	Abnormality of fluid regulation	HP:0011032	0.0147353	1.83164	468	43	3	60612	SOS1,TLR3,BRAF
HP	Short digit	HP:0011927	0.0150512	1.82243	472	43	3	60612	DMD,SOS1,BRAF
HP	Infantile muscular hypotonia	HP:0008947	0.0150963	1.82113	142	43	2	60612	COG8,TUBB3
HP	Abnormality of the outer ear	HP:0000356	0.0154269	1.81172	961	43	4	60612	SOS1,BRAF,GRIA4,TUBB3
HP	Abnormal external genitalia	HP:0000811	0.0154269	1.81172	961	43	4	60612	SYNE1,SOS1,CTDP1,BRAF
HP	Multiple rows of eyelashes	HP:0008496	0.0155898	1.80716	7	43	1	60612	CDH1
HP	Distichiasis	HP:0009743	0.0155898	1.80716	7	43	1	60612	CDH1
HP	Abnormality of the spleen	HP:0001743	0.0155898	1.80716	483	43	3	60612	SOS1,BRAF,GAS8
HP	Abnormality of the extraocular muscles	HP:0008049	0.0155898	1.80716	7	43	1	60612	TUBB3
HP	Progressive visual field defects	HP:0007987	0.0155898	1.80716	7	43	1	60612	BRAF
HP	Ventricular escape rhythm	HP:0005155	0.0155898	1.80716	7	43	1	60612	SYNE1
HP	Peripheral hypomyelination	HP:0007182	0.0155898	1.80716	7	43	1	60612	CTDP1
HP	Ovarian papillary adenocarcinoma	HP:0006774	0.0155898	1.80716	7	43	1	60612	CDH1
HP	Numerous nevi	HP:0001054	0.0155898	1.80716	7	43	1	60612	BRAF
HP	Synovitis	HP:0100769	0.0155898	1.80716	7	43	1	60612	BRAF
HP	Decreased cervical spine flexion due to contractures of posterior cervical muscles	HP:0004631	0.0155898	1.80716	7	43	1	60612	SYNE1
HP	Thick lower lip vermilion	HP:0000179	0.0155898	1.80716	146	43	2	60612	DMD,SOS1
HP	Type II transferrin isoform profile	HP:0012301	0.0155898	1.80716	7	43	1	60612	COG8
HP	Hyperpigmentation in sun-exposed areas	HP:0005586	0.0155898	1.80716	7	43	1	60612	MC1R
HP	Abnormal leukocyte morphology	HP:0001881	0.0156238	1.80621	487	43	3	60612	DMD,TLR3,SGCD
HP	Respiratory insufficiency	HP:0002093	0.0156238	1.80621	487	43	3	60612	SYNE1,DMD,TLR3
HP	Abnormal cellular immune system morphology	HP:0010987	0.0156238	1.80621	487	43	3	60612	DMD,TLR3,SGCD
HP	Abnormality of refraction	HP:0000539	0.0156238	1.80621	486	43	3	60612	SYNE1,BRAF,MC1R
HP	Aplasia/Hypoplasia of the eyebrow	HP:0100840	0.01661	1.77963	153	43	2	60612	SOS1,BRAF
HP	Abnormal immune system morphology	HP:0032251	0.0167273	1.77657	500	43	3	60612	DMD,TLR3,SGCD
HP	Apraxia	HP:0002186	0.0169556	1.77069	155	43	2	60612	BRAF,TUBB3
HP	Neonatal hypotonia	HP:0001319	0.0171291	1.76626	156	43	2	60612	BRAF,GRIA4
HP	Delayed ability to sit	HP:0025336	0.0172131	1.76414	8	43	1	60612	TUBB3
HP	Dysgerminoma	HP:0100621	0.0172131	1.76414	8	43	1	60612	CDH1
HP	Red hair	HP:0002297	0.0172131	1.76414	8	43	1	60612	MC1R
HP	Acute encephalopathy	HP:0006846	0.0172131	1.76414	8	43	1	60612	COG8
HP	Postnatal growth retardation	HP:0008897	0.0172131	1.76414	157	43	2	60612	BRAF,TUBB3
HP	Ventricular septal hypertrophy	HP:0005144	0.0172131	1.76414	8	43	1	60612	SYNE1
HP	Severe sensorineural hearing impairment	HP:0008625	0.0172131	1.76414	8	43	1	60612	BRAF
HP	Abnormality of hair texture	HP:0010719	0.0176682	1.75281	160	43	2	60612	SOS1,BRAF
HP	Neural tube defect	HP:0045005	0.0180174	1.74431	162	43	2	60612	BRAF,CDH1
HP	Abnormal neural tube morphology	HP:0410043	0.0180174	1.74431	162	43	2	60612	BRAF,CDH1
HP	Small for gestational age	HP:0001518	0.0181524	1.74107	163	43	2	60612	SYNE1,DMD
HP	Somatic mutation	HP:0001428	0.0181524	1.74107	163	43	2	60612	BRAF,CDH1
HP	Stereotypy	HP:0000733	0.0183277	1.73689	164	43	2	60612	BRAF,TUBB3
HP	Abnormal cardiac septum morphology	HP:0001671	0.0185563	1.73151	526	43	3	60612	SYNE1,SOS1,BRAF
HP	Palate fistula	HP:0010294	0.0187701	1.72653	9	43	1	60612	CDH1
HP	Neutrophilia	HP:0011897	0.0187701	1.72653	9	43	1	60612	TLR3
HP	Delayed fine motor development	HP:0010862	0.0187701	1.72653	9	43	1	60612	TUBB3
HP	Bilateral coxa valga	HP:0010665	0.0187701	1.72653	9	43	1	60612	COG8
HP	Euryblepharon	HP:0012905	0.0187701	1.72653	9	43	1	60612	CDH1
HP	Severe hearing impairment	HP:0012714	0.0187701	1.72653	9	43	1	60612	BRAF
HP	Abnormality of the nasal skeleton	HP:0010937	0.0187701	1.72653	9	43	1	60612	BRAF
HP	Abnormality of lower limb joint	HP:0100491	0.0193011	1.71442	537	43	3	60612	CTDP1,BRAF,TUBB3
HP	Adult onset	HP:0003581	0.0193973	1.71226	171	43	2	60612	SYNE1,DMD
HP	Infertility	HP:0000789	0.0193973	1.71226	171	43	2	60612	BRAF,GAS8
HP	Skeletal muscle hypertrophy	HP:0003712	0.0195325	1.70924	172	43	2	60612	DMD,SGCD
HP	Intellectual disability, moderate	HP:0002342	0.0195325	1.70924	172	43	2	60612	DMD,TUBB3
HP	Camptodactyly of finger	HP:0100490	0.0197098	1.70532	173	43	2	60612	CTDP1,TUBB3
HP	Hyperlordosis	HP:0003307	0.0198875	1.70142	174	43	2	60612	SYNE1,DMD
HP	Cerebral atrophy	HP:0002059	0.0198991	1.70117	546	43	3	60612	CTDP1,BRAF,GRIA4
HP	Interphalangeal joint contracture of finger	HP:0001220	0.0199803	1.6994	175	43	2	60612	CTDP1,TUBB3
HP	Bowing of the legs	HP:0002979	0.0199803	1.6994	175	43	2	60612	BRAF,TUBB3
HP	Puberty and gonadal disorders	HP:0008373	0.0200715	1.69742	549	43	3	60612	SOS1,CTDP1,BRAF
HP	Abnormal glucose homeostasis	HP:0011014	0.0201291	1.69618	550	43	3	60612	CTDP1,BRAF,COG8
HP	Protein-losing enteropathy	HP:0002243	0.0201915	1.69483	10	43	1	60612	COG8
HP	Multiple lentigines	HP:0001003	0.0201915	1.69483	10	43	1	60612	BRAF
HP	Malar prominence	HP:0010620	0.0201915	1.69483	10	43	1	60612	CTDP1
HP	High palate	HP:0000218	0.0204605	1.68908	555	43	3	60612	SOS1,BRAF,TUBB3
HP	Atrophy/Degeneration affecting the cerebrum	HP:0007369	0.0205184	1.68786	556	43	3	60612	CTDP1,BRAF,GRIA4
HP	Neoplasm of the skin	HP:0008069	0.0205209	1.6878	179	43	2	60612	BRAF,MC1R
HP	Abnormal fundus morphology	HP:0001098	0.0207029	1.68397	1088	43	4	60612	BRAF,GRIA4,TUBB3,MC1R
HP	Abnormal posterior eye segment morphology	HP:0004329	0.020857	1.68075	1091	43	4	60612	BRAF,GRIA4,TUBB3,MC1R
HP	Pediatric onset	HP:0410280	0.0209536	1.67874	562	43	3	60612	SYNE1,DMD,CTDP1
HP	Focal-onset seizure	HP:0007359	0.0211477	1.67474	183	43	2	60612	TLR3,TUBB3
HP	Abnormal phalangeal joint morphology of the hand	HP:0006261	0.0211477	1.67474	183	43	2	60612	CTDP1,TUBB3
HP	Inability to walk	HP:0002540	0.0211477	1.67474	183	43	2	60612	GRIA4,TUBB3
HP	Abnormal finger phalanx morphology	HP:0005918	0.0212897	1.67183	567	43	3	60612	DMD,CTDP1,TUBB3
HP	Abnormality of vision	HP:0000504	0.0213249	1.67111	1102	43	4	60612	BRAF,CDH1,TUBB3,MC1R
HP	Reduced systolic function	HP:0006673	0.0213354	1.6709	11	43	1	60612	SGCD
HP	Bilateral cleft lip	HP:0100336	0.0213354	1.6709	11	43	1	60612	CDH1
HP	Unilateral cleft palate	HP:0100334	0.0213354	1.6709	11	43	1	60612	CDH1
HP	Peg-shaped maxillary lateral incisors	HP:0006342	0.0213354	1.6709	11	43	1	60612	CDH1
HP	Abnormality of brainstem morphology	HP:0002363	0.0213354	1.6709	186	43	2	60612	COG8,TUBB3
HP	Shield chest	HP:0000914	0.0213354	1.6709	11	43	1	60612	BRAF
HP	Small basal ganglia	HP:0012697	0.0213354	1.6709	11	43	1	60612	TUBB3
HP	Abnormal anterior eye segment morphology	HP:0004328	0.0213354	1.6709	1103	43	4	60612	SOS1,CTDP1,GAS8,MC1R
HP	Epidermoid cyst	HP:0200040	0.0213354	1.6709	11	43	1	60612	CDH1
HP	Congestive heart failure	HP:0001635	0.0219573	1.65842	189	43	2	60612	DMD,SGCD
HP	Abnormality of forearm bone	HP:0040072	0.0220479	1.65663	190	43	2	60612	SOS1,BRAF
HP	Abnormality of the periorbital region	HP:0000606	0.0220479	1.65663	190	43	2	60612	DMD,BRAF
HP	Flexion contracture of finger	HP:0012785	0.0220479	1.65663	190	43	2	60612	CTDP1,TUBB3
HP	Abnormality of the forearm	HP:0002973	0.0226756	1.64444	193	43	2	60612	SOS1,BRAF
HP	Wrist flexion contracture	HP:0001239	0.0228226	1.64164	12	43	1	60612	TUBB3
HP	CSF lymphocytic pleiocytosis	HP:0200149	0.0228226	1.64164	12	43	1	60612	TLR3
HP	Spastic ataxia	HP:0002497	0.0228226	1.64164	12	43	1	60612	TUBB3
HP	Germinoma	HP:0100620	0.0228226	1.64164	12	43	1	60612	CDH1
HP	Short stature	HP:0004322	0.0228751	1.64064	1138	43	4	60612	SOS1,CTDP1,BRAF,GRIA4
HP	Chorea	HP:0002072	0.0228751	1.64064	195	43	2	60612	CTDP1,GRIA4
HP	Macrotia	HP:0000400	0.0230347	1.63762	196	43	2	60612	BRAF,GRIA4
HP	Hypertelorism	HP:0000316	0.0231767	1.63495	595	43	3	60612	SOS1,BRAF,CDH1
HP	Abnormality of the pinna	HP:0000377	0.0236624	1.62594	600	43	3	60612	SOS1,BRAF,GRIA4
HP	Abnormality of dental eruption	HP:0006292	0.0237571	1.62421	200	43	2	60612	DMD,CDH1
HP	Visual loss	HP:0000572	0.0237571	1.62421	200	43	2	60612	BRAF,TUBB3
HP	Abnormality of the small intestine	HP:0002244	0.0239383	1.62091	201	43	2	60612	DMD,COG8
HP	Atopic dermatitis	HP:0001047	0.0240029	1.61974	13	43	1	60612	BRAF
HP	CSF pleocytosis	HP:0012229	0.0240029	1.61974	13	43	1	60612	TLR3
HP	Brain atrophy	HP:0012444	0.0240029	1.61974	607	43	3	60612	CTDP1,BRAF,GRIA4
HP	Bilateral talipes equinovarus	HP:0001776	0.0240029	1.61974	13	43	1	60612	SYNE1
HP	Dysgenesis of the hippocampus	HP:0025101	0.0240029	1.61974	13	43	1	60612	TUBB3
HP	Mood changes	HP:0001575	0.0240029	1.61974	13	43	1	60612	TUBB3
HP	Nasogastric tube feeding in infancy	HP:0011470	0.0240029	1.61974	13	43	1	60612	BRAF
HP	Hyperpigmentation of the skin	HP:0000953	0.0242489	1.61531	204	43	2	60612	BRAF,MC1R
HP	Hypoglycemia	HP:0001943	0.0244299	1.61208	205	43	2	60612	CTDP1,COG8
HP	Low-set ears	HP:0000369	0.0247786	1.60592	616	43	3	60612	SOS1,BRAF,TUBB3
HP	Aplasia/Hypoplasia of the corpus callosum	HP:0007370	0.024949	1.60295	618	43	3	60612	BRAF,GRIA4,TUBB3
HP	Abnormal brain lactate level by MRS	HP:0025045	0.0253528	1.59597	14	43	1	60612	COG8
HP	Central adrenal insufficiency	HP:0011734	0.0253528	1.59597	14	43	1	60612	BRAF
HP	Bilateral cleft palate	HP:0100337	0.0253528	1.59597	14	43	1	60612	CDH1
HP	Enlarged pituitary gland	HP:0012505	0.0253528	1.59597	14	43	1	60612	BRAF
HP	Agenesis of lateral incisor	HP:0200153	0.0253528	1.59597	14	43	1	60612	CDH1
HP	Infantile axial hypotonia	HP:0009062	0.0253528	1.59597	14	43	1	60612	TUBB3
HP	Specific learning disability	HP:0001328	0.0253777	1.59555	211	43	2	60612	DMD,TUBB3
HP	Abnormal dermatoglyphics	HP:0007477	0.0257905	1.58854	213	43	2	60612	SOS1,BRAF
HP	Cryptorchidism	HP:0000028	0.026168	1.58223	633	43	3	60612	SYNE1,SOS1,BRAF
HP	Abnormal hypothalamus morphology	HP:0012286	0.026407	1.57828	15	43	1	60612	BRAF
HP	Gingival fibromatosis	HP:0000169	0.026407	1.57828	15	43	1	60612	SOS1
HP	Type 1 muscle fiber atrophy	HP:0011807	0.026407	1.57828	15	43	1	60612	SYNE1
HP	Abnormal urinary color	HP:0012086	0.026407	1.57828	15	43	1	60612	DMD
HP	Chills	HP:0025143	0.026407	1.57828	15	43	1	60612	TLR3
HP	Proptosis	HP:0000520	0.026407	1.57828	218	43	2	60612	SOS1,BRAF
HP	Aplasia of the semicircular canal	HP:0011381	0.026407	1.57828	15	43	1	60612	SOS1
HP	Type II lissencephaly	HP:0007260	0.026407	1.57828	15	43	1	60612	TUBB3
HP	Abnormal macroscopic urine appearance	HP:0033072	0.026407	1.57828	15	43	1	60612	DMD
HP	Distal arthrogryposis	HP:0005684	0.026407	1.57828	15	43	1	60612	SYNE1
HP	Abnormal visual field test	HP:0030588	0.026407	1.57828	15	43	1	60612	BRAF
HP	Limb-girdle muscular dystrophy	HP:0006785	0.026407	1.57828	15	43	1	60612	SYNE1
HP	Elevated hepatic transaminase	HP:0002910	0.0267284	1.57303	220	43	2	60612	DMD,COG8
HP	Aplasia/Hypoplasia of the cerebrum	HP:0007364	0.0267965	1.57192	1219	43	4	60612	BRAF,GRIA4,COG8,TUBB3
HP	Abnormality of the zygomatic bone	HP:0010668	0.0268131	1.57165	221	43	2	60612	CTDP1,BRAF
HP	Low-set, posteriorly rotated ears	HP:0000368	0.0268131	1.57165	221	43	2	60612	SOS1,BRAF
HP	Bowing of the long bones	HP:0006487	0.0270311	1.56814	223	43	2	60612	BRAF,TUBB3
HP	Abnormal location of ears	HP:0000357	0.0270311	1.56814	649	43	3	60612	SOS1,BRAF,TUBB3
HP	Abnormality of the calf	HP:0002981	0.0270311	1.56814	223	43	2	60612	BRAF,TUBB3
HP	Abnormal superficial reflex	HP:0031828	0.0270311	1.56814	223	43	2	60612	DMD,CTDP1
HP	Babinski sign	HP:0003487	0.0270311	1.56814	223	43	2	60612	DMD,CTDP1
HP	Visual acuity test abnormality	HP:0030532	0.027188	1.56562	16	43	1	60612	TUBB3
HP	Bitemporal hemianopia	HP:0030521	0.027188	1.56562	16	43	1	60612	BRAF
HP	Focal aware seizure	HP:0002349	0.027188	1.56562	16	43	1	60612	TLR3
HP	Otitis media	HP:0000388	0.027188	1.56562	226	43	2	60612	CDH1,GAS8
HP	Gastritis	HP:0005263	0.027188	1.56562	16	43	1	60612	CDH1
HP	Chronic rhinitis	HP:0002257	0.027188	1.56562	16	43	1	60612	GAS8
HP	Heteronymous hemianopia	HP:0030517	0.027188	1.56562	16	43	1	60612	BRAF
HP	Non-midline cleft palate	HP:0100338	0.027188	1.56562	16	43	1	60612	CDH1
HP	Abnormal blood glucose concentration	HP:0011015	0.027188	1.56562	226	43	2	60612	CTDP1,COG8
HP	Abnormality of body height	HP:0000002	0.027188	1.56562	1235	43	4	60612	SOS1,CTDP1,BRAF,GRIA4
HP	Hyperextensibility of the finger joints	HP:0001187	0.027188	1.56562	16	43	1	60612	BRAF
HP	Absent speech	HP:0001344	0.027369	1.56274	227	43	2	60612	GRIA4,COG8
HP	Difficulty walking	HP:0002355	0.0282437	1.54908	231	43	2	60612	DMD,SGCD
HP	Loss of consciousness	HP:0007185	0.0283962	1.54674	17	43	1	60612	TLR3
HP	Abnormal size of the palpebral fissures	HP:0200007	0.0283962	1.54674	233	43	2	60612	DMD,BRAF
HP	Cutaneous cyst	HP:0025245	0.0283962	1.54674	17	43	1	60612	CDH1
HP	Impaired mastication	HP:0005216	0.0283962	1.54674	17	43	1	60612	TUBB3
HP	Pes cavus	HP:0001761	0.0283962	1.54674	232	43	2	60612	SYNE1,CTDP1
HP	Dysmetric saccades	HP:0000641	0.0283962	1.54674	17	43	1	60612	SYNE1
HP	Calf muscle pseudohypertrophy	HP:0003707	0.0283962	1.54674	17	43	1	60612	DMD
HP	Abnormality of lower lip	HP:0000178	0.0287743	1.54099	235	43	2	60612	DMD,SOS1
HP	Neoplasm of the gastrointestinal tract	HP:0007378	0.0289068	1.539	236	43	2	60612	CDH1,MC1R
HP	Attention deficit hyperactivity disorder	HP:0007018	0.0289068	1.539	236	43	2	60612	DMD,GRIA4
HP	Abnormal corpus callosum morphology	HP:0001273	0.0291311	1.53564	679	43	3	60612	BRAF,GRIA4,TUBB3
HP	Abnormality of upper lip	HP:0000177	0.0292597	1.53373	681	43	3	60612	DMD,BRAF,CDH1
HP	Decreased fertility	HP:0000144	0.0292597	1.53373	238	43	2	60612	BRAF,GAS8
HP	Recurrent infections	HP:0002719	0.0293905	1.53179	685	43	3	60612	BRAF,CDH1,GAS8
HP	Axonal degeneration	HP:0040078	0.0293905	1.53179	18	43	1	60612	CTDP1
HP	Midface retrusion	HP:0011800	0.0293905	1.53179	239	43	2	60612	DMD,SOS1
HP	Primitive reflex	HP:0002476	0.0293905	1.53179	18	43	1	60612	TUBB3
HP	Albinism	HP:0001022	0.0293905	1.53179	18	43	1	60612	MC1R
HP	Generalized limb muscle atrophy	HP:0009055	0.0293905	1.53179	18	43	1	60612	SGCD
HP	Alveolar cell carcinoma	HP:0006519	0.0293905	1.53179	18	43	1	60612	BRAF
HP	Morphological abnormality of the semicircular canal	HP:0011380	0.0308549	1.51068	19	43	1	60612	SOS1
HP	Agenesis of incisor	HP:0006485	0.0308549	1.51068	19	43	1	60612	CDH1
HP	Respiratory failure requiring assisted ventilation	HP:0004887	0.0308549	1.51068	19	43	1	60612	TLR3
HP	Abnormal diaphysis morphology	HP:0000940	0.031005	1.50857	248	43	2	60612	BRAF,TUBB3
HP	Speech articulation difficulties	HP:0009088	0.0321408	1.49294	20	43	1	60612	CDH1
HP	Conical incisor	HP:0011065	0.0321408	1.49294	20	43	1	60612	CDH1
HP	Large earlobe	HP:0009748	0.0321408	1.49294	20	43	1	60612	BRAF
HP	Neoplasm of the tracheobronchial system	HP:0100552	0.0321408	1.49294	20	43	1	60612	BRAF
HP	Absent eyebrow	HP:0002223	0.0321408	1.49294	20	43	1	60612	BRAF
HP	Abnormal heart valve morphology	HP:0001654	0.0323529	1.49009	255	43	2	60612	SOS1,BRAF
HP	Spasticity	HP:0001257	0.0326733	1.48581	718	43	3	60612	SYNE1,GRIA4,TUBB3
HP	Increased circulating prolactin concentration	HP:0000870	0.0333445	1.47698	21	43	1	60612	BRAF
HP	Abnormal size of pituitary gland	HP:0012504	0.0333445	1.47698	21	43	1	60612	BRAF
HP	Spontaneous hematomas	HP:0007420	0.0333445	1.47698	21	43	1	60612	COG8
HP	Rhabdomyosarcoma	HP:0002859	0.0333445	1.47698	21	43	1	60612	MC1R
HP	Camptodactyly	HP:0012385	0.0333445	1.47698	260	43	2	60612	CTDP1,TUBB3
HP	Abnormal tracheobronchial morphology	HP:0005607	0.0341424	1.46671	264	43	2	60612	BRAF,GAS8
HP	Morphological abnormality of the vestibule of the inner ear	HP:0011376	0.0344067	1.46336	22	43	1	60612	SOS1
HP	Deep palmar crease	HP:0006191	0.0344067	1.46336	22	43	1	60612	BRAF
HP	Alcoholism	HP:0030955	0.0344067	1.46336	22	43	1	60612	TLR3
HP	Addictive behavior	HP:0030858	0.0344067	1.46336	22	43	1	60612	TLR3
HP	Velopharyngeal insufficiency	HP:0000220	0.0344067	1.46336	22	43	1	60612	CDH1
HP	Abnormal cerebellum morphology	HP:0001317	0.0344067	1.46336	737	43	3	60612	SYNE1,COG8,TUBB3
HP	Atrophy/Degeneration affecting the brainstem	HP:0007366	0.0344067	1.46336	22	43	1	60612	COG8
HP	Absent eyelashes	HP:0000561	0.0344067	1.46336	22	43	1	60612	BRAF
HP	Joint hypermobility	HP:0001382	0.0346085	1.46082	268	43	2	60612	SOS1,BRAF
HP	Abnormality of hindbrain morphology	HP:0011282	0.0346607	1.46016	742	43	3	60612	SYNE1,COG8,TUBB3
HP	Abnormality of the metencephalon	HP:0011283	0.0346607	1.46016	742	43	3	60612	SYNE1,COG8,TUBB3
HP	Abnormal liver morphology	HP:0410042	0.0352667	1.45263	748	43	3	60612	DMD,SOS1,COG8
HP	Myoglobinuria	HP:0002913	0.0352667	1.45263	23	43	1	60612	DMD
HP	Cerebral edema	HP:0002181	0.0352667	1.45263	23	43	1	60612	TLR3
HP	Squamous cell carcinoma of the skin	HP:0006739	0.0352667	1.45263	23	43	1	60612	MC1R
HP	Abnormal heart valve physiology	HP:0031653	0.0352667	1.45263	272	43	2	60612	SOS1,BRAF
HP	Papilledema	HP:0001085	0.0352667	1.45263	23	43	1	60612	BRAF
HP	Abnormal number of permanent teeth	HP:0011044	0.0352667	1.45263	23	43	1	60612	CDH1
HP	Finger joint hypermobility	HP:0006094	0.0352667	1.45263	23	43	1	60612	BRAF
HP	Endometrial carcinoma	HP:0012114	0.0352667	1.45263	23	43	1	60612	CDH1
HP	Clinodactyly of the 5th finger	HP:0004209	0.0353325	1.45183	274	43	2	60612	SOS1,BRAF
HP	Abnormality of the nasal tip	HP:0000436	0.0353325	1.45183	274	43	2	60612	DMD,BRAF
HP	Deviation of the 5th finger	HP:0009179	0.0355188	1.44954	275	43	2	60612	SOS1,BRAF
HP	Abnormality of hand joint mobility	HP:0006256	0.0360366	1.44326	24	43	1	60612	BRAF
HP	Falls	HP:0002527	0.0360366	1.44326	24	43	1	60612	DMD
HP	Heterogeneous	HP:0001425	0.0360366	1.44326	279	43	2	60612	BRAF,CDH1
HP	Abnormal morphology of the hippocampus	HP:0025100	0.0360366	1.44326	24	43	1	60612	TUBB3
HP	Expressive language delay	HP:0002474	0.0360366	1.44326	24	43	1	60612	TUBB3
HP	Increased LDL cholesterol concentration	HP:0003141	0.0360366	1.44326	24	43	1	60612	SYNE1
HP	Malnutrition	HP:0004395	0.0360366	1.44326	24	43	1	60612	CDH1
HP	Hypopigmentation of the fundus	HP:0007894	0.0360366	1.44326	24	43	1	60612	MC1R
HP	Stomach cancer	HP:0012126	0.0360366	1.44326	24	43	1	60612	CDH1
HP	Flexion contracture of digit	HP:0030044	0.0360366	1.44326	278	43	2	60612	CTDP1,TUBB3
HP	Abnormal muscle fiber protein expression	HP:0030089	0.0368313	1.43378	25	43	1	60612	SYNE1
HP	Abnormality of the endometrium	HP:0030126	0.0368313	1.43378	25	43	1	60612	CDH1
HP	Genu recurvatum	HP:0002816	0.0368313	1.43378	25	43	1	60612	CTDP1
HP	Brisk reflexes	HP:0001348	0.0368313	1.43378	25	43	1	60612	SYNE1
HP	Absent facial hair	HP:0002550	0.0368313	1.43378	25	43	1	60612	BRAF
HP	Motor polyneuropathy	HP:0007178	0.0368313	1.43378	25	43	1	60612	CTDP1
HP	Hypoplasia of the fovea	HP:0007750	0.0368313	1.43378	25	43	1	60612	MC1R
HP	Motor axonal neuropathy	HP:0007002	0.0368313	1.43378	25	43	1	60612	CTDP1
HP	Dilation of lateral ventricles	HP:0006956	0.0368313	1.43378	25	43	1	60612	TUBB3
HP	Spastic dysarthria	HP:0002464	0.0368313	1.43378	25	43	1	60612	SYNE1
HP	Aplasia/Hypoplasia of the fovea	HP:0008060	0.0368313	1.43378	25	43	1	60612	MC1R
HP	Abnormal morphology of the limbic system	HP:0007343	0.0368313	1.43378	25	43	1	60612	TUBB3
HP	Centrally nucleated skeletal muscle fibers	HP:0003687	0.0378827	1.42156	26	43	1	60612	SYNE1
HP	Oral-pharyngeal dysphagia	HP:0200136	0.0378827	1.42156	26	43	1	60612	CDH1
HP	Myotonia	HP:0002486	0.0378827	1.42156	26	43	1	60612	SYNE1
HP	Neoplasm of striated muscle	HP:0009728	0.0378827	1.42156	26	43	1	60612	MC1R
HP	Neoplasm by anatomical site	HP:0011793	0.0378827	1.42156	786	43	3	60612	BRAF,CDH1,MC1R
HP	Abnormal metabolic brain imaging by MRS	HP:0012705	0.0378827	1.42156	26	43	1	60612	COG8
HP	Abnormality of the cerebral white matter	HP:0002500	0.0378827	1.42156	785	43	3	60612	BRAF,GRIA4,TUBB3
HP	Delayed skeletal maturation	HP:0002750	0.0379372	1.42094	292	43	2	60612	SOS1,BRAF
HP	Short neck	HP:0000470	0.0381229	1.41881	293	43	2	60612	SOS1,BRAF
HP	Recurrent bronchitis	HP:0002837	0.0388523	1.41058	27	43	1	60612	GAS8
HP	Rimmed vacuoles	HP:0003805	0.0388523	1.41058	27	43	1	60612	SYNE1
HP	Hyperextensibility of the knee	HP:0010500	0.0388523	1.41058	27	43	1	60612	CTDP1
HP	Abnormality of the intrinsic pathway	HP:0010989	0.0388523	1.41058	27	43	1	60612	BRAF
HP	Sparse hair	HP:0008070	0.0388523	1.41058	297	43	2	60612	BRAF,CDH1
HP	Limitation of neck motion	HP:0005986	0.0388523	1.41058	27	43	1	60612	TLR3
HP	Long philtrum	HP:0000343	0.0394257	1.40422	300	43	2	60612	DMD,BRAF
HP	Abnormality of globe location	HP:0100886	0.0396493	1.40176	805	43	3	60612	SOS1,BRAF,CDH1
HP	Congenital microcephaly	HP:0011451	0.0398572	1.39949	28	43	1	60612	TUBB3
HP	Prostate cancer	HP:0012125	0.0398572	1.39949	28	43	1	60612	CDH1
HP	Achilles tendon contracture	HP:0001771	0.0398572	1.39949	28	43	1	60612	SYNE1
HP	Progressive gait ataxia	HP:0007240	0.0398572	1.39949	28	43	1	60612	SYNE1
HP	Prostate neoplasm	HP:0100787	0.0398572	1.39949	28	43	1	60612	CDH1
HP	Cerebellar atrophy	HP:0001272	0.0399928	1.39802	304	43	2	60612	SYNE1,COG8
HP	Developmental regression	HP:0002376	0.0401791	1.396	305	43	2	60612	SYNE1,COG8
HP	Abnormality of the rib cage	HP:0001547	0.0406121	1.39134	307	43	2	60612	SOS1,BRAF
HP	Spastic diplegia	HP:0001264	0.0406605	1.39083	29	43	1	60612	TUBB3
HP	Prolonged prothrombin time	HP:0008151	0.0406605	1.39083	29	43	1	60612	COG8
HP	Cavernous hemangioma	HP:0001048	0.0406605	1.39083	29	43	1	60612	BRAF
HP	Non-midline cleft lip	HP:0100335	0.0406605	1.39083	29	43	1	60612	CDH1
HP	Selective tooth agenesis	HP:0001592	0.0406605	1.39083	29	43	1	60612	CDH1
HP	Hypoplasia of the zygomatic bone	HP:0010669	0.0406605	1.39083	29	43	1	60612	BRAF
HP	Abnormal isoelectric focusing of serum transferrin	HP:0003160	0.0406605	1.39083	29	43	1	60612	COG8
HP	Variable expressivity	HP:0003828	0.0408707	1.38859	310	43	2	60612	GRIA4,TUBB3
HP	Conductive hearing impairment	HP:0000405	0.0410567	1.38662	311	43	2	60612	CDH1,GAS8
HP	Abnormal prothrombin time	HP:0032199	0.0413796	1.38321	30	43	1	60612	COG8
HP	Brachydactyly	HP:0001156	0.0413796	1.38321	314	43	2	60612	SOS1,BRAF
HP	Abnormal C-reactive protein level	HP:0032436	0.0413796	1.38321	30	43	1	60612	TLR3
HP	Functional abnormality of the middle ear	HP:0011452	0.0413796	1.38321	314	43	2	60612	CDH1,GAS8
HP	Hypoplasia of the frontal lobes	HP:0007333	0.0413796	1.38321	30	43	1	60612	BRAF
HP	Ciliary dyskinesia	HP:0012265	0.0413796	1.38321	30	43	1	60612	GAS8
HP	Elevated C-reactive protein level	HP:0011227	0.0413796	1.38321	30	43	1	60612	TLR3
HP	Failure to thrive	HP:0001508	0.0413796	1.38321	830	43	3	60612	BRAF,GRIA4,COG8
HP	Hyperlipoproteinemia	HP:0010980	0.0413796	1.38321	30	43	1	60612	SYNE1
HP	Reduced consciousness/confusion	HP:0004372	0.0421778	1.37492	318	43	2	60612	TLR3,BRAF
HP	Abnormality of the forehead	HP:0000290	0.0423767	1.37287	840	43	3	60612	SOS1,BRAF,CDH1
HP	Dystrophic fingernails	HP:0008391	0.0423767	1.37287	31	43	1	60612	BRAF
HP	Limb-girdle muscle atrophy	HP:0003797	0.0423767	1.37287	31	43	1	60612	SYNE1
HP	Abnormal protein glycosylation	HP:0012346	0.0423767	1.37287	31	43	1	60612	COG8
HP	Abnormal protein N-linked glycosylation	HP:0012347	0.0423767	1.37287	31	43	1	60612	COG8
HP	Regional abnormality of skin	HP:0011356	0.0425529	1.37107	321	43	2	60612	SOS1,BRAF
HP	Slow decrease in visual acuity	HP:0007924	0.0433559	1.36295	32	43	1	60612	BRAF
HP	Clinodactyly of the 2nd toe	HP:0005824	0.0433559	1.36295	32	43	1	60612	DMD
HP	Abnormality of prothrombin	HP:0012200	0.0433559	1.36295	32	43	1	60612	COG8
HP	Rhabdomyolysis	HP:0003201	0.0433559	1.36295	32	43	1	60612	CTDP1
HP	Impaired smooth pursuit	HP:0007772	0.0433559	1.36295	32	43	1	60612	SYNE1
HP	Abnormality of the cerebral cortex	HP:0002538	0.0436686	1.35983	327	43	2	60612	BRAF,TUBB3
HP	Moderate sensorineural hearing impairment	HP:0008504	0.044041	1.35614	33	43	1	60612	DMD
HP	Abnormality of the posterior pituitary	HP:0011751	0.044041	1.35614	33	43	1	60612	BRAF
HP	Abnormality of skeletal maturation	HP:0000927	0.044041	1.35614	331	43	2	60612	SOS1,BRAF
HP	Myopia	HP:0000545	0.044041	1.35614	330	43	2	60612	BRAF,MC1R
HP	Excessive wrinkled skin	HP:0007392	0.044041	1.35614	33	43	1	60612	BRAF
HP	Abnormal LDL cholesterol concentration	HP:0031886	0.044041	1.35614	33	43	1	60612	SYNE1
HP	Relative macrocephaly	HP:0004482	0.044041	1.35614	33	43	1	60612	BRAF
HP	Moderate hearing impairment	HP:0012713	0.044041	1.35614	33	43	1	60612	DMD
HP	Abnormality of the gastric mucosa	HP:0004295	0.044041	1.35614	33	43	1	60612	CDH1
HP	Hyporeflexia	HP:0001265	0.044041	1.35614	331	43	2	60612	SYNE1,DMD
HP	Abnormal lung morphology	HP:0002088	0.0446595	1.35009	867	43	3	60612	SOS1,BRAF,GAS8
HP	Abnormal pyramidal sign	HP:0007256	0.0446595	1.35009	334	43	2	60612	DMD,CTDP1
HP	Abnormality of the cerebral subcortex	HP:0010993	0.0447278	1.34942	868	43	3	60612	BRAF,GRIA4,TUBB3
HP	Mild neurosensory hearing impairment	HP:0008587	0.0448862	1.34789	34	43	1	60612	DMD
HP	Abnormality of incisor morphology	HP:0011063	0.0448862	1.34789	34	43	1	60612	CDH1
HP	Pituitary hypothyroidism	HP:0008245	0.0448862	1.34789	34	43	1	60612	BRAF
HP	Abnormality of the Achilles tendon	HP:0005109	0.0448862	1.34789	34	43	1	60612	SYNE1
HP	Fatigue	HP:0012378	0.0454627	1.34234	339	43	2	60612	DMD,TLR3
HP	Dysphagia	HP:0002015	0.0454627	1.34234	339	43	2	60612	BRAF,CDH1
HP	Insomnia	HP:0100785	0.0458097	1.33904	35	43	1	60612	TUBB3
HP	Abnormality of thalamus morphology	HP:0010663	0.0458097	1.33904	35	43	1	60612	TUBB3
HP	Conical tooth	HP:0000698	0.0458097	1.33904	35	43	1	60612	CDH1
HP	Shuffling gait	HP:0002362	0.0458097	1.33904	35	43	1	60612	SGCD
HP	Posteriorly rotated ears	HP:0000358	0.0458936	1.33825	342	43	2	60612	SOS1,BRAF
HP	Ventricular septal defect	HP:0001629	0.0460791	1.3365	343	43	2	60612	SOS1,BRAF
HP	Abnormal thrombocyte morphology	HP:0001872	0.0462014	1.33535	344	43	2	60612	SOS1,BRAF
HP	Syndactyly	HP:0001159	0.0462014	1.33535	344	43	2	60612	DMD,CDH1
HP	Proximal muscle weakness in lower limbs	HP:0008994	0.0465903	1.3317	36	43	1	60612	SYNE1
HP	Deviation of the 2nd toe	HP:0010326	0.0465903	1.3317	36	43	1	60612	DMD
HP	Abnormal prostate morphology	HP:0008775	0.0465903	1.3317	36	43	1	60612	CDH1
HP	Slow-growing hair	HP:0002217	0.0465903	1.3317	36	43	1	60612	BRAF
HP	Abnormality of hair growth rate	HP:0011363	0.047545	1.3229	37	43	1	60612	BRAF
HP	Mild hearing impairment	HP:0012712	0.047545	1.3229	37	43	1	60612	DMD
HP	Large for gestational age	HP:0001520	0.047545	1.3229	37	43	1	60612	BRAF
HP	Generalized hypopigmentation	HP:0007513	0.047545	1.3229	37	43	1	60612	MC1R
HP	Abnormal glycosylation	HP:0012345	0.047545	1.3229	37	43	1	60612	COG8
HP	Visual impairment	HP:0000505	0.0480525	1.31828	904	43	3	60612	BRAF,TUBB3,MC1R
HP	Increased CSF protein	HP:0002922	0.048486	1.31438	38	43	1	60612	TLR3
HP	Proximal muscle weakness in upper limbs	HP:0008997	0.048486	1.31438	38	43	1	60612	SYNE1
HP	Abnormality of hair growth	HP:0040170	0.048486	1.31438	38	43	1	60612	BRAF
HP	Abnormal number of incisors	HP:0011064	0.048486	1.31438	38	43	1	60612	CDH1
HP	Partial agenesis of the corpus callosum	HP:0001338	0.0493479	1.30673	39	43	1	60612	TUBB3
HP	Metatarsus adductus	HP:0001840	0.0493479	1.30673	39	43	1	60612	TUBB3
HP	Hypoplastic facial bones	HP:0002692	0.0493479	1.30673	39	43	1	60612	BRAF
HP	Abnormal CSF protein level	HP:0025456	0.0493479	1.30673	39	43	1	60612	TLR3
HP	EMG: neuropathic changes	HP:0003445	0.0493479	1.30673	39	43	1	60612	SYNE1
HP	Abnormality of the 2nd toe	HP:0010319	0.0493479	1.30673	39	43	1	60612	DMD
HP	Abnormality of the liver	HP:0001392	0.0496643	1.30396	921	43	3	60612	DMD,SOS1,COG8
