# Supplementary material for: Whole‐genome sequencing reveals the artificial selection and local environmental adaptability of pigeons (Columba livia)
Source: Evol Appl. 2021 Aug 5;15(4):603–17. doi: 10.1111/eva.13284 (PMC9046921; doi:10.1111/eva.13284)
Supplement: Supplementary file 15 — Table S14 [file EVA-15-603-s011.xlsx]

## Sheet: EU-vs-TR.TR selected gene list
geneid	genename
gene1009	LOC110360781
gene1010	XIRP2
gene1011	LOC110360795
gene1014	STK39
gene10276	LOC102083552
gene10277	PIK3CB
gene10560	P4HA1
gene10562	LOC110360725
gene10563	PLA2G12B
gene10564	OIT3
gene10565	MCU
gene107	LOC110360446
gene108	LOC110361172
gene11019	DCTD
gene1113	KIAA1107
gene1152	PTBP2
gene1155	DPYD
gene1162	FRRS1
gene1164	PALMD
gene11692	LOC110361259
gene11714	LOC110361273
gene11717	LOC110361272
gene11718	LOC110361275
gene11719	LOC110361271
gene1186	LOC110361995
gene1202	LOC110362081
gene1203	LOC110362083
gene1204	NTNG1
gene1212	VAV3
gene1213	LOC110361113
gene1214	SLC25A24
gene1215	FAM102B
gene1216	HENMT1
gene1217	PRPF38B
gene12550	PENK
gene1257	LOC110361120
gene12662	GNB4
gene12663	ACTL6A
gene12735	LOC102095575
gene12736	LOC102095829
gene12928	PHIP
gene12993	LOC110362132
gene13047	LRRC1
gene13051	LOC110361967
gene13052	GCLC
gene13076	CSMD1
gene13093	DLGAP2
gene13094	LOC110362025
gene13225	LOC110361992
gene13226	LOC110361993
gene13278	LOC110362156
gene13279	LOC110362163
gene13843	TRPS1
gene13844	LOC110362440
gene13882	LOC110362416
gene13883	LOC110362418
gene14071	BBS9
gene14072	BMPER
gene14073	LOC110362553
gene14074	NPSR1
gene14213	LOC110362626
gene14214	LOC110362625
gene14215	LOC110362624
gene1432	FGGY
gene1456	NFIA
gene1457	LOC110363379
gene1458	TM2D1
gene1459	PATJ
gene1511	LRRC7
gene1512	LOC110363623
gene1513	LRRC40
gene1522	NEGR1
gene1523	LOC110363667
gene1524	LOC110363666
gene1525	LOC110363656
gene15604	LOC110363258
gene15605	LOC110363223
gene15606	RBFOX1
gene15792	LOC110363321
gene15793	LOC110363322
gene15794	SOX5
gene16177	LOC110363511
gene16178	LOC110363510
gene16212	LOC110363545
gene16318	WNK2
gene16319	LOC110363566
gene16320	NINJ1
gene16507	LRP5
gene16993	LOC110363886
gene16994	LOC110363899
gene17205	GRID1
gene1721	RBMS3
gene17264	MFAP3L
gene17265	LOC110364033
gene17316	LOC102094431
gene17636	LOC110364186
gene17637	LOC110364187
gene17734	P2RX3
gene17735	SLC43A3
gene17736	RTN4RL2
gene17737	TIMM10
gene17738	LOC102091391
gene17739	SERPING1
gene17740	CLP1
gene17916	LOC110364318
gene17971	ESRRG
gene18133	CDH12
gene1815	LOC110365408
gene1816	SLC22A18
gene18169	LOC110364448
gene18174	LOC110364470
gene18175	LOC110364471
gene18176	LOC110364478
gene18177	ADCY1
gene18663	LOC102092424
gene18687	LOC110364714
gene18846	PRICKLE2
gene19092	GLRA2
gene1927	LYVE1
gene1928	MRVI1
gene19440	LOC110365105
gene19444	EPHA5
gene19445	LOC110365113
gene19446	LOC110365112
gene19447	LOC110365111
gene1959	SPON1
gene19758	LOC110365242
gene19759	LOC110365240
gene19770	MB
gene1999	LOC110354950
gene20005	CYYR1
gene20006	LOC110365385
gene20007	LOC110365384
gene2001	LOC110354954
gene20018	LOC110365473
gene20028	NCAM2
gene20046	LOC102087116
gene20047	CD2
gene2005	METTL15
gene20089	LOC110365299
gene20090	LOC110365440
gene20091	LOC110365490
gene20092	LOC110365489
gene20112	ROBO1
gene20116	LOC110365275
gene20121	ROBO2
gene20130	LOC110365381
gene20131	SAMSN1
gene20138	USP25
gene20150	CHODL
gene20151	TMPRSS15
gene20152	LOC110365458
gene20153	PLA1A
gene2017	ANO3
gene2019	LUZP2
gene2020	LOC110354991
gene20247	ATP1B1
gene20291	NELFB
gene20345	GALNT17
gene20568	LOC102083508
gene20569	LOC110365675
gene20570	KCNG3
gene20571	MTA3
gene20572	LOC110365672
gene20579	LOC110365678
gene20581	LOC110365682
gene20582	LOC110365681
gene20583	LOC110365683
gene20584	LOC110365670
gene20912	ADGRL3
gene20913	LOC110365870
gene20914	LOC110365846
gene20915	LOC110365862
gene20916	LOC110365843
gene20917	LOC110365856
gene20918	LOC110365858
gene20919	LOC110365860
gene20920	LOC110365859
gene20921	LOC110365861
gene20922	LOC110365855
gene21118	SEMA3D
gene21121	LOC110365987
gene21122	SEMA3A
gene21126	LOC110365976
gene21127	PCLO
gene21128	LOC110365955
gene21200	LOC110365995
gene21213	LOC110366004
gene21336	DGKB
gene21371	MTMR1
gene21372	CD99L2
gene21373	LOC110366066
gene21436	LOC110366097
gene21438	CSGALNACT2
gene21439	LOC110366092
gene21481	SLC15A2
gene21482	LOC110366108
gene21483	LOC110366109
gene21484	EAF2
gene21744	BICRAL
gene21745	LOC110366240
gene21746	LOC110366232
gene21747	LOC110366231
gene21748	LOC110366238
gene21749	LOC110366236
gene21750	LOC110366237
gene21751	LOC110366235
gene21752	PKDCC
gene21753	LOC110366225
gene21827	LOC102085298
gene21877	LOC110366251
gene21878	SLC35B3
gene2200	LOC110355666
gene2201	LOC110355678
gene22377	LOC110355022
gene22378	GRM5
gene22413	LOC110355029
gene22414	LOC110355042
gene22637	LOC102094993
gene22639	ARL4C
gene22650	LOC102096456
gene23082	CHSY1
gene23083	LOC110355360
gene23084	SELENOS
gene23085	SNRPA1
gene23086	LOC110355361
gene23087	PCSK6
gene23528	2021-03-01
gene23896	LOC110355663
gene24028	HTR1D
gene24029	LOC110355729
gene2429	LOC110356487
gene24334	CAMTA1
gene24337	LOC110355818
gene24338	VAMP3
gene25715	MPP6
gene25737	CACNA2D3
gene25739	LOC110356437
gene2615	GABBR2
gene2616	LOC110356893
gene26161	LOC110356606
gene26243	LOC110356633
gene26611	LOC110356797
gene2691	AKIRIN2
gene2692	LOC110356916
gene2693	LOC110356917
gene2694	LOC110356932
gene2695	SPACA1
gene2696	CNR1
gene2697	LOC110356914
gene2698	LOC110356915
gene2699	LOC110356933
gene2718	EDNRA
gene2719	LOC110356939
gene2721	TTC29
gene276	LOC110357057
gene277	LOC110356996
gene293	ARVCF
gene295	TANGO2
gene296	LOC110357353
gene297	DGCR8
gene2971	LOC110357094
gene2972	LOC110357096
gene2979	LOC110357102
gene298	TRMT2A
gene2985	LOC110357105
gene2986	LOC110357106
gene2987	LOC110357077
gene299	RANBP1
gene3	MYO10
gene300	ZDHHC8
gene301	PGAM5
gene302	SUSD2
gene306	ZNRF3
gene307	LOC110357410
gene320	LOC110357454
gene321	LOC110357452
gene3284	LOC110357277
gene3285	PAMR1
gene3286	LOC110357259
gene3383	PARPBP
gene3384	PMCH
gene3385	LOC110357313
gene3386	LOC110357314
gene3387	IGF1
gene3389	LOC102087146
gene3394	LOC110357317
gene3643	NKRF
gene3644	2021-09-06
gene3645	SOWAHD
gene3646	RPL39
gene3647	UPF3B
gene3819	LOC110357504
gene3820	TSKU
gene4	LOC110357028
gene4140	LOC110357637
gene4160	KCND2
gene4162	LOC110357644
gene4325	LOC110357735
gene4467	HYI
gene4468	SZT2
gene4752	LOC110357916
gene4773	LOC110357933
gene4774	LOC110357935
gene4806	PPARGC1A
gene4809	LOC110357831
gene5	LOC110357661
gene520	TMEM132D
gene5206	LOC110358161
gene5207	LOC110358164
gene5208	EPHB1
gene5278	CUNHXorf36
gene5284	LOC110358184
gene5285	NDP
gene5289	LOC102088495
gene5292	LOC110358187
gene5498	LOC110358307
gene559	FBRSL1
gene5712	LOC110358447
gene5713	LOC110358448
gene5714	LOC110358449
gene5715	LOC110358450
gene5725	LYRM2
gene5726	LOC110358456
gene5727	ANKRD6
gene5740	LOC110358464
gene5741	BORCS6
gene5742	LOC110358466
gene5743	LOC102089917
gene6	RETREG1
gene6016	KBTBD4
gene6017	PTPMT1
gene6018	CELF1
gene6019	RAPSN
gene6153	LOC110358609
gene6273	LOC110358662
gene6274	LOC110358661
gene6463	NRXN3
gene6550	GPR143
gene6551	TBL1X
gene6584	LOC102092638
gene6586	LOC102092827
gene6632	OCA2
gene6635	LOC110358930
gene6636	LOC110358905
gene6637	LOC110358906
gene6638	LOC110358848
gene6639	LOC110358849
gene6640	LOC102095944
gene6641	LOC110358850
gene6642	GABRA5
gene6643	LOC110358852
gene6644	LOC110358851
gene6645	GABRB3
gene6647	LOC110358854
gene6685	PHLDB2
gene6686	LOC110358872
gene6705	EPHA3
gene6706	LOC110358879
gene6724	EPHA6
gene6751	LRRC58
gene6752	FSTL1
gene6790	PREX1
gene6939	TMEM206
gene6940	PPP2R5A
gene7	ZNF622
gene7289	TCF4
gene775	LOC102092264
gene776	SPARCL1
gene777	NUDT9
gene778	LOC102084328
gene779	LOC110359541
gene780	LOC102084506
gene781	LOC110359542
gene782	KLHL8
gene783	LOC102084821
gene784	AFF1
gene787	MAPK10
gene7895	LOC110359493
gene7896	LOC110359492
gene7897	LOC110359621
gene7898	GRIA1
gene7902	LOC110359598
gene7903	LOC110359599
gene7953	HNRNPH1
gene7954	RUFY1
gene7955	ADAMTS2
gene817	ANTXR2
gene821	LOC110359839
gene822	LOC110359836
gene823	PAQR3
gene824	BMP2K
gene825	LOC110359854
gene826	LOC110359486
gene827	LOC110359856
gene8284	POLA1
gene831	USO1
gene8507	LRFN2
gene8602	SPPL3
gene8603	ACADS
gene8604	UNC119B
gene8605	MLEC
gene8606	CABP1
gene8774	CCDC141
gene8775	LOC102097216
gene889	LOC110360196
gene9572	MEOX2
gene9807	LOC110360405
gene9861	PABPN1L
gene9862	TRAPPC2L
gene9863	GALNS
gene9890	MAP1LC3B
gene9891	LOC110360393
gene9892	TRNAM-CAU
gene9893	FBXO31
gene9894	KIAA0513
gene9941	LOC110360378
gene9953	PLCG2
gene9954	CMIP
gene9969	SLC7A6OS
gene9970	SLC7A6
gene9971	LOC102087517

## Sheet: SQ-vs-TR. TR selected gene list
geneid	genename
gene10065	DYNC1I1
gene10108	KRIT1
gene10109	LOC110360492
gene10110	LOC102092834
gene10111	AKAP9
gene1014	STK39
gene1015	CERS6
gene10276	LOC102083552
gene10277	PIK3CB
gene105	POU4F3
gene106	LOC110360639
gene107	LOC110360446
gene108	LOC110361172
gene11019	DCTD
gene1113	KIAA1107
gene1114	CUNH1orf146
gene1115	GLMN
gene1116	RPAP2
gene11348	LOC110361045
gene11349	NPS
gene11350	LOC110361044
gene1162	FRRS1
gene1164	PALMD
gene11822	DLK1
gene11823	LOC110361364
gene1184	LOC102093474
gene1185	S1PR1
gene1186	LOC110361995
gene11906	SLC24A4
gene11908	LOC110361303
gene11962	EML5
gene11963	ZC3H14
gene11964	LOC110361398
gene1202	LOC110362081
gene1203	LOC110362083
gene1204	NTNG1
gene12550	PENK
gene1257	LOC110361120
gene12662	GNB4
gene12663	ACTL6A
gene12664	MRPL47
gene12665	NDUFB5
gene13046	LOC110362029
gene13047	LRRC1
gene13051	LOC110361967
gene13052	GCLC
gene13076	CSMD1
gene13081	LOC110361984
gene13082	LOC110362026
gene13093	DLGAP2
gene13094	LOC110362025
gene13222	FAM84A
gene13336	CAMKMT
gene13398	LOC110362219
gene13399	LOC106145791
gene13400	LOC102094856
gene13882	LOC110362416
gene13883	LOC110362418
gene13917	TRIB1
gene13999	STUM
gene14194	DSE
gene14241	VSTM2A
gene14242	LOC110362647
gene14244	LOC110362632
gene14311	SLC6A6
gene14448	FBXO30
gene1456	NFIA
gene1457	LOC110363379
gene1458	TM2D1
gene14589	LOC110362813
gene1459	PATJ
gene14689	LOC110362849
gene1520	ZRANB2
gene1521	LOC110363660
gene1522	NEGR1
gene1523	LOC110363667
gene1524	LOC110363666
gene1525	LOC110363656
gene15606	RBFOX1
gene15608	LOC110363239
gene15793	LOC110363322
gene15794	SOX5
gene15868	FRMD1
gene15871	LOC110363458
gene1620	LOC110364361
gene1621	LOC110364160
gene1622	FMNL2
gene16507	LRP5
gene16509	CUNH11orf24
gene16510	LOC102090964
gene16525	LOC106145855
gene16526	PHRF1
gene16527	LOC106145856
gene16528	IRF7
gene16529	SLC25A22
gene16992	LOC110363888
gene16993	LOC110363886
gene16994	LOC110363899
gene17134	CSNK1A1
gene17205	GRID1
gene17206	LOC110363987
gene17264	MFAP3L
gene17265	LOC110364033
gene17267	CLCN3
gene17268	LOC110364032
gene17269	NEK1
gene17316	LOC102094431
gene17744	LOC110364230
gene17745	LOC110364229
gene17751	ATP8B2
gene17752	HAX1
gene17753	UBAP2L
gene17754	CUNH1orf43
gene17916	LOC110364318
gene1799	TNNT3
gene1800	MRPL23
gene1809	CD81
gene1810	LOC110365087
gene1811	TSSC4
gene1815	LOC110365408
gene1816	SLC22A18
gene18304	FIG4
gene18305	LOC110364557
gene18306	LOC110364556
gene18771	SIM1
gene19051	DLG2
gene19092	GLRA2
gene19349	DNAH11
gene19444	EPHA5
gene19445	LOC110365113
gene19446	LOC110365112
gene19447	LOC110365111
gene19759	LOC110365240
gene19760	TECRL
gene19770	MB
gene19771	RBFOX2
gene1999	LOC110354950
gene2001	LOC110354954
gene2005	METTL15
gene20086	CADM2
gene20107	LOC110365367
gene20112	ROBO1
gene20121	ROBO2
gene20123	LOC110365404
gene20150	CHODL
gene20151	TMPRSS15
gene20152	LOC110365458
gene2017	ANO3
gene2019	LUZP2
gene2020	LOC110354991
gene20247	ATP1B1
gene20248	LOC110365387
gene20345	GALNT17
gene20570	KCNG3
gene20571	MTA3
gene20572	LOC110365672
gene20581	LOC110365682
gene20582	LOC110365681
gene20583	LOC110365683
gene20584	LOC110365670
gene20877	FBLN2
gene20912	ADGRL3
gene20913	LOC110365870
gene20914	LOC110365846
gene20915	LOC110365862
gene20916	LOC110365843
gene20917	LOC110365856
gene20918	LOC110365858
gene20919	LOC110365860
gene20920	LOC110365859
gene20921	LOC110365861
gene20922	LOC110365855
gene20923	LOC110365857
gene21068	PEX6
gene21069	LOC102096572
gene21070	CNPY3
gene21071	POLR1B
gene21072	TTL
gene21095	LOC110365940
gene21121	LOC110365987
gene21126	LOC110365976
gene21127	PCLO
gene21436	LOC110366097
gene21437	RET
gene21438	CSGALNACT2
gene21439	LOC110366092
gene21440	RASGEF1A
gene21441	LOC110366094
gene21445	LOC102098019
gene21447	LOC102097898
gene21448	MAT1A
gene21484	EAF2
gene21485	IQCB1
gene21744	BICRAL
gene21745	LOC110366240
gene21746	LOC110366232
gene21747	LOC110366231
gene21748	LOC110366238
gene21749	LOC110366236
gene21750	LOC110366237
gene21751	LOC110366235
gene21752	PKDCC
gene21753	LOC110366225
gene21818	NUP153
gene21819	LOC110366259
gene21820	LOC110366310
gene21877	LOC110366251
gene21878	SLC35B3
gene2200	LOC110355666
gene2201	LOC110355678
gene2203	LOC110355128
gene2204	LOC110355132
gene2205	LOC110355165
gene22205	MFSD2A
gene22206	MYCL
gene22207	TRIT1
gene22208	LOC102086253
gene22209	HPCAL4
gene22210	NT5C1A
gene22253	RBM26
gene22254	LOC110354977
gene22378	GRM5
gene22494	PTGS1
gene22495	LOC110355076
gene22496	MRRF
gene22497	LOC110355065
gene22598	DOCK10
gene22637	LOC102094993
gene22639	ARL4C
gene22650	LOC102096456
gene23527	TMA16
gene23528	2021-03-01
gene23550	LOC110355514
gene23552	LOC110355516
gene23553	GAD2
gene23782	LOC110355600
gene23875	RAP1B
gene2424	LOC110356470
gene2425	CDH4
gene2429	LOC110356487
gene24685	LOC102090807
gene24686	LOC102089529
gene25648	LOC102092327
gene25649	LOC110356410
gene25650	LOC106146050
gene25651	ALPK2
gene25709	LOC110356429
gene25710	LOC102086143
gene25711	LOC102086698
gene25712	LOC110356427
gene25713	LOC110356426
gene25715	MPP6
gene26160	LOC102090327
gene26161	LOC110356606
gene26243	LOC110356633
gene26611	LOC110356797
gene2692	LOC110356916
gene2693	LOC110356917
gene2694	LOC110356932
gene2695	SPACA1
gene2696	CNR1
gene2697	LOC110356914
gene2698	LOC110356915
gene2699	LOC110356933
gene2779	LOC106146120
gene2780	MGARP
gene282	LOC110357000
gene2911	LYPLAL1
gene2912	LOC110357050
gene2913	LOC110357049
gene297	DGCR8
gene298	TRMT2A
gene299	RANBP1
gene300	ZDHHC8
gene301	PGAM5
gene3199	TPCN1
gene32	ARHGAP22
gene320	LOC110357454
gene3200	SLC8B1
gene3201	PLBD2
gene3202	SDSL
gene321	LOC110357452
gene3284	LOC110357277
gene3285	PAMR1
gene3286	LOC110357259
gene3330	LOC110357290
gene3369	TBXAS1
gene3370	LOC110357309
gene3817	ACER3
gene382	RPH3A
gene383	PTPN11
gene3835	LOC110357508
gene4162	LOC110357644
gene4164	LOC110357651
gene4596	SGCZ
gene4752	LOC110357916
gene4765	PCDH7
gene4806	PPARGC1A
gene4807	LOC110357835
gene5	LOC110357661
gene5039	LOC102095620
gene5081	GRIA4
gene5110	CNTN5
gene520	TMEM132D
gene5278	CUNHXorf36
gene5719	BACH2
gene5720	LOC110358453
gene5725	LYRM2
gene5726	LOC110358456
gene5727	ANKRD6
gene5939	PHF12
gene5940	SEZ6
gene5941	PIPOX
gene5942	LOC102092275
gene5943	MYO18A
gene6	RETREG1
gene6054	PHF21A
gene6056	LARGE2
gene6057	PEX16
gene6058	CUNH11orf94
gene6059	MAPK8IP1
gene6060	CRY2
gene6061	SLC35C1
gene6064	LOC102096178
gene6065	LOC110358581
gene6271	STXBP6
gene6273	LOC110358662
gene6274	LOC110358661
gene6353	SLC25A21
gene6354	LOC110358700
gene6355	MIPOL1
gene6362	SSTR1
gene6497	LOC110358759
gene6586	LOC102092827
gene6587	GYG2
gene6706	LOC110358879
gene6724	EPHA6
gene7233	CAV1
gene776	SPARCL1
gene777	NUDT9
gene778	LOC102084328
gene779	LOC110359541
gene780	LOC102084506
gene781	LOC110359542
gene782	KLHL8
gene783	LOC102084821
gene784	AFF1
gene7898	GRIA1
gene8136	SLIT3
gene8137	LOC110359566
gene8138	LOC110359567
gene8139	LOC110359569
gene8300	ACOT9
gene8301	PRDX4
gene8304	LOC110359662
gene831	USO1
gene8774	CCDC141
gene8775	LOC102097216
gene8814	LOC102092643
gene8815	LOC110359920
gene8816	LOC110359919
gene8817	LOC110359921
gene8833	LOC106145729
gene8834	LOC102089740
gene8835	MFGE8
gene8836	HAPLN3
gene8837	ACAN
gene8864	LOC102091860
gene8865	ST8SIA2
gene9213	SHANK3
gene9572	MEOX2
gene9797	IST1
gene9798	DHODH
gene9799	LOC102093742
gene9800	DHX38
gene9801	PMFBP1
gene9802	LOC110360372
gene9858	ACSF3
gene9890	MAP1LC3B
gene9891	LOC110360393
gene9892	TRNAM-CAU
gene9893	FBXO31
gene9894	KIAA0513
gene9922	CRISPLD2
gene9923	USP10
gene9931	KCNG4
gene9932	LOC110360399
gene9953	PLCG2
gene9954	CMIP

## Sheet: SK-vs-TR. TR selected gene list
geneid	genename
gene10065	DYNC1I1
gene10067	PDK4
gene1009	LOC110360781
gene1010	XIRP2
gene1011	LOC110360795
gene10110	LOC102092834
gene10111	AKAP9
gene10130	LOC110360491
gene1014	STK39
gene1015	CERS6
gene10273	PER2
gene10274	LOC110360579
gene10275	LOC110360580
gene10276	LOC102083552
gene10277	PIK3CB
gene10672	LOC110360804
gene10673	LOC110360796
gene11012	LOC110360915
gene11019	DCTD
gene1113	KIAA1107
gene11159	RAB40C
gene11160	WFIKKN1
gene11161	METTL26
gene11162	TRNAG-CCC
gene11242	LOC110361006
gene11244	LOC110361005
gene11245	LOC102088258
gene11717	LOC110361272
gene11719	LOC110361271
gene11821	LOC110361376
gene11822	DLK1
gene11823	LOC110361364
gene1202	LOC110362081
gene1203	LOC110362083
gene1204	NTNG1
gene1205	LOC110362122
gene1208	LOC110362137
gene1209	LOC110362130
gene1210	LOC110362141
gene1212	VAV3
gene1213	LOC110361113
gene1214	SLC25A24
gene1215	FAM102B
gene1216	HENMT1
gene1217	PRPF38B
gene12372	LOC110361641
gene12373	LOC110361616
gene1257	LOC110361120
gene12906	LOC110361926
gene12907	LOC110362117
gene12908	LOC110362116
gene12909	FAM46A
gene13046	LOC110362029
gene13047	LRRC1
gene13051	LOC110361967
gene13052	GCLC
gene13093	DLGAP2
gene13094	LOC110362025
gene13843	TRPS1
gene13844	LOC110362440
gene13882	LOC110362416
gene13883	LOC110362418
gene13917	TRIB1
gene14193	FAM26F
gene14194	DSE
gene14213	LOC110362626
gene14214	LOC110362625
gene14311	SLC6A6
gene1456	NFIA
gene1457	LOC110363379
gene1458	TM2D1
gene1459	PATJ
gene1511	LRRC7
gene1512	LOC110363623
gene1513	LRRC40
gene1520	ZRANB2
gene1521	LOC110363660
gene15785	RECQL
gene15786	GOLT1B
gene15787	BCAT1
gene15792	LOC110363321
gene1614	NEB
gene1615	LOC110364355
gene16212	LOC110363545
gene1622	FMNL2
gene16994	LOC110363899
gene16995	LOC110363898
gene16996	LOC110363868
gene16997	LOC110363905
gene16998	LOC110363906
gene17134	CSNK1A1
gene17135	ARHGEF37
gene17147	LIN28B
gene17148	LOC110363963
gene17149	LOC110363962
gene1721	RBMS3
gene1722	LOC110364810
gene17264	MFAP3L
gene17265	LOC110364033
gene17432	EPHA10
gene17433	LOC110364110
gene17434	YRDC
gene1815	LOC110365408
gene1816	SLC22A18
gene18304	FIG4
gene18305	LOC110364557
gene18306	LOC110364556
gene18642	SELENOO
gene18643	TUBGCP6
gene18846	PRICKLE2
gene18848	PSMD6
gene19051	DLG2
gene19092	GLRA2
gene19444	EPHA5
gene19445	LOC110365113
gene19446	LOC110365112
gene1959	SPON1
gene19771	RBFOX2
gene20003	LOC110365279
gene20004	LOC110365280
gene20007	LOC110365384
gene20008	APP
gene2005	METTL15
gene20089	LOC110365299
gene20090	LOC110365440
gene20112	ROBO1
gene20125	LOC110365405
gene20126	LIPI
gene20150	CHODL
gene20151	TMPRSS15
gene20152	LOC110365458
gene20212	DRD3
gene20213	LOC110365409
gene20214	QTRT2
gene20247	ATP1B1
gene20291	NELFB
gene20328	LOC110365550
gene20329	NEBL
gene20568	LOC102083508
gene20569	LOC110365675
gene20570	KCNG3
gene20571	MTA3
gene20572	LOC110365672
gene20583	LOC110365683
gene20584	LOC110365670
gene20877	FBLN2
gene20904	LOC110365848
gene20905	LOC110365853
gene20906	LOC110365852
gene20907	LOC110365863
gene20908	LOC110365873
gene20909	LOC110365864
gene20910	LOC110365869
gene20911	LOC110365871
gene20912	ADGRL3
gene20913	LOC110365870
gene20914	LOC110365846
gene20915	LOC110365862
gene20916	LOC110365843
gene20917	LOC110365856
gene20918	LOC110365858
gene2092	MTDH
gene21118	SEMA3D
gene21121	LOC110365987
gene21122	SEMA3A
gene21200	LOC110365995
gene21332	LOC110366042
gene21333	LOC110366043
gene21334	ARHGAP6
gene21371	MTMR1
gene21372	CD99L2
gene21373	LOC110366066
gene21374	LOC110366065
gene21375	HMGB3
gene21376	GPR50
gene21436	LOC110366097
gene21437	RET
gene21438	CSGALNACT2
gene21439	LOC110366092
gene21440	RASGEF1A
gene21481	SLC15A2
gene21482	LOC110366108
gene21483	LOC110366109
gene21484	EAF2
gene21624	ZCCHC10
gene21625	LOC110366170
gene21626	HSPA4
gene21627	LOC102090610
gene21744	BICRAL
gene21745	LOC110366240
gene21746	LOC110366232
gene21747	LOC110366231
gene21748	LOC110366238
gene21749	LOC110366236
gene21750	LOC110366237
gene21751	LOC110366235
gene21752	PKDCC
gene21818	NUP153
gene21819	LOC110366259
gene21820	LOC110366310
gene21877	LOC110366251
gene21878	SLC35B3
gene2200	LOC110355666
gene2201	LOC110355678
gene22115	RS1
gene22116	TRNAV-UAC
gene22117	PPEF1
gene22152	HERC4
gene22153	SIRT1
gene22616	SGPP2
gene22650	LOC102096456
gene22651	LOC110355162
gene22747	RIN2
gene23105	CNTNAP5
gene23527	TMA16
gene23528	2021-03-01
gene24028	HTR1D
gene24029	LOC110355729
gene24079	LOC110355757
gene24080	LOC110355744
gene2429	LOC110356487
gene24956	MAPK15
gene24957	CCDC166
gene25648	LOC102092327
gene25649	LOC110356410
gene25650	LOC106146050
gene25651	ALPK2
gene25688	MORC2
gene25711	LOC102086698
gene25712	LOC110356427
gene25713	LOC110356426
gene25715	MPP6
gene25716	LOC110356430
gene2613	ANKS6
gene2614	GALNT12
gene2692	LOC110356916
gene2693	LOC110356917
gene2694	LOC110356932
gene2695	SPACA1
gene2696	CNR1
gene2697	LOC110356914
gene2698	LOC110356915
gene2699	LOC110356933
gene2721	TTC29
gene2723	LOC110356944
gene2724	LOC110356945
gene2725	SLC10A7
gene282	LOC110357000
gene2911	LYPLAL1
gene2912	LOC110357050
gene2913	LOC110357049
gene295	TANGO2
gene297	DGCR8
gene298	TRMT2A
gene299	RANBP1
gene3	MYO10
gene300	ZDHHC8
gene301	PGAM5
gene302	SUSD2
gene303	LOC110357393
gene304	KREMEN1
gene305	LOC110357397
gene306	ZNRF3
gene307	LOC110357410
gene308	XBP1
gene309	CCDC117
gene310	LOC102091110
gene311	HSCB
gene312	CHEK2
gene313	TTC28
gene314	LOC110357433
gene3199	TPCN1
gene320	LOC110357454
gene3200	SLC8B1
gene3201	PLBD2
gene3202	SDSL
gene321	LOC110357452
gene3369	TBXAS1
gene3517	ALK
gene3643	NKRF
gene3644	2021-09-06
gene381	LOC110357630
gene382	RPH3A
gene383	PTPN11
gene3835	LOC110357508
gene4	LOC110357028
gene4455	ERI3
gene4467	HYI
gene4468	SZT2
gene4469	MED8
gene4752	LOC110357916
gene4765	PCDH7
gene4774	LOC110357935
gene4805	DHX15
gene4806	PPARGC1A
gene5	LOC110357661
gene5039	LOC102095620
gene5081	GRIA4
gene5206	LOC110358161
gene5207	LOC110358164
gene5208	EPHB1
gene5710	LOC110358467
gene5711	LOC110358446
gene5714	LOC110358449
gene5723	CASP8AP2
gene5724	MDN1
gene5725	LYRM2
gene5726	LOC110358456
gene5727	ANKRD6
gene5731	LOC110358461
gene5732	LOC110358460
gene5733	UBE2J1
gene5738	PM20D2
gene5739	LOC110358465
gene5740	LOC110358464
gene5741	BORCS6
gene5742	LOC110358466
gene5743	LOC102089917
gene6	RETREG1
gene6353	SLC25A21
gene6373	ZNF410
gene6375	FAM161B
gene6376	LOC110358707
gene6377	COQ6
gene6378	ENTPD5
gene6550	GPR143
gene6551	TBL1X
gene6566	STS
gene6567	PUDP
gene6568	LOC110358829
gene6584	LOC102092638
gene6586	LOC102092827
gene6587	GYG2
gene6588	XG
gene6640	LOC102095944
gene6642	GABRA5
gene6643	LOC110358852
gene6644	LOC110358851
gene6751	LRRC58
gene6752	FSTL1
gene6789	LOC110358979
gene6790	PREX1
gene6938	NENF
gene6939	TMEM206
gene6940	PPP2R5A
gene7	ZNF622
gene7289	TCF4
gene773	MEPE
gene774	IBSP
gene775	LOC102092264
gene776	SPARCL1
gene777	NUDT9
gene778	LOC102084328
gene779	LOC110359541
gene780	LOC102084506
gene781	LOC110359542
gene782	KLHL8
gene783	LOC102084821
gene784	AFF1
gene787	MAPK10
gene7953	HNRNPH1
gene7954	RUFY1
gene7955	ADAMTS2
gene8104	LOC110359448
gene8108	LOC110359550
gene8109	LOC110359547
gene8136	SLIT3
gene8137	LOC110359566
gene8138	LOC110359567
gene8139	LOC110359569
gene8161	UBE2D2
gene8162	TMEM173
gene821	LOC110359839
gene822	LOC110359836
gene823	PAQR3
gene824	BMP2K
gene825	LOC110359854
gene826	LOC110359486
gene827	LOC110359856
gene8298	LOC110359661
gene8299	SAT1
gene8300	ACOT9
gene8302	PTCHD1
gene8303	LOC110359667
gene8304	LOC110359662
gene831	USO1
gene8602	SPPL3
gene8603	ACADS
gene8604	UNC119B
gene8605	MLEC
gene8662	LOC110359834
gene8663	LOC110359833
gene8664	LOC102097215
gene8774	CCDC141
gene8775	LOC102097216
gene8787	PDE3A
gene8788	LOC102084286
gene8792	LOC102084578
gene8793	LOC110359887
gene8794	IAPP
gene8864	LOC102091860
gene8865	ST8SIA2
gene889	LOC110360196
gene906	TNS1
gene907	RUFY4
gene908	LOC102098998
gene9087	FAAH2
gene9088	LOC102089115
gene909	ARPC2
gene910	AAMP
gene9572	MEOX2
gene977	SLC4A10
gene9807	LOC110360405
gene9857	CDH15
gene9858	ACSF3
gene9876	ZNF469
gene9890	MAP1LC3B
gene9891	LOC110360393
gene9892	TRNAM-CAU
gene9893	FBXO31
gene9894	KIAA0513
gene9923	USP10

## Sheet: TS-vs-TR. TR selected gene list
geneid	genename
gene1014	STK39
gene1015	CERS6
gene10274	LOC110360579
gene10275	LOC110360580
gene10276	LOC102083552
gene10328	FKBP3
gene10329	FANCM
gene10330	LOC102088006
gene10840	LOC102090399
gene1113	KIAA1107
gene11433	LOC110361089
gene11479	PLS1
gene1162	FRRS1
gene1164	PALMD
gene11692	LOC110361259
gene11714	LOC110361273
gene1182	DPH5
gene11822	DLK1
gene11823	LOC110361364
gene1183	LOC110361988
gene1184	LOC102093474
gene11906	SLC24A4
gene11908	LOC110361303
gene1202	LOC110362081
gene1203	LOC110362083
gene1204	NTNG1
gene12563	TGS1
gene1257	LOC110361120
gene12906	LOC110361926
gene12907	LOC110362117
gene12908	LOC110362116
gene13093	DLGAP2
gene13094	LOC110362025
gene13157	RNF144A
gene13183	TAF1B
gene13184	GRHL1
gene13278	LOC110362156
gene13279	LOC110362163
gene14213	LOC110362626
gene14214	LOC110362625
gene14215	LOC110362624
gene14244	LOC110362632
gene14459	SASH1
gene14587	LOC110362819
gene14588	LOC110362822
gene14689	LOC110362849
gene14691	LOC110362847
gene14713	LOC110362873
gene14714	LOC110362880
gene1511	LRRC7
gene1512	LOC110363623
gene1520	ZRANB2
gene1521	LOC110363660
gene1522	NEGR1
gene1523	LOC110363667
gene1524	LOC110363666
gene1525	LOC110363656
gene16212	LOC110363545
gene16513	CHKA
gene1721	RBMS3
gene17916	LOC110364318
gene17918	LOC110364312
gene18132	LOC110364431
gene18133	CDH12
gene18135	LOC110364429
gene18846	PRICKLE2
gene19051	DLG2
gene19053	LOC110364926
gene19073	LOC110364945
gene19074	LOC110364944
gene19092	GLRA2
gene19444	EPHA5
gene19445	LOC110365113
gene19446	LOC110365112
gene1968	TCP11L1
gene1969	DEPDC7
gene1970	LOC110366276
gene1971	QSER1
gene19871	DSCAM
gene19900	DYRK1A
gene19901	LOC110365342
gene19902	LOC110365377
gene19907	HLCS
gene19908	SIM2
gene19909	LOC110365429
gene19910	CLDN14
gene19911	LOC110365311
gene19912	CHAF1B
gene1999	LOC110354950
gene2001	LOC110354954
gene2002	LOC110354951
gene20046	LOC102087116
gene20047	CD2
gene2005	METTL15
gene20086	CADM2
gene20090	LOC110365440
gene20091	LOC110365490
gene20092	LOC110365489
gene20094	LOC110365415
gene20121	ROBO2
gene20150	CHODL
gene20151	TMPRSS15
gene20152	LOC110365458
gene20153	PLA1A
gene20154	CD58
gene2017	ANO3
gene2019	LUZP2
gene2020	LOC110354991
gene20570	KCNG3
gene20571	MTA3
gene20572	LOC110365672
gene20581	LOC110365682
gene20582	LOC110365681
gene20583	LOC110365683
gene20903	LOC110365850
gene20904	LOC110365848
gene20909	LOC110365864
gene20910	LOC110365869
gene20911	LOC110365871
gene20912	ADGRL3
gene21068	PEX6
gene21069	LOC102096572
gene21070	CNPY3
gene21071	POLR1B
gene21072	TTL
gene21095	LOC110365940
gene21332	LOC110366042
gene21333	LOC110366043
gene21334	ARHGAP6
gene21439	LOC110366092
gene21440	RASGEF1A
gene21744	BICRAL
gene21745	LOC110366240
gene21746	LOC110366232
gene21747	LOC110366231
gene21748	LOC110366238
gene21749	LOC110366236
gene21750	LOC110366237
gene21751	LOC110366235
gene21752	PKDCC
gene21753	LOC110366225
gene21877	LOC110366251
gene21878	SLC35B3
gene22253	RBM26
gene22254	LOC110354977
gene22378	GRM5
gene23688	MYOCD
gene2429	LOC110356487
gene2531	CDH18
gene2534	LOC110356850
gene2615	GABBR2
gene26161	LOC110356606
gene26601	LOC110356794
gene26611	LOC110356797
gene2699	LOC110356933
gene3	MYO10
gene300	ZDHHC8
gene301	PGAM5
gene302	SUSD2
gene303	LOC110357393
gene3284	LOC110357277
gene3285	PAMR1
gene3286	LOC110357259
gene3287	LOC110357278
gene3308	LRRC4C
gene3309	LOC110357271
gene3311	LOC110357264
gene3314	API5
gene3394	LOC110357317
gene3395	LOC110357297
gene3835	LOC110357508
gene4	LOC110357028
gene4162	LOC110357644
gene4163	LOC110357646
gene4467	HYI
gene4468	SZT2
gene4486	LAMC2
gene4487	NMNAT2
gene4488	LOC110357791
gene4748	LOC110357913
gene4751	ARAP2
gene4806	PPARGC1A
gene5	LOC110357661
gene5039	LOC102095620
gene5081	GRIA4
gene5710	LOC110358467
gene5711	LOC110358446
gene5712	LOC110358447
gene5713	LOC110358448
gene5714	LOC110358449
gene5715	LOC110358450
gene6	RETREG1
gene6248	SPRED1
gene6271	STXBP6
gene6385	VSX2
gene6386	LOC102085206
gene6387	ABCD4
gene6463	NRXN3
gene6469	LOC110358741
gene6551	TBL1X
gene6586	LOC102092827
gene6587	GYG2
gene6642	GABRA5
gene6643	LOC110358852
gene6724	EPHA6
gene6789	LOC110358979
gene6790	PREX1
gene6791	LOC110358981
gene6792	LOC102094297
gene6793	CSE1L
gene6794	LOC110359003
gene7115	SUGCT
gene7116	LOC110359131
gene775	LOC102092264
gene776	SPARCL1
gene777	NUDT9
gene778	LOC102084328
gene779	LOC110359541
gene780	LOC102084506
gene781	LOC110359542
gene782	KLHL8
gene783	LOC102084821
gene784	AFF1
gene785	PTPN13
gene786	LOC110359632
gene787	MAPK10
gene788	LOC110359624
gene7897	LOC110359621
gene7898	GRIA1
gene819	LOC110359844
gene821	LOC110359839
gene822	LOC110359836
gene823	PAQR3
gene824	BMP2K
gene825	LOC110359854
gene826	LOC110359486
gene8300	ACOT9
gene8301	PRDX4
gene8304	LOC110359662
gene8774	CCDC141
gene8775	LOC102097216
gene8785	LOC110359888
gene8815	LOC110359920
gene8816	LOC110359919
gene8817	LOC110359921
gene9567	DNAH9
gene9568	LOC110360271
gene9569	MRPL38
gene9890	MAP1LC3B
gene9891	LOC110360393
gene9892	TRNAM-CAU
gene9893	FBXO31
gene9894	KIAA0513

## Sheet: WK-vs-TR.TR selected gene list
geneid	genename
gene1015	CERS6
gene10273	PER2
gene10274	LOC110360579
gene10275	LOC110360580
gene10276	LOC102083552
gene10277	PIK3CB
gene10328	FKBP3
gene10329	FANCM
gene10330	LOC102088006
gene1071	LOC102088174
gene11001	MBD3
gene11002	LOC110360889
gene11003	MEX3D
gene11019	DCTD
gene1113	KIAA1107
gene11159	RAB40C
gene11160	WFIKKN1
gene11161	METTL26
gene11162	TRNAG-CCC
gene11163	MCRIP2
gene11164	ABCA3
gene11385	LOC110361069
gene11386	SLC5A7
gene11717	LOC110361272
gene11719	LOC110361271
gene11821	LOC110361376
gene11822	DLK1
gene11823	LOC110361364
gene11876	LOC102088134
gene11877	LOC102091027
gene11878	LOC102091201
gene11879	LOC102091381
gene11880	LOC102091562
gene11881	LOC102091752
gene11882	SERPINA10
gene11883	PPP4R4
gene1202	LOC110362081
gene1203	LOC110362083
gene1204	NTNG1
gene1205	LOC110362122
gene1206	LOC110362127
gene1208	LOC110362137
gene1209	LOC110362130
gene1210	LOC110362141
gene1211	LOC110361112
gene1212	VAV3
gene1213	LOC110361113
gene12563	TGS1
gene1257	LOC110361120
gene13047	LRRC1
gene13051	LOC110361967
gene13052	GCLC
gene13076	CSMD1
gene13082	LOC110362026
gene13083	LOC110362035
gene13093	DLGAP2
gene13094	LOC110362025
gene13183	TAF1B
gene13184	GRHL1
gene13224	LOC110362128
gene13225	LOC110361992
gene13226	LOC110361993
gene13278	LOC110362156
gene13279	LOC110362163
gene13380	LOC110362206
gene13381	BTAF1
gene1381	LRP8
gene14072	BMPER
gene14074	NPSR1
gene14092	LAMA2
gene14214	LOC110362625
gene14215	LOC110362624
gene1432	FGGY
gene1456	NFIA
gene1457	LOC110363379
gene1458	TM2D1
gene14587	LOC110362819
gene14588	LOC110362822
gene1459	PATJ
gene14801	RAPGEF2
gene1511	LRRC7
gene1512	LOC110363623
gene15792	LOC110363321
gene16073	PTPRN2
gene1621	LOC110364160
gene16513	CHKA
gene16992	LOC110363888
gene16993	LOC110363886
gene17134	CSNK1A1
gene17135	ARHGEF37
gene17138	LOC110363959
gene17316	LOC102094431
gene17918	LOC110364312
gene1802	LOC110365338
gene1803	LOC110365339
gene18144	LOC110364441
gene1815	LOC110365408
gene1816	SLC22A18
gene19051	DLG2
gene19056	LOC110364929
gene19092	GLRA2
gene1922	SBF2
gene1959	SPON1
gene19758	LOC110365242
gene19935	MRPS6
gene19936	SLC5A3
gene19937	LOC110365442
gene1999	LOC110354950
gene20005	CYYR1
gene2001	LOC110354954
gene2005	METTL15
gene20086	CADM2
gene20090	LOC110365440
gene20091	LOC110365490
gene20092	LOC110365489
gene20094	LOC110365415
gene20107	LOC110365367
gene20108	LOC110365350
gene20112	ROBO1
gene20121	ROBO2
gene20123	LOC110365404
gene20124	LOC110365403
gene20125	LOC110365405
gene20126	LIPI
gene20150	CHODL
gene20151	TMPRSS15
gene20152	LOC110365458
gene20153	PLA1A
gene20154	CD58
gene2017	ANO3
gene2019	LUZP2
gene20568	LOC102083508
gene20569	LOC110365675
gene20570	KCNG3
gene20571	MTA3
gene20572	LOC110365672
gene20581	LOC110365682
gene20582	LOC110365681
gene20583	LOC110365683
gene20584	LOC110365670
gene20628	LOC110365726
gene20877	FBLN2
gene20912	ADGRL3
gene20913	LOC110365870
gene20914	LOC110365846
gene20915	LOC110365862
gene20916	LOC110365843
gene20917	LOC110365856
gene20918	LOC110365858
gene20919	LOC110365860
gene20920	LOC110365859
gene20921	LOC110365861
gene20922	LOC110365855
gene21118	SEMA3D
gene21121	LOC110365987
gene21122	SEMA3A
gene21123	LOC110365951
gene21125	SEMA3E
gene21126	LOC110365976
gene21127	PCLO
gene21213	LOC110366004
gene21373	LOC110366066
gene21374	LOC110366065
gene21436	LOC110366097
gene21437	RET
gene21438	CSGALNACT2
gene21439	LOC110366092
gene21440	RASGEF1A
gene21442	LOC110366093
gene21445	LOC102098019
gene21446	LOC102084054
gene21447	LOC102097898
gene21448	MAT1A
gene21744	BICRAL
gene21745	LOC110366240
gene21746	LOC110366232
gene21747	LOC110366231
gene21748	LOC110366238
gene21749	LOC110366236
gene21750	LOC110366237
gene21751	LOC110366235
gene21752	PKDCC
gene21753	LOC110366225
gene21804	GMPR
gene21877	LOC110366251
gene21878	SLC35B3
gene2200	LOC110355666
gene2201	LOC110355678
gene2203	LOC110355128
gene2204	LOC110355132
gene2205	LOC110355165
gene2206	LOC110355134
gene22582	COL5A2
gene23082	CHSY1
gene23083	LOC110355360
gene23084	SELENOS
gene23086	LOC110355361
gene23203	RIMS2
gene23509	IKZF3
gene23510	ZPBP2
gene23511	LRRC3C
gene23527	TMA16
gene23528	2021-03-01
gene23550	LOC110355514
gene23552	LOC110355516
gene23553	GAD2
gene23810	LDLRAD4
gene23814	LOC110355635
gene23815	LOC110355634
gene23875	RAP1B
gene24860	LOC110356043
gene24985	BACE2
gene25400	LOC110356264
gene25712	LOC110356427
gene25713	LOC110356426
gene25736	LOC110356438
gene25737	CACNA2D3
gene26161	LOC110356606
gene266	LOC110356967
gene26634	PTPRM
gene2692	LOC110356916
gene2693	LOC110356917
gene2694	LOC110356932
gene2695	SPACA1
gene2696	CNR1
gene2697	LOC110356914
gene2698	LOC110356915
gene2699	LOC110356933
gene2718	EDNRA
gene2719	LOC110356939
gene2721	TTC29
gene2723	LOC110356944
gene2724	LOC110356945
gene2725	SLC10A7
gene295	TANGO2
gene297	DGCR8
gene2971	LOC110357094
gene2972	LOC110357096
gene298	TRMT2A
gene2985	LOC110357105
gene2986	LOC110357106
gene299	RANBP1
gene300	ZDHHC8
gene301	PGAM5
gene302	SUSD2
gene303	LOC110357393
gene304	KREMEN1
gene305	LOC110357397
gene306	ZNRF3
gene307	LOC110357410
gene308	XBP1
gene309	CCDC117
gene310	LOC102091110
gene311	HSCB
gene312	CHEK2
gene313	TTC28
gene314	LOC110357433
gene3156	LOC110357190
gene3287	LOC110357278
gene3835	LOC110357508
gene4160	KCND2
gene4325	LOC110357735
gene4467	HYI
gene4468	SZT2
gene4601	DLC1
gene4752	LOC110357916
gene4765	PCDH7
gene4806	PPARGC1A
gene5	LOC110357661
gene5039	LOC102095620
gene5081	GRIA4
gene5725	LYRM2
gene5726	LOC110358456
gene5727	ANKRD6
gene5743	LOC102089917
gene6	RETREG1
gene6016	KBTBD4
gene6017	PTPMT1
gene6018	CELF1
gene6271	STXBP6
gene6672	SH2D1B
gene6724	EPHA6
gene6725	LOC110358887
gene6790	PREX1
gene6841	LOC110358992
gene6842	LOC110358991
gene6843	LOC110358970
gene7	ZNF622
gene7346	TBC1D12
gene7347	NOC3L
gene762	LOC110359471
gene775	LOC102092264
gene776	SPARCL1
gene777	NUDT9
gene778	LOC102084328
gene779	LOC110359541
gene780	LOC102084506
gene781	LOC110359542
gene782	KLHL8
gene783	LOC102084821
gene784	AFF1
gene785	PTPN13
gene7898	GRIA1
gene822	LOC110359836
gene823	PAQR3
gene824	BMP2K
gene8298	LOC110359661
gene8299	SAT1
gene8300	ACOT9
gene8304	LOC110359662
gene8368	SNTG1
gene8602	SPPL3
gene8603	ACADS
gene8604	UNC119B
gene8605	MLEC
gene8606	CABP1
gene8662	LOC110359834
gene8774	CCDC141
gene8775	LOC102097216
gene8785	LOC110359888
gene8792	LOC102084578
gene8793	LOC110359887
gene8794	IAPP
gene8795	LOC110359891
gene8835	MFGE8
gene8836	HAPLN3
gene8837	ACAN
gene9246	CREB5
gene9861	PABPN1L
gene9862	TRAPPC2L
gene9863	GALNS
gene9922	CRISPLD2
gene9923	USP10
gene9941	LOC110360378
gene9953	PLCG2
gene9954	CMIP
