# Supplementary material for: Whole‐genome sequencing reveals the artificial selection and local environmental adaptability of pigeons (Columba livia)
Source: Evol Appl. 2021 Aug 5;15(4):603–17. doi: 10.1111/eva.13284 (PMC9046921; doi:10.1111/eva.13284)
Supplement: Supplementary file 16 — Table S15 [file EVA-15-603-s008.xlsx]

## Sheet: Sheet 1
Gene ID	Gene name
gene10276	LOC102083552
gene1113	KIAA1107
gene1202	LOC110362081
gene1203	LOC110362083
gene1204	NTNG1
gene1257	LOC110361120
gene13093	DLGAP2
gene13094	LOC110362025
gene19092	GLRA2
gene2005	METTL15
gene20150	CHODL
gene20151	TMPRSS15
gene20152	LOC110365458
gene20570	KCNG3
gene20571	MTA3
gene20572	LOC110365672
gene20583	LOC110365683
gene20912	ADGRL3
gene21439	LOC110366092
gene21744	BICRAL
gene21745	LOC110366240
gene21746	LOC110366232
gene21747	LOC110366231
gene21748	LOC110366238
gene21749	LOC110366236
gene21750	LOC110366237
gene21751	LOC110366235
gene21752	PKDCC
gene21877	LOC110366251
gene21878	SLC35B3
gene2699	LOC110356933
gene300	ZDHHC8
gene301	PGAM5
gene4806	PPARGC1A
gene5	LOC110357661
gene6	RETREG1
gene776	SPARCL1
gene777	NUDT9
gene778	LOC102084328
gene779	LOC110359541
gene780	LOC102084506
gene781	LOC110359542
gene782	KLHL8
gene783	LOC102084821
gene784	AFF1
gene8774	CCDC141
gene8775	LOC102097216
