# Supplementary material for: Whole‐genome sequencing reveals the artificial selection and local environmental adaptability of pigeons (Columba livia)
Source: Evol Appl. 2021 Aug 5;15(4):603–17. doi: 10.1111/eva.13284 (PMC9046921; doi:10.1111/eva.13284)
Supplement: Supplementary file 17 — Table S16 [file EVA-15-603-s009.xlsx]

## Sheet: Sheet 1
Gene ID	Gene name
gene300	ZDHHC8
gene20151	TMPRSS15
gene776	SPARCL1
gene21878	SLC35B3
gene6	RETREG1
gene4806	PPARGC1A
gene21752	PKDCC
gene301	PGAM5
gene777	NUDT9
gene1204	NTNG1
gene20571	MTA3
gene2005	METTL15
gene782	KLHL8
gene1113	KIAA1107
gene20570	KCNG3
gene19092	GLRA2
gene13093	DLGAP2
gene20150	CHODL
gene8774	CCDC141
gene21744	BICRAL
gene784	AFF1
gene20912	ADGRL3
