# Supplementary material for: Whole‐genome sequencing reveals the artificial selection and local environmental adaptability of pigeons (Columba livia)
Source: Evol Appl. 2021 Aug 5;15(4):603–17. doi: 10.1111/eva.13284 (PMC9046921; doi:10.1111/eva.13284)
Supplement: Supplementary file 18 — Table S17 [file EVA-15-603-s002.xls]

GO_accession	Description	Term_type	Over_represented_pValue	Corrected_pValue	DEG_item	DEG_list	Bg_item	Bg_list	Gene_names
GO:0048513	organ development	biological_process	0.001063	1	4	22	239	20172	gene784,gene776,gene20912,gene2005
GO:0015932	nucleobase-containing compound transmembrane transporter activity	molecular_function	0.0026397	1	3	22	134	20172	gene1204,gene13093,gene20912
GO:0015459	potassium channel regulator activity	molecular_function	0.0027284	1	3	22	127	20172	gene19092,gene4806,gene784
GO:0019870	potassium channel inhibitor activity	molecular_function	0.0027284	1	3	22	127	20172	gene4806,gene19092,gene784
GO:0019064	viral entry into host cell via membrane fusion with the plasma membrane	biological_process	0.0028923	1	3	22	144	20172	gene4806,gene13093,gene20912
GO:0070887	cellular response to chemical stimulus	biological_process	0.0032933	1	4	22	314	20172	gene19092,gene20571,gene13093,gene776
GO:0003972	RNA ligase (ATP) activity	molecular_function	0.0033352	1	2	22	33	20172	gene20912,gene13093
GO:0061025	membrane fusion	biological_process	0.0038184	1	4	22	330	20172	gene4806,gene1113,gene13093,gene20912
GO:0004356	glutamate-ammonia ligase activity	molecular_function	0.0040823	1	2	22	48	20172	gene4806,gene2005
GO:0019835	cytolysis	biological_process	0.0049335	1	3	22	163	20172	gene1204,gene1113,gene13093
GO:0016211	ammonia ligase activity	molecular_function	0.0051989	1	2	22	55	20172	gene4806,gene2005
GO:0016880	acid-ammonia (or amide) ligase activity	molecular_function	0.0051989	1	2	22	55	20172	gene4806,gene2005
GO:0016758	transferase activity, transferring hexosyl groups	molecular_function	0.006131	1	6	22	873	20172	gene20912,gene13093,gene20571,gene4806,gene19092,gene1204
GO:0030260	entry into host cell	biological_process	0.007361	1	3	22	206	20172	gene13093,gene20912,gene4806
GO:0044409	entry into host	biological_process	0.007361	1	3	22	206	20172	gene13093,gene20912,gene4806
GO:0046718	viral entry into host cell	biological_process	0.007361	1	3	22	206	20172	gene4806,gene13093,gene20912
GO:0051806	entry into cell of other organism involved in symbiotic interaction	biological_process	0.007361	1	3	22	206	20172	gene20912,gene13093,gene4806
GO:0051828	entry into other organism involved in symbiotic interaction	biological_process	0.007361	1	3	22	206	20172	gene4806,gene13093,gene20912
GO:0046789	host cell surface receptor binding	molecular_function	0.007424	1	2	22	63	20172	gene20912,gene4806
GO:0006979	response to oxidative stress	biological_process	0.007685	1	3	22	198	20172	gene20571,gene13093,gene4806
GO:0000394	RNA splicing, via endonucleolytic cleavage and ligation	biological_process	0.0093011	1	2	22	67	20172	gene20912,gene13093
GO:0006388	tRNA splicing, via endonucleolytic cleavage and ligation	biological_process	0.0093011	1	2	22	67	20172	gene13093,gene20912
GO:0004857	enzyme inhibitor activity	molecular_function	0.0097376	1	6	22	974	20172	gene784,gene1204,gene8774,gene4806,gene6,gene21752
GO:0046812	host cell surface binding	molecular_function	0.0098935	1	2	22	75	20172	gene20912,gene4806
GO:0016773	phosphotransferase activity, alcohol group as acceptor	molecular_function	0.0099142	1	8	22	1778	20172	gene19092,gene8774,gene20912,gene13093,gene20571,gene4806,gene300,gene21878
GO:0008417	fucosyltransferase activity	molecular_function	0.010397	1	2	22	64	20172	gene13093,gene20571
GO:0006278	RNA-dependent DNA replication	biological_process	0.011703	1	2	22	80	20172	gene784,gene4806
GO:0033227	dsRNA transport	biological_process	0.01303	1	2	22	84	20172	gene20912,gene13093
GO:0051032	nucleic acid transmembrane transporter activity	molecular_function	0.01303	1	2	22	84	20172	gene20912,gene13093
GO:0051033	RNA transmembrane transporter activity	molecular_function	0.01303	1	2	22	84	20172	gene20912,gene13093
GO:0004373	glycogen (starch) synthase activity	molecular_function	0.013612	1	1	22	6	20172	gene4806
GO:0044765	single-organism transport	biological_process	0.01425	1	14	22	5142	20172	gene13093,gene20571,gene20912,gene8774,gene784,gene20570,gene19092,gene1113,gene21878,gene300,gene782,gene1204,gene301,gene4806
GO:0008452	RNA ligase activity	molecular_function	0.014279	1	2	22	93	20172	gene13093,gene20912
GO:0031221	arabinan metabolic process	biological_process	0.014292	1	1	22	5	20172	gene4806
GO:0032501	multicellular organismal process	biological_process	0.015515	1	10	22	2810	20172	gene20912,gene776,gene2005,gene20571,gene19092,gene1113,gene784,gene4806,gene300,gene1204
GO:0004674	protein serine/threonine kinase activity	molecular_function	0.015586	1	4	22	499	20172	gene300,gene8774,gene4806,gene21878
GO:0030414	peptidase inhibitor activity	molecular_function	0.016702	1	4	22	537	20172	gene4806,gene8774,gene1204,gene6
GO:0061134	peptidase regulator activity	molecular_function	0.016702	1	4	22	537	20172	gene1204,gene8774,gene4806,gene6
GO:0032259	methylation	biological_process	0.017546	1	3	22	280	20172	gene20150,gene2005,gene13093
GO:0046406	magnesium protoporphyrin IX methyltransferase activity	molecular_function	0.017924	1	1	22	9	20172	gene13093
GO:0034599	cellular response to oxidative stress	biological_process	0.018329	1	2	22	93	20172	gene13093,gene20571
GO:0006403	RNA localization	biological_process	0.018402	1	3	22	278	20172	gene13093,gene20912,gene301
GO:0050657	nucleic acid transport	biological_process	0.018402	1	3	22	278	20172	gene20912,gene13093,gene301
GO:0050658	RNA transport	biological_process	0.018402	1	3	22	278	20172	gene301,gene20912,gene13093
GO:0051236	establishment of RNA localization	biological_process	0.018402	1	3	22	278	20172	gene20912,gene13093,gene301
GO:0008406	gonad development	biological_process	0.019252	1	1	22	12	20172	gene2005
GO:0045137	development of primary sexual characteristics	biological_process	0.019252	1	1	22	12	20172	gene2005
GO:0048608	reproductive structure development	biological_process	0.019252	1	1	22	12	20172	gene2005
GO:0061458	reproductive system development	biological_process	0.019252	1	1	22	12	20172	gene2005
GO:0015931	nucleobase-containing compound transport	biological_process	0.01983	1	3	22	285	20172	gene20912,gene13093,gene301
GO:0009881	photoreceptor activity	molecular_function	0.020442	1	1	22	10	20172	gene20912
GO:0009882	blue light photoreceptor activity	molecular_function	0.020442	1	1	22	10	20172	gene20912
GO:0000988	protein binding transcription factor activity	molecular_function	0.020551	1	5	22	824	20172	gene8774,gene19092,gene13093,gene20571,gene20912
GO:0050380	undecaprenyl-diphosphatase activity	molecular_function	0.02085	1	1	22	12	20172	gene4806
GO:0008725	DNA-3-methyladenine glycosylase activity	molecular_function	0.021266	1	1	22	12	20172	gene2005
GO:0043733	DNA-3-methylbase glycosylase activity	molecular_function	0.021266	1	1	22	12	20172	gene2005
GO:0015079	potassium ion transmembrane transporter activity	molecular_function	0.022489	1	4	22	516	20172	gene13093,gene20912,gene784,gene8774
GO:0003964	RNA-directed DNA polymerase activity	molecular_function	0.023386	1	2	22	117	20172	gene784,gene4806
GO:0048731	system development	biological_process	0.025077	1	4	22	559	20172	gene2005,gene20912,gene776,gene784
GO:0006367	transcription initiation from RNA polymerase II promoter	biological_process	0.025823	1	2	22	129	20172	gene20571,gene4806
GO:0009246	enterobacterial common antigen biosynthetic process	biological_process	0.025856	1	1	22	9	20172	gene20571
GO:0036065	fucosylation	biological_process	0.025856	1	1	22	9	20172	gene20571
GO:0046378	enterobacterial common antigen metabolic process	biological_process	0.025856	1	1	22	9	20172	gene20571
GO:0006515	misfolded or incompletely synthesized protein catabolic process	biological_process	0.027323	1	1	22	12	20172	gene19092
GO:0031144	proteasome localization	biological_process	0.027323	1	1	22	12	20172	gene19092
GO:0034629	cellular protein complex localization	biological_process	0.027323	1	1	22	12	20172	gene19092
GO:0035966	response to topologically incorrect protein	biological_process	0.027323	1	1	22	12	20172	gene19092
GO:0035967	cellular response to topologically incorrect protein	biological_process	0.027323	1	1	22	12	20172	gene19092
GO:0051788	response to misfolded protein	biological_process	0.027323	1	1	22	12	20172	gene19092
GO:0071218	cellular response to misfolded protein	biological_process	0.027323	1	1	22	12	20172	gene19092
GO:0071630	nucleus-associated proteasomal ubiquitin-dependent protein catabolic process	biological_process	0.027323	1	1	22	12	20172	gene19092
GO:0005201	extracellular matrix structural constituent	molecular_function	0.027329	1	2	22	130	20172	gene301,gene776
GO:0022884	macromolecule transmembrane transporter activity	molecular_function	0.027948	1	2	22	121	20172	gene13093,gene20912
GO:0048472	threonine-phosphate decarboxylase activity	molecular_function	0.029135	1	1	22	19	20172	gene13093
GO:0048856	anatomical structure development	biological_process	0.029271	1	6	22	1285	20172	gene784,gene19092,gene2005,gene20571,gene776,gene20912
GO:0015075	ion transmembrane transporter activity	molecular_function	0.029614	1	11	22	3646	20172	gene1204,gene782,gene4806,gene8774,gene784,gene20570,gene19092,gene20151,gene13093,gene20571,gene20912
GO:0005789	endoplasmic reticulum membrane	cellular_component	0.029635	1	6	22	1193	20172	gene1204,gene8774,gene4806,gene19092,gene20571,gene13093
GO:0006874	cellular calcium ion homeostasis	biological_process	0.029694	1	3	22	321	20172	gene19092,gene1204,gene20912
GO:0055074	calcium ion homeostasis	biological_process	0.029694	1	3	22	321	20172	gene19092,gene1204,gene20912
GO:0072503	cellular divalent inorganic cation homeostasis	biological_process	0.029694	1	3	22	321	20172	gene20912,gene19092,gene1204
GO:0072507	divalent inorganic cation homeostasis	biological_process	0.029694	1	3	22	321	20172	gene20912,gene19092,gene1204
GO:0044432	endoplasmic reticulum part	cellular_component	0.029752	1	6	22	1195	20172	gene20571,gene13093,gene1204,gene8774,gene19092,gene4806
GO:0016757	transferase activity, transferring glycosyl groups	molecular_function	0.029766	1	6	22	1256	20172	gene20912,gene20571,gene13093,gene4806,gene19092,gene1204
GO:0030021	extracellular matrix structural constituent conferring compression resistance	molecular_function	0.029776	1	1	22	16	20172	gene776
GO:0030345	structural constituent of tooth enamel	molecular_function	0.029776	1	1	22	16	20172	gene776
GO:0004190	aspartic-type endopeptidase activity	molecular_function	0.031208	1	5	22	888	20172	gene20912,gene20571,gene6,gene13093,gene1204
GO:0070001	aspartic-type peptidase activity	molecular_function	0.031208	1	5	22	888	20172	gene6,gene20571,gene13093,gene20912,gene1204
GO:0042175	nuclear outer membrane-endoplasmic reticulum membrane network	cellular_component	0.031382	1	6	22	1210	20172	gene19092,gene4806,gene1204,gene8774,gene20571,gene13093
GO:0005977	glycogen metabolic process	biological_process	0.031507	1	1	22	18	20172	gene4806
GO:0005978	glycogen biosynthetic process	biological_process	0.031507	1	1	22	18	20172	gene4806
GO:0015085	calcium ion transmembrane transporter activity	molecular_function	0.032024	1	3	22	346	20172	gene20912,gene20571,gene19092
GO:0030212	hyaluronan metabolic process	biological_process	0.032095	1	1	22	19	20172	gene6
GO:0000172	ribonuclease MRP complex	cellular_component	0.032116	1	1	22	13	20172	gene13093
GO:0030677	ribonuclease P complex	cellular_component	0.032116	1	1	22	13	20172	gene13093
GO:0000149	SNARE binding	molecular_function	0.032344	1	1	22	25	20172	gene4806
GO:0019905	syntaxin binding	molecular_function	0.032344	1	1	22	25	20172	gene4806
GO:0008272	sulfate transport	biological_process	0.032834	1	1	22	26	20172	gene782
GO:0015116	sulfate transmembrane transporter activity	molecular_function	0.032834	1	1	22	26	20172	gene782
GO:0000075	cell cycle checkpoint	biological_process	0.032947	1	2	22	147	20172	gene13093,gene1204
GO:0012505	endomembrane system	cellular_component	0.032971	1	7	22	1646	20172	gene20571,gene13093,gene301,gene1204,gene8774,gene4806,gene19092
GO:0006658	phosphatidylserine metabolic process	biological_process	0.034061	1	1	22	18	20172	gene1204
GO:0006659	phosphatidylserine biosynthetic process	biological_process	0.034061	1	1	22	18	20172	gene1204
GO:0021549	cerebellum development	biological_process	0.034105	1	1	22	16	20172	gene784
GO:0022037	metencephalon development	biological_process	0.034105	1	1	22	16	20172	gene784
GO:0030902	hindbrain development	biological_process	0.034105	1	1	22	16	20172	gene784
GO:0000012	single strand break repair	biological_process	0.034919	1	1	22	15	20172	gene13093
GO:0031975	envelope	cellular_component	0.035472	1	7	22	1673	20172	gene20151,gene4806,gene784,gene301,gene1204,gene20571,gene2005
GO:0006542	glutamine biosynthetic process	biological_process	0.035804	1	1	22	22	20172	gene2005
GO:0003726	double-stranded RNA adenosine deaminase activity	molecular_function	0.035885	1	1	22	21	20172	gene20912
GO:0009611	response to wounding	biological_process	0.036205	1	3	22	389	20172	gene4806,gene784,gene6
GO:0031503	protein complex localization	biological_process	0.036357	1	1	22	17	20172	gene19092
GO:0022891	substrate-specific transmembrane transporter activity	molecular_function	0.03713	1	11	22	3785	20172	gene1204,gene782,gene4806,gene784,gene8774,gene20151,gene19092,gene20570,gene13093,gene20571,gene20912
GO:0061024	membrane organization	biological_process	0.037711	1	4	22	657	20172	gene20912,gene13093,gene1113,gene4806
GO:0006366	transcription from RNA polymerase II promoter	biological_process	0.037785	1	4	22	676	20172	gene20571,gene20912,gene8774,gene4806
GO:0005654	nucleoplasm	cellular_component	0.038907	1	5	22	1004	20172	gene20912,gene8774,gene784,gene19092,gene4806
GO:0044451	nucleoplasm part	cellular_component	0.038907	1	5	22	1004	20172	gene19092,gene4806,gene784,gene8774,gene20912
GO:0016740	transferase activity	molecular_function	0.038948	1	14	22	5991	20172	gene300,gene1204,gene301,gene4806,gene21878,gene21752,gene8774,gene784,gene19092,gene2005,gene20571,gene13093,gene20912,gene20150
GO:0006379	mRNA cleavage	biological_process	0.039024	1	1	22	17	20172	gene13093
GO:0006352	DNA-dependent transcription, initiation	biological_process	0.039105	1	3	22	398	20172	gene20912,gene20571,gene4806
GO:0043772	acyl-phosphate glycerol-3-phosphate acyltransferase activity	molecular_function	0.039233	1	1	22	17	20172	gene1204
GO:0009887	organ morphogenesis	biological_process	0.039473	1	1	22	21	20172	gene776
GO:0042475	odontogenesis of dentin-containing tooth	biological_process	0.039473	1	1	22	21	20172	gene776
GO:0042476	odontogenesis	biological_process	0.039473	1	1	22	21	20172	gene776
GO:1901988	negative regulation of cell cycle phase transition	biological_process	0.03957	1	2	22	167	20172	gene1204,gene13093
GO:0003899	DNA-directed RNA polymerase activity	molecular_function	0.040103	1	5	22	971	20172	gene300,gene4806,gene19092,gene13093,gene20571
GO:0016830	carbon-carbon lyase activity	molecular_function	0.040304	1	5	22	912	20172	gene1204,gene4806,gene2005,gene13093,gene776
GO:0051539	4 iron, 4 sulfur cluster binding	molecular_function	0.040321	1	2	22	165	20172	gene6,gene13093
GO:0004064	arylesterase activity	molecular_function	0.041259	1	1	22	19	20172	gene2005
GO:0006274	DNA replication termination	biological_process	0.041336	1	1	22	20	20172	gene21878
GO:0044423	virion part	cellular_component	0.042505	1	8	22	2254	20172	gene8774,gene1113,gene20571,gene6,gene13093,gene20912,gene782,gene4806
GO:0016021	integral to membrane	cellular_component	0.04261	1	15	22	6910	20172	gene6,gene20571,gene13093,gene2005,gene20912,gene784,gene8774,gene20151,gene19092,gene21878,gene782,gene301,gene1204,gene300,gene4806
GO:0006873	cellular ion homeostasis	biological_process	0.043863	1	3	22	372	20172	gene20912,gene1204,gene19092
GO:0006875	cellular metal ion homeostasis	biological_process	0.043863	1	3	22	372	20172	gene19092,gene1204,gene20912
GO:0030003	cellular cation homeostasis	biological_process	0.043863	1	3	22	372	20172	gene20912,gene19092,gene1204
GO:0019229	regulation of vasoconstriction	biological_process	0.04443	1	2	22	143	20172	gene4806,gene1204
GO:0042310	vasoconstriction	biological_process	0.04443	1	2	22	143	20172	gene1204,gene4806
GO:0007275	multicellular organismal development	biological_process	0.044486	1	6	22	1416	20172	gene19092,gene784,gene20912,gene776,gene2005,gene20571
GO:0055065	metal ion homeostasis	biological_process	0.04493	1	3	22	379	20172	gene20912,gene19092,gene1204
GO:0060966	regulation of gene silencing by RNA	biological_process	0.045427	1	1	22	18	20172	gene4806
GO:0060967	negative regulation of gene silencing by RNA	biological_process	0.045427	1	1	22	18	20172	gene4806
GO:0060968	regulation of gene silencing	biological_process	0.045427	1	1	22	18	20172	gene4806
GO:0060969	negative regulation of gene silencing	biological_process	0.045427	1	1	22	18	20172	gene4806
GO:0007548	sex differentiation	biological_process	0.045433	1	1	22	30	20172	gene2005
GO:0034062	RNA polymerase activity	molecular_function	0.045563	1	6	22	1403	20172	gene13093,gene20571,gene19092,gene4806,gene300,gene1204
GO:0031224	intrinsic to membrane	cellular_component	0.045838	1	15	22	6977	20172	gene8774,gene784,gene19092,gene20151,gene2005,gene6,gene20571,gene13093,gene20912,gene300,gene782,gene301,gene1204,gene4806,gene21878
GO:0032940	secretion by cell	biological_process	0.046385	1	3	22	368	20172	gene784,gene300,gene1113
GO:0004866	endopeptidase inhibitor activity	molecular_function	0.046835	1	3	22	434	20172	gene6,gene4806,gene1204
GO:0061135	endopeptidase regulator activity	molecular_function	0.046835	1	3	22	434	20172	gene6,gene1204,gene4806
GO:0030234	enzyme regulator activity	molecular_function	0.04715	1	7	22	1839	20172	gene4806,gene8774,gene1204,gene784,gene21752,gene20912,gene6
GO:0000990	core RNA polymerase binding transcription factor activity	molecular_function	0.047231	1	2	22	171	20172	gene20571,gene13093
GO:0000996	core DNA-dependent RNA polymerase binding promoter specificity activity	molecular_function	0.047231	1	2	22	171	20172	gene20571,gene13093
GO:0016987	sigma factor activity	molecular_function	0.047231	1	2	22	171	20172	gene20571,gene13093
GO:0052126	movement in host environment	biological_process	0.047499	1	3	22	389	20172	gene4806,gene13093,gene20912
GO:0052192	movement in environment of other organism involved in symbiotic interaction	biological_process	0.047499	1	3	22	389	20172	gene13093,gene20912,gene4806
GO:0030255	protein secretion by the type IV secretion system	biological_process	0.047625	1	1	22	20	20172	gene784
GO:0044097	secretion by the type IV secretion system	biological_process	0.047625	1	1	22	20	20172	gene784
GO:0005173	stem cell factor receptor binding	molecular_function	0.04777	1	1	22	19	20172	gene2005
GO:0052646	alditol phosphate metabolic process	biological_process	0.048302	1	1	22	29	20172	gene1204
GO:0010383	cell wall polysaccharide metabolic process	biological_process	0.0484	1	1	22	20	20172	gene19092
GO:0010410	hemicellulose metabolic process	biological_process	0.0484	1	1	22	20	20172	gene19092
GO:0045491	xylan metabolic process	biological_process	0.0484	1	1	22	20	20172	gene19092
GO:0045493	xylan catabolic process	biological_process	0.0484	1	1	22	20	20172	gene19092
GO:0046559	alpha-glucuronidase activity	molecular_function	0.0484	1	1	22	20	20172	gene19092
GO:0046903	secretion	biological_process	0.048431	1	3	22	379	20172	gene300,gene784,gene1113
GO:0050801	ion homeostasis	biological_process	0.048692	1	3	22	392	20172	gene19092,gene1204,gene20912
GO:0055080	cation homeostasis	biological_process	0.048692	1	3	22	392	20172	gene20912,gene19092,gene1204
GO:0016973	poly(A)+ mRNA export from nucleus	biological_process	0.048955	1	1	22	27	20172	gene301
GO:0071310	cellular response to organic substance	biological_process	0.049665	1	2	22	187	20172	gene776,gene19092
GO:0005267	potassium channel activity	molecular_function	0.049783	1	3	22	405	20172	gene784,gene13093,gene20912
GO:0003917	DNA topoisomerase type I activity	molecular_function	0.050241	1	1	22	23	20172	gene13093
GO:0008982	protein-N(PI)-phosphohistidine-sugar phosphotransferase activity	molecular_function	0.050328	1	2	22	163	20172	gene13093,gene20912
GO:0005976	polysaccharide metabolic process	biological_process	0.050671	1	3	22	383	20172	gene20571,gene19092,gene4806
GO:0010948	negative regulation of cell cycle process	biological_process	0.051013	1	2	22	189	20172	gene13093,gene1204
GO:0007283	spermatogenesis	biological_process	0.051201	1	2	22	184	20172	gene300,gene20912
GO:0048232	male gamete generation	biological_process	0.051201	1	2	22	184	20172	gene300,gene20912
GO:0022892	substrate-specific transporter activity	molecular_function	0.051466	1	11	22	4017	20172	gene20570,gene19092,gene20151,gene8774,gene784,gene20912,gene13093,gene20571,gene4806,gene782,gene1204
GO:0055082	cellular chemical homeostasis	biological_process	0.051792	1	3	22	403	20172	gene19092,gene1204,gene20912
GO:0030284	estrogen receptor activity	molecular_function	0.051872	1	1	22	26	20172	gene776
GO:0022890	inorganic cation transmembrane transporter activity	molecular_function	0.052128	1	9	22	2806	20172	gene4806,gene1204,gene20912,gene13093,gene20571,gene19092,gene20151,gene784,gene8774
GO:0050497	transferase activity, transferring alkylthio groups	molecular_function	0.052427	1	1	22	27	20172	gene21752
GO:0050524	coenzyme-B sulfoethylthiotransferase activity	molecular_function	0.052427	1	1	22	27	20172	gene21752
GO:0031072	heat shock protein binding	molecular_function	0.053423	1	1	22	35	20172	gene13093
GO:0055036	virion membrane	cellular_component	0.05371	1	2	22	173	20172	gene20912,gene13093
GO:0006112	energy reserve metabolic process	biological_process	0.053803	1	1	22	26	20172	gene4806
GO:0005388	calcium-transporting ATPase activity	molecular_function	0.054321	1	1	22	26	20172	gene20571
GO:0016886	ligase activity, forming phosphoric ester bonds	molecular_function	0.054422	1	2	22	198	20172	gene20912,gene13093
GO:0003905	alkylbase DNA N-glycosylase activity	molecular_function	0.054495	1	1	22	28	20172	gene2005
GO:0007517	muscle organ development	biological_process	0.055049	1	1	22	34	20172	gene20912
GO:0061061	muscle structure development	biological_process	0.055049	1	1	22	34	20172	gene20912
GO:1901682	sulfur compound transmembrane transporter activity	molecular_function	0.055538	1	1	22	39	20172	gene782
GO:0046527	glucosyltransferase activity	molecular_function	0.056216	1	2	22	166	20172	gene19092,gene4806
GO:0015077	monovalent inorganic cation transmembrane transporter activity	molecular_function	0.056548	1	8	22	2320	20172	gene20571,gene13093,gene20912,gene8774,gene784,gene20151,gene1204,gene4806
GO:0005667	transcription factor complex	cellular_component	0.056692	1	2	22	175	20172	gene784,gene4806
GO:0044770	cell cycle phase transition	biological_process	0.056917	1	2	22	203	20172	gene13093,gene1204
GO:1901987	regulation of cell cycle phase transition	biological_process	0.056917	1	2	22	203	20172	gene13093,gene1204
GO:0044428	nuclear part	cellular_component	0.05703	1	7	22	1978	20172	gene19092,gene4806,gene784,gene301,gene8774,gene20912,gene13093
GO:0004583	dolichyl-phosphate-glucose-glycolipid alpha-glucosyltransferase activity	molecular_function	0.057442	1	1	22	23	20172	gene19092
GO:0006488	dolichol-linked oligosaccharide biosynthetic process	biological_process	0.057442	1	1	22	23	20172	gene19092
GO:0031981	nuclear lumen	cellular_component	0.059764	1	6	22	1508	20172	gene20912,gene13093,gene19092,gene4806,gene8774,gene784
GO:0072519	parasitism	biological_process	0.059843	1	1	22	32	20172	gene300
GO:0016874	ligase activity	molecular_function	0.059954	1	5	22	1201	20172	gene2005,gene13093,gene20912,gene300,gene4806
GO:0000003	reproduction	biological_process	0.059959	1	6	22	1570	20172	gene300,gene4806,gene1113,gene2005,gene13093,gene20912
GO:0007094	mitotic spindle assembly checkpoint	biological_process	0.060289	1	1	22	30	20172	gene1204
GO:0031577	spindle checkpoint	biological_process	0.060289	1	1	22	30	20172	gene1204
GO:0045839	negative regulation of mitosis	biological_process	0.060289	1	1	22	30	20172	gene1204
GO:0045841	negative regulation of mitotic metaphase/anaphase transition	biological_process	0.060289	1	1	22	30	20172	gene1204
GO:0051784	negative regulation of nuclear division	biological_process	0.060289	1	1	22	30	20172	gene1204
GO:0071173	spindle assembly checkpoint	biological_process	0.060289	1	1	22	30	20172	gene1204
GO:0071174	mitotic spindle checkpoint	biological_process	0.060289	1	1	22	30	20172	gene1204
GO:1902100	negative regulation of metaphase/anaphase transition of cell cycle	biological_process	0.060289	1	1	22	30	20172	gene1204
GO:0006810	transport	biological_process	0.06059	1	14	22	6276	20172	gene21878,gene4806,gene300,gene782,gene301,gene1204,gene20912,gene20571,gene13093,gene20570,gene19092,gene1113,gene8774,gene784
GO:0022857	transmembrane transporter activity	molecular_function	0.060854	1	11	22	4122	20172	gene13093,gene20571,gene20912,gene784,gene8774,gene19092,gene20151,gene20570,gene782,gene1204,gene4806
GO:0051234	establishment of localization	biological_process	0.060995	1	14	22	6283	20172	gene13093,gene20571,gene20912,gene784,gene8774,gene19092,gene1113,gene20570,gene21878,gene782,gene1204,gene301,gene300,gene4806
GO:0022414	reproductive process	biological_process	0.061439	1	4	22	805	20172	gene1113,gene300,gene20912,gene2005
GO:0071949	FAD binding	molecular_function	0.061799	1	1	22	35	20172	gene20912
GO:0016779	nucleotidyltransferase activity	molecular_function	0.062277	1	7	22	1988	20172	gene300,gene1204,gene784,gene4806,gene19092,gene13093,gene20571
GO:0008565	protein transporter activity	molecular_function	0.06239	1	3	22	437	20172	gene19092,gene1204,gene20912
GO:0042592	homeostatic process	biological_process	0.062813	1	4	22	764	20172	gene4806,gene19092,gene1204,gene20912
GO:0016772	transferase activity, transferring phosphorus-containing groups	molecular_function	0.063199	1	10	22	3651	20172	gene4806,gene300,gene1204,gene21878,gene19092,gene8774,gene784,gene20912,gene20571,gene13093
GO:0004318	enoyl-[acyl-carrier-protein] reductase (NADH) activity	molecular_function	0.063578	1	1	22	31	20172	gene4806
GO:0046556	alpha-N-arabinofuranosidase activity	molecular_function	0.063644	1	1	22	31	20172	gene4806
GO:0003880	protein C-terminal carboxyl O-methyltransferase activity	molecular_function	0.064142	1	1	22	30	20172	gene13093
GO:0004671	protein C-terminal S-isoprenylcysteine carboxyl O-methyltransferase activity	molecular_function	0.064142	1	1	22	30	20172	gene13093
GO:0006481	C-terminal protein methylation	biological_process	0.064142	1	1	22	30	20172	gene13093
GO:0018410	C-terminal protein amino acid modification	biological_process	0.064142	1	1	22	30	20172	gene13093
GO:0043687	post-translational protein modification	biological_process	0.064142	1	1	22	30	20172	gene13093
GO:0044707	single-multicellular organism process	biological_process	0.065508	1	8	22	2475	20172	gene784,gene19092,gene2005,gene20571,gene776,gene20912,gene1204,gene4806
GO:0004000	adenosine deaminase activity	molecular_function	0.065913	1	1	22	40	20172	gene20912
GO:0007417	central nervous system development	biological_process	0.065951	1	1	22	30	20172	gene784
GO:0007420	brain development	biological_process	0.065951	1	1	22	30	20172	gene784
GO:0031967	organelle envelope	cellular_component	0.066513	1	6	22	1506	20172	gene20151,gene4806,gene1204,gene301,gene20571,gene2005
GO:0048878	chemical homeostasis	biological_process	0.066956	1	3	22	457	20172	gene19092,gene1204,gene20912
GO:0019008	molybdopterin synthase complex	cellular_component	0.068462	1	1	22	35	20172	gene6
GO:0009878	nodule morphogenesis	biological_process	0.069772	1	2	22	192	20172	gene20571,gene19092
GO:0009886	post-embryonic morphogenesis	biological_process	0.069772	1	2	22	192	20172	gene19092,gene20571
GO:0044111	development involved in symbiotic interaction	biological_process	0.069772	1	2	22	192	20172	gene19092,gene20571
GO:0019012	virion	cellular_component	0.069807	1	8	22	2503	20172	gene782,gene4806,gene6,gene13093,gene20571,gene20912,gene8774,gene1113
GO:0009539	photosystem II reaction center	cellular_component	0.069843	1	3	22	445	20172	gene20571,gene13093,gene1204
GO:0019538	protein metabolic process	biological_process	0.071575	1	12	22	5203	20172	gene19092,gene20151,gene8774,gene776,gene20912,gene20571,gene6,gene13093,gene4806,gene301,gene21752,gene21878
GO:0016832	aldehyde-lyase activity	molecular_function	0.072899	1	1	22	43	20172	gene2005
GO:0046873	metal ion transmembrane transporter activity	molecular_function	0.073554	1	7	22	1997	20172	gene19092,gene784,gene1204,gene8774,gene20912,gene13093,gene20571
GO:0043233	organelle lumen	cellular_component	0.074246	1	6	22	1604	20172	gene20912,gene13093,gene19092,gene4806,gene8774,gene784
GO:0070013	intracellular organelle lumen	cellular_component	0.074246	1	6	22	1604	20172	gene784,gene8774,gene4806,gene19092,gene13093,gene20912
GO:0005783	endoplasmic reticulum	cellular_component	0.074697	1	6	22	1534	20172	gene13093,gene20571,gene19092,gene4806,gene8774,gene1204
GO:0072348	sulfur compound transport	biological_process	0.074817	1	1	22	48	20172	gene782
GO:0005694	chromosome	cellular_component	0.074936	1	5	22	1192	20172	gene20571,gene13093,gene20912,gene4806,gene19092
GO:0006541	glutamine metabolic process	biological_process	0.075565	1	1	22	40	20172	gene2005
GO:0000302	response to reactive oxygen species	biological_process	0.07614	1	1	22	42	20172	gene4806
GO:1901031	regulation of response to reactive oxygen species	biological_process	0.07614	1	1	22	42	20172	gene4806
GO:0006397	mRNA processing	biological_process	0.076449	1	3	22	530	20172	gene19092,gene4806,gene13093
GO:0051179	localization	biological_process	0.076952	1	14	22	6514	20172	gene4806,gene782,gene301,gene1204,gene300,gene21878,gene19092,gene1113,gene20570,gene784,gene8774,gene20912,gene13093,gene20571
GO:0009084	glutamine family amino acid biosynthetic process	biological_process	0.077057	1	1	22	44	20172	gene2005
GO:0004672	protein kinase activity	molecular_function	0.077552	1	5	22	1290	20172	gene20912,gene21878,gene4806,gene300,gene8774
GO:0007599	hemostasis	biological_process	0.077699	1	2	22	255	20172	gene784,gene4806
GO:0050817	coagulation	biological_process	0.077699	1	2	22	255	20172	gene4806,gene784
GO:0050878	regulation of body fluid levels	biological_process	0.077699	1	2	22	255	20172	gene4806,gene784
GO:0019725	cellular homeostasis	biological_process	0.078609	1	3	22	496	20172	gene19092,gene1204,gene20912
GO:0044702	single organism reproductive process	biological_process	0.07862	1	3	22	549	20172	gene1113,gene300,gene20912
GO:0047750	cholestenol delta-isomerase activity	molecular_function	0.078772	1	1	22	31	20172	gene13093
GO:0031974	membrane-enclosed lumen	cellular_component	0.079387	1	6	22	1638	20172	gene20912,gene13093,gene4806,gene19092,gene784,gene8774
GO:0010340	carboxyl-O-methyltransferase activity	molecular_function	0.080758	1	1	22	46	20172	gene13093
GO:0051998	protein carboxyl O-methyltransferase activity	molecular_function	0.080758	1	1	22	46	20172	gene13093
GO:0019867	outer membrane	cellular_component	0.081675	1	4	22	849	20172	gene13093,gene1204,gene784,gene1113
GO:0008191	metalloendopeptidase inhibitor activity	molecular_function	0.081868	1	1	22	42	20172	gene4806
GO:0010576	metalloenzyme regulator activity	molecular_function	0.081868	1	1	22	42	20172	gene4806
GO:0048551	metalloenzyme inhibitor activity	molecular_function	0.081868	1	1	22	42	20172	gene4806
GO:0006213	pyrimidine nucleoside metabolic process	biological_process	0.081933	1	1	22	44	20172	gene4806
GO:0015144	carbohydrate transmembrane transporter activity	molecular_function	0.083495	1	2	22	218	20172	gene20912,gene13093
GO:1901476	carbohydrate transporter activity	molecular_function	0.083495	1	2	22	218	20172	gene20912,gene13093
GO:0007289	spermatid nucleus differentiation	biological_process	0.084035	1	1	22	37	20172	gene20912
GO:0035092	sperm chromatin condensation	biological_process	0.084035	1	1	22	37	20172	gene20912
GO:0006265	DNA topological change	biological_process	0.084345	1	2	22	234	20172	gene19092,gene13093
GO:0003013	circulatory system process	biological_process	0.085234	1	2	22	216	20172	gene1204,gene4806
GO:0003018	vascular process in circulatory system	biological_process	0.085234	1	2	22	216	20172	gene4806,gene1204
GO:0008015	blood circulation	biological_process	0.085234	1	2	22	216	20172	gene1204,gene4806
GO:0035150	regulation of tube size	biological_process	0.085234	1	2	22	216	20172	gene1204,gene4806
GO:0050880	regulation of blood vessel size	biological_process	0.085234	1	2	22	216	20172	gene4806,gene1204
GO:0009401	phosphoenolpyruvate-dependent sugar phosphotransferase system	biological_process	0.085279	1	2	22	213	20172	gene20912,gene13093
GO:0007093	mitotic cell cycle checkpoint	biological_process	0.085922	1	1	22	45	20172	gene1204
GO:0008233	peptidase activity	molecular_function	0.086375	1	9	22	3229	20172	gene6,gene13093,gene20571,gene20912,gene8774,gene20151,gene19092,gene1204,gene4806
GO:0008324	cation transmembrane transporter activity	molecular_function	0.08769	1	9	22	3153	20172	gene1204,gene4806,gene20571,gene13093,gene20912,gene784,gene8774,gene19092,gene20151
GO:0043414	macromolecule methylation	biological_process	0.087867	1	2	22	242	20172	gene13093,gene2005
GO:0009791	post-embryonic development	biological_process	0.088523	1	2	22	223	20172	gene19092,gene20571
GO:0009877	nodulation	biological_process	0.089102	1	2	22	226	20172	gene20571,gene19092
GO:0008488	gamma-glutamyl carboxylase activity	molecular_function	0.089232	1	1	22	39	20172	gene776
GO:0017187	peptidyl-glutamic acid carboxylation	biological_process	0.089232	1	1	22	39	20172	gene776
GO:0018200	peptidyl-glutamic acid modification	biological_process	0.089232	1	1	22	39	20172	gene776
GO:0018214	protein carboxylation	biological_process	0.089232	1	1	22	39	20172	gene776
GO:0006284	base-excision repair	biological_process	0.089689	1	1	22	50	20172	gene2005
GO:0004611	phosphoenolpyruvate carboxykinase activity	molecular_function	0.089702	1	1	22	43	20172	gene4806
GO:0031304	intrinsic to mitochondrial inner membrane	cellular_component	0.090862	1	1	22	43	20172	gene4806
GO:0031305	integral to mitochondrial inner membrane	cellular_component	0.090862	1	1	22	43	20172	gene4806
GO:0032592	integral to mitochondrial membrane	cellular_component	0.090862	1	1	22	43	20172	gene4806
GO:0032504	multicellular organism reproduction	biological_process	0.091574	1	3	22	589	20172	gene20912,gene1113,gene300
GO:0005578	proteinaceous extracellular matrix	cellular_component	0.093021	1	2	22	298	20172	gene301,gene776
GO:0072509	divalent inorganic cation transmembrane transporter activity	molecular_function	0.093171	1	3	22	555	20172	gene20571,gene20912,gene19092
GO:0004312	fatty acid synthase activity	molecular_function	0.093327	1	1	22	45	20172	gene4806
GO:0033692	cellular polysaccharide biosynthetic process	biological_process	0.093572	1	2	22	233	20172	gene20571,gene4806
GO:0071103	DNA conformation change	biological_process	0.093613	1	3	22	541	20172	gene13093,gene20912,gene19092
GO:0004984	olfactory receptor activity	molecular_function	0.093663	1	1	22	34	20172	gene1204
GO:0005876	spindle microtubule	cellular_component	0.09395	1	1	22	63	20172	gene20912
GO:0000120	RNA polymerase I transcription factor complex	cellular_component	0.094524	1	1	22	34	20172	gene784
GO:0005668	RNA polymerase transcription factor SL1 complex	cellular_component	0.094524	1	1	22	34	20172	gene784
GO:0008168	methyltransferase activity	molecular_function	0.09471	1	5	22	1293	20172	gene20150,gene2005,gene20571,gene13093,gene4806
GO:0009306	protein secretion	biological_process	0.095291	1	2	22	221	20172	gene784,gene300
GO:0005261	cation channel activity	molecular_function	0.096645	1	4	22	886	20172	gene784,gene19092,gene13093,gene20912
GO:0019048	modulation by virus of host morphology or physiology	biological_process	0.096794	1	3	22	517	20172	gene20912,gene19092,gene4806
GO:0003916	DNA topoisomerase activity	molecular_function	0.097768	1	2	22	251	20172	gene19092,gene13093
GO:0019028	viral capsid	cellular_component	0.098616	1	5	22	1337	20172	gene20571,gene13093,gene1113,gene782,gene8774
GO:0042221	response to chemical stimulus	biological_process	0.098676	1	5	22	1252	20172	gene19092,gene4806,gene13093,gene20571,gene776
GO:0016286	small conductance calcium-activated potassium channel activity	molecular_function	0.098883	1	1	22	42	20172	gene784
GO:0016863	intramolecular oxidoreductase activity, transposing C=C bonds	molecular_function	0.099565	1	1	22	41	20172	gene13093
GO:0008537	proteasome activator complex	cellular_component	0.099657	1	1	22	43	20172	gene4806
GO:0022624	proteasome accessory complex	cellular_component	0.099657	1	1	22	43	20172	gene4806
GO:0019953	sexual reproduction	biological_process	0.099892	1	3	22	611	20172	gene1113,gene300,gene20912
GO:0016831	carboxy-lyase activity	molecular_function	0.10048	1	4	22	825	20172	gene4806,gene1204,gene776,gene13093
GO:0022412	cellular process involved in reproduction in multicellular organism	biological_process	0.10198	1	2	22	318	20172	gene20912,gene1113
GO:0060478	acrosomal vesicle exocytosis	biological_process	0.10206	1	1	22	49	20172	gene1113
GO:0005216	ion channel activity	molecular_function	0.1022	1	5	22	1330	20172	gene13093,gene20912,gene784,gene20570,gene19092
GO:0022838	substrate-specific channel activity	molecular_function	0.1022	1	5	22	1330	20172	gene20912,gene13093,gene19092,gene20570,gene784
GO:0003006	developmental process involved in reproduction	biological_process	0.10424	1	2	22	323	20172	gene2005,gene20912
GO:0019239	deaminase activity	molecular_function	0.10505	1	1	22	67	20172	gene20912
GO:0016741	transferase activity, transferring one-carbon groups	molecular_function	0.1056	1	5	22	1339	20172	gene2005,gene20571,gene13093,gene20150,gene4806
GO:0008380	RNA splicing	biological_process	0.10575	1	2	22	275	20172	gene20912,gene13093
GO:0005217	intracellular ligand-gated ion channel activity	molecular_function	0.10683	1	2	22	267	20172	gene20912,gene19092
GO:0005218	intracellular ligand-gated calcium channel activity	molecular_function	0.10683	1	2	22	267	20172	gene19092,gene20912
GO:0005219	ryanodine-sensitive calcium-release channel activity	molecular_function	0.10683	1	2	22	267	20172	gene20912,gene19092
GO:0015278	calcium-release channel activity	molecular_function	0.10683	1	2	22	267	20172	gene20912,gene19092
GO:0031090	organelle membrane	cellular_component	0.10713	1	8	22	2695	20172	gene13093,gene20571,gene2005,gene20151,gene19092,gene8774,gene4806,gene1204
GO:0015267	channel activity	molecular_function	0.10732	1	5	22	1350	20172	gene13093,gene20912,gene784,gene20570,gene19092
GO:0022803	passive transmembrane transporter activity	molecular_function	0.10732	1	5	22	1350	20172	gene13093,gene20912,gene784,gene20570,gene19092
GO:0048610	cellular process involved in reproduction	biological_process	0.10804	1	4	22	985	20172	gene4806,gene1113,gene20912,gene13093
GO:0002064	epithelial cell development	biological_process	0.1082	1	1	22	49	20172	gene20912
GO:0007281	germ cell development	biological_process	0.1082	1	1	22	49	20172	gene20912
GO:0007286	spermatid development	biological_process	0.1082	1	1	22	49	20172	gene20912
GO:0048515	spermatid differentiation	biological_process	0.1082	1	1	22	49	20172	gene20912
GO:0044267	cellular protein metabolic process	biological_process	0.10945	1	10	22	4208	20172	gene4806,gene301,gene21752,gene21878,gene19092,gene8774,gene776,gene13093,gene6,gene20571
GO:0007340	acrosome reaction	biological_process	0.11044	1	1	22	56	20172	gene1113
GO:0017156	calcium ion-dependent exocytosis	biological_process	0.11044	1	1	22	56	20172	gene1113
GO:0071804	cellular potassium ion transport	biological_process	0.11159	1	1	22	50	20172	gene8774
GO:0071805	potassium ion transmembrane transport	biological_process	0.11159	1	1	22	50	20172	gene8774
GO:0009521	photosystem	cellular_component	0.11184	1	4	22	901	20172	gene1204,gene4806,gene13093,gene20571
GO:0004932	mating-type factor pheromone receptor activity	molecular_function	0.11221	1	1	22	55	20172	gene20151
GO:0070469	respiratory chain	cellular_component	0.11248	1	2	22	282	20172	gene2005,gene20151
GO:0042162	telomeric DNA binding	molecular_function	0.11257	1	1	22	57	20172	gene1204
GO:0019104	DNA N-glycosylase activity	molecular_function	0.11275	1	1	22	55	20172	gene2005
GO:0070085	glycosylation	biological_process	0.11291	1	2	22	286	20172	gene13093,gene20571
GO:0010466	negative regulation of peptidase activity	biological_process	0.11328	1	1	22	63	20172	gene4806
GO:0010951	negative regulation of endopeptidase activity	biological_process	0.11328	1	1	22	63	20172	gene4806
GO:1901991	negative regulation of mitotic cell cycle phase transition	biological_process	0.11333	1	1	22	65	20172	gene1204
GO:0043161	proteasomal ubiquitin-dependent protein catabolic process	biological_process	0.11333	1	1	22	61	20172	gene19092
GO:0005215	transporter activity	molecular_function	0.11349	1	11	22	4664	20172	gene4806,gene1204,gene782,gene20912,gene13093,gene20571,gene19092,gene20151,gene20570,gene784,gene8774
GO:0042060	wound healing	biological_process	0.1138	1	2	22	312	20172	gene784,gene4806
GO:0000228	nuclear chromosome	cellular_component	0.11469	1	3	22	558	20172	gene13093,gene20912,gene4806
GO:0004867	serine-type endopeptidase inhibitor activity	molecular_function	0.11604	1	2	22	309	20172	gene1204,gene6
GO:0007342	fusion of sperm to egg plasma membrane	biological_process	0.11648	1	1	22	60	20172	gene1113
GO:0045026	plasma membrane fusion	biological_process	0.11648	1	1	22	60	20172	gene1113
GO:0005549	odorant binding	molecular_function	0.11655	1	1	22	48	20172	gene1204
GO:0044421	extracellular region part	cellular_component	0.11796	1	5	22	1398	20172	gene13093,gene776,gene20912,gene301,gene4806
GO:0016011	dystroglycan complex	cellular_component	0.11877	1	1	22	62	20172	gene1204
GO:0016012	sarcoglycan complex	cellular_component	0.11877	1	1	22	62	20172	gene1204
GO:0019031	viral envelope	cellular_component	0.11929	1	4	22	945	20172	gene4806,gene6,gene13093,gene20912
GO:0036338	viral membrane	cellular_component	0.11929	1	4	22	945	20172	gene4806,gene13093,gene6,gene20912
GO:0005337	nucleoside transmembrane transporter activity	molecular_function	0.11949	1	1	22	56	20172	gene1204
GO:0005811	lipid particle	cellular_component	0.1208	1	1	22	56	20172	gene20571
GO:0012511	monolayer-surrounded lipid storage body	cellular_component	0.1208	1	1	22	56	20172	gene20571
GO:0034637	cellular carbohydrate biosynthetic process	biological_process	0.1216	1	2	22	275	20172	gene4806,gene20571
GO:0005874	microtubule	cellular_component	0.12161	1	1	22	76	20172	gene20912
GO:0007608	sensory perception of smell	biological_process	0.12182	1	1	22	50	20172	gene1204
GO:0031124	mRNA 3'-end processing	biological_process	0.12219	1	1	22	63	20172	gene19092
GO:0044264	cellular polysaccharide metabolic process	biological_process	0.12225	1	2	22	270	20172	gene20571,gene4806
GO:0044057	regulation of system process	biological_process	0.1235	1	2	22	274	20172	gene1204,gene4806
GO:0000271	polysaccharide biosynthetic process	biological_process	0.1244	1	2	22	280	20172	gene4806,gene20571
GO:0016879	ligase activity, forming carbon-nitrogen bonds	molecular_function	0.12481	1	3	22	690	20172	gene2005,gene4806,gene300
GO:0007091	metaphase/anaphase transition of mitotic cell cycle	biological_process	0.12574	1	1	22	67	20172	gene1204
GO:0030071	regulation of mitotic metaphase/anaphase transition	biological_process	0.12574	1	1	22	67	20172	gene1204
GO:0044784	metaphase/anaphase transition of cell cycle	biological_process	0.12574	1	1	22	67	20172	gene1204
GO:1902099	regulation of metaphase/anaphase transition of cell cycle	biological_process	0.12574	1	1	22	67	20172	gene1204
GO:0038023	signaling receptor activity	molecular_function	0.12776	1	5	22	1624	20172	gene776,gene20912,gene1204,gene4806,gene20151
GO:0051641	cellular localization	biological_process	0.12855	1	7	22	2377	20172	gene300,gene784,gene301,gene19092,gene1113,gene13093,gene20912
GO:0007034	vacuolar transport	biological_process	0.12891	1	1	22	67	20172	gene19092
GO:0043565	sequence-specific DNA binding	molecular_function	0.12893	1	4	22	1072	20172	gene20571,gene19092,gene4806,gene1204
GO:0045158	electron transporter, transferring electrons within cytochrome b6/f complex of photosystem II activity	molecular_function	0.12896	1	1	22	62	20172	gene4806
GO:0004526	ribonuclease P activity	molecular_function	0.12933	1	1	22	66	20172	gene13093
GO:0006959	humoral immune response	biological_process	0.13008	1	1	22	72	20172	gene784
GO:0042381	hemolymph coagulation	biological_process	0.13008	1	1	22	72	20172	gene784
GO:0007610	behavior	biological_process	0.13069	1	2	22	312	20172	gene4806,gene20912
GO:0030855	epithelial cell differentiation	biological_process	0.13079	1	1	22	61	20172	gene20912
GO:0060429	epithelium development	biological_process	0.13079	1	1	22	61	20172	gene20912
GO:0042803	protein homodimerization activity	molecular_function	0.131	1	1	22	97	20172	gene1204
GO:0044425	membrane part	cellular_component	0.13218	1	15	22	8124	20172	gene20151,gene19092,gene8774,gene784,gene20912,gene2005,gene6,gene20571,gene13093,gene4806,gene300,gene782,gene1204,gene301,gene21878
GO:0016125	sterol metabolic process	biological_process	0.13253	1	1	22	59	20172	gene13093
GO:0016747	transferase activity, transferring acyl groups other than amino-acyl groups	molecular_function	0.13296	1	3	22	619	20172	gene4806,gene300,gene1204
GO:0090305	nucleic acid phosphodiester bond hydrolysis	biological_process	0.13298	1	1	22	65	20172	gene13093
GO:0010498	proteasomal protein catabolic process	biological_process	0.13346	1	1	22	71	20172	gene19092
GO:0046474	glycerophospholipid biosynthetic process	biological_process	0.13362	1	2	22	301	20172	gene1204,gene13093
GO:0033554	cellular response to stress	biological_process	0.13448	1	5	22	1472	20172	gene19092,gene4806,gene2005,gene20571,gene13093
GO:0010033	response to organic substance	biological_process	0.13458	1	2	22	317	20172	gene19092,gene776
GO:0005740	mitochondrial envelope	cellular_component	0.13485	1	5	22	1383	20172	gene2005,gene20571,gene20151,gene4806,gene1204
GO:0006777	Mo-molybdopterin cofactor biosynthetic process	biological_process	0.13495	1	1	22	75	20172	gene6
GO:0019720	Mo-molybdopterin cofactor metabolic process	biological_process	0.13495	1	1	22	75	20172	gene6
GO:0009538	photosystem I reaction center	cellular_component	0.13513	1	1	22	63	20172	gene4806
GO:0006259	DNA metabolic process	biological_process	0.13586	1	9	22	3523	20172	gene21878,gene4806,gene782,gene20912,gene20571,gene13093,gene2005,gene19092,gene784
GO:0006479	protein methylation	biological_process	0.13682	1	1	22	76	20172	gene13093
GO:0008213	protein alkylation	biological_process	0.13682	1	1	22	76	20172	gene13093
GO:0045017	glycerolipid biosynthetic process	biological_process	0.13738	1	2	22	305	20172	gene1204,gene13093
GO:0005262	calcium channel activity	molecular_function	0.1375	1	2	22	321	20172	gene19092,gene20912
GO:0010564	regulation of cell cycle process	biological_process	0.13765	1	2	22	329	20172	gene13093,gene1204
GO:0009507	chloroplast	cellular_component	0.13784	1	1	22	59	20172	gene6
GO:0009536	plastid	cellular_component	0.13784	1	1	22	59	20172	gene6
GO:0009452	7-methylguanosine RNA capping	biological_process	0.13799	1	1	22	65	20172	gene2005
GO:0036260	RNA capping	biological_process	0.13799	1	1	22	65	20172	gene2005
GO:0006836	neurotransmitter transport	biological_process	0.13881	1	1	22	82	20172	gene4806
GO:0005643	nuclear pore	cellular_component	0.13897	1	1	22	77	20172	gene301
GO:0005581	collagen	cellular_component	0.13938	1	1	22	73	20172	gene301
GO:0031047	gene silencing by RNA	biological_process	0.13985	1	1	22	64	20172	gene4806
GO:0034357	photosynthetic membrane	cellular_component	0.14059	1	4	22	983	20172	gene4806,gene1204,gene20571,gene13093
GO:0006811	ion transport	biological_process	0.14066	1	9	22	3533	20172	gene784,gene8774,gene19092,gene20570,gene20571,gene20912,gene1204,gene782,gene4806
GO:0044446	intracellular organelle part	cellular_component	0.14155	1	11	22	4958	20172	gene4806,gene301,gene1204,gene19092,gene20151,gene784,gene8774,gene20912,gene2005,gene20571,gene13093
GO:0090407	organophosphate biosynthetic process	biological_process	0.14259	1	5	22	1448	20172	gene1204,gene4806,gene6,gene20571,gene13093
GO:0016010	dystrophin-associated glycoprotein complex	cellular_component	0.14276	1	1	22	80	20172	gene1204
GO:0044452	nucleolar part	cellular_component	0.14294	1	1	22	60	20172	gene784
GO:0000077	DNA damage checkpoint	biological_process	0.14357	1	1	22	79	20172	gene13093
GO:0031570	DNA integrity checkpoint	biological_process	0.14357	1	1	22	79	20172	gene13093
GO:0000428	DNA-directed RNA polymerase complex	cellular_component	0.14441	1	2	22	341	20172	gene4806,gene19092
GO:0030880	RNA polymerase complex	cellular_component	0.14441	1	2	22	341	20172	gene4806,gene19092
GO:0055029	nuclear DNA-directed RNA polymerase complex	cellular_component	0.14441	1	2	22	341	20172	gene19092,gene4806
GO:0016071	mRNA metabolic process	biological_process	0.14451	1	3	22	696	20172	gene13093,gene19092,gene4806
GO:0016503	pheromone receptor activity	molecular_function	0.14463	1	1	22	77	20172	gene20151
GO:0006094	gluconeogenesis	biological_process	0.14478	1	1	22	76	20172	gene4806
GO:0019319	hexose biosynthetic process	biological_process	0.14478	1	1	22	76	20172	gene4806
GO:0046364	monosaccharide biosynthetic process	biological_process	0.14478	1	1	22	76	20172	gene4806
GO:0051382	kinetochore assembly	biological_process	0.14511	1	1	22	98	20172	gene4806
GO:0051383	kinetochore organization	biological_process	0.14511	1	1	22	98	20172	gene4806
GO:0044422	organelle part	cellular_component	0.14588	1	11	22	4991	20172	gene8774,gene784,gene20151,gene19092,gene2005,gene20571,gene13093,gene20912,gene301,gene1204,gene4806
GO:0005743	mitochondrial inner membrane	cellular_component	0.14601	1	4	22	997	20172	gene4806,gene20151,gene2005,gene20571
GO:0090066	regulation of anatomical structure size	biological_process	0.14629	1	2	22	318	20172	gene1204,gene4806
GO:0031012	extracellular matrix	cellular_component	0.14654	1	2	22	387	20172	gene301,gene776
GO:0005623	cell	cellular_component	0.14713	1	17	22	10331	20172	gene21752,gene782,gene4806,gene6,gene13093,gene2005,gene20912,gene776,gene8774,gene21878,gene301,gene1204,gene20571,gene784,gene1113,gene19092,gene20151
GO:0044464	cell part	cellular_component	0.14713	1	17	22	10331	20172	gene21752,gene782,gene4806,gene6,gene13093,gene2005,gene776,gene20912,gene8774,gene21878,gene301,gene1204,gene20571,gene784,gene1113,gene19092,gene20151
GO:0035639	purine ribonucleoside triphosphate binding	molecular_function	0.14732	1	8	22	3240	20172	gene8774,gene21744,gene13093,gene20571,gene20912,gene782,gene4806,gene21878
GO:0003712	transcription cofactor activity	molecular_function	0.14769	1	3	22	668	20172	gene20912,gene8774,gene19092
GO:0006954	inflammatory response	biological_process	0.14795	1	1	22	76	20172	gene6
GO:0008171	O-methyltransferase activity	molecular_function	0.14839	1	1	22	87	20172	gene13093
GO:0000989	transcription factor binding transcription factor activity	molecular_function	0.14851	1	3	22	670	20172	gene20912,gene8774,gene19092
GO:0006997	nucleus organization	biological_process	0.14868	1	1	22	72	20172	gene20912
GO:0001883	purine nucleoside binding	molecular_function	0.14874	1	8	22	3247	20172	gene8774,gene21744,gene20571,gene13093,gene20912,gene782,gene4806,gene21878
GO:0032549	ribonucleoside binding	molecular_function	0.14874	1	8	22	3247	20172	gene8774,gene20912,gene13093,gene20571,gene21744,gene4806,gene782,gene21878
GO:0032550	purine ribonucleoside binding	molecular_function	0.14874	1	8	22	3247	20172	gene782,gene4806,gene21878,gene8774,gene21744,gene13093,gene20571,gene20912
GO:0046930	pore complex	cellular_component	0.14878	1	1	22	82	20172	gene301
GO:0006396	RNA processing	biological_process	0.14956	1	5	22	1524	20172	gene19092,gene4806,gene20912,gene13093,gene2005
GO:0003682	chromatin binding	molecular_function	0.15077	1	1	22	94	20172	gene20571
GO:0006261	DNA-dependent DNA replication	biological_process	0.15093	1	2	22	342	20172	gene20912,gene21878
GO:0001882	nucleoside binding	molecular_function	0.15098	1	8	22	3258	20172	gene8774,gene20571,gene13093,gene21744,gene20912,gene782,gene4806,gene21878
GO:0044003	modification by symbiont of host morphology or physiology	biological_process	0.15102	1	3	22	625	20172	gene19092,gene4806,gene20912
GO:0005672	transcription factor TFIIA complex	cellular_component	0.15164	1	1	22	71	20172	gene4806
GO:0032555	purine ribonucleotide binding	molecular_function	0.15282	1	8	22	3268	20172	gene13093,gene20571,gene21744,gene20912,gene8774,gene21878,gene782,gene4806
GO:0003746	translation elongation factor activity	molecular_function	0.15311	1	1	22	75	20172	gene13093
GO:0051817	modification of morphology or physiology of other organism involved in symbiotic interaction	biological_process	0.15443	1	3	22	631	20172	gene20912,gene4806,gene19092
GO:1901135	carbohydrate derivative metabolic process	biological_process	0.15467	1	6	22	1979	20172	gene6,gene20571,gene13093,gene19092,gene4806,gene1204
GO:0010181	FMN binding	molecular_function	0.15476	1	1	22	81	20172	gene13093
GO:0008643	carbohydrate transport	biological_process	0.15483	1	2	22	319	20172	gene20912,gene13093
GO:1901505	carbohydrate derivative transporter activity	molecular_function	0.15614	1	1	22	79	20172	gene1204
GO:0035251	UDP-glucosyltransferase activity	molecular_function	0.15814	1	1	22	77	20172	gene4806
GO:0017076	purine nucleotide binding	molecular_function	0.15851	1	8	22	3302	20172	gene21744,gene20571,gene13093,gene20912,gene8774,gene21878,gene782,gene4806
GO:0019866	organelle inner membrane	cellular_component	0.15889	1	4	22	1036	20172	gene20151,gene4806,gene2005,gene20571
GO:0016628	oxidoreductase activity, acting on the CH-CH group of donors, NAD or NADP as acceptor	molecular_function	0.1593	1	1	22	85	20172	gene4806
GO:0035821	modification of morphology or physiology of other organism	biological_process	0.15948	1	3	22	644	20172	gene20912,gene4806,gene19092
GO:0043170	macromolecule metabolic process	biological_process	0.1608	1	17	22	10497	20172	gene4806,gene300,gene782,gene21752,gene8774,gene776,gene20912,gene6,gene2005,gene13093,gene301,gene1204,gene21878,gene19092,gene20151,gene784,gene20571
GO:0019072	viral genome packaging	biological_process	0.16137	1	1	22	84	20172	gene20912
GO:0032553	ribonucleotide binding	molecular_function	0.162	1	8	22	3317	20172	gene8774,gene20912,gene13093,gene20571,gene21744,gene4806,gene782,gene21878
GO:0044767	single-organism developmental process	biological_process	0.16257	1	4	22	1133	20172	gene784,gene776,gene20912,gene2005
GO:0016458	gene silencing	biological_process	0.16301	1	1	22	81	20172	gene4806
GO:0006406	mRNA export from nucleus	biological_process	0.16311	1	1	22	92	20172	gene301
GO:0044429	mitochondrial part	cellular_component	0.16314	1	5	22	1484	20172	gene2005,gene20571,gene1204,gene20151,gene4806
GO:0008236	serine-type peptidase activity	molecular_function	0.16369	1	4	22	1114	20172	gene20912,gene13093,gene20151,gene1204
GO:0017171	serine hydrolase activity	molecular_function	0.16369	1	4	22	1114	20172	gene1204,gene20151,gene13093,gene20912
GO:0000272	polysaccharide catabolic process	biological_process	0.16412	1	1	22	74	20172	gene19092
GO:0016020	membrane	cellular_component	0.16416	1	17	22	10458	20172	gene782,gene300,gene4806,gene6,gene2005,gene13093,gene20912,gene8774,gene20570,gene21878,gene301,gene1204,gene20571,gene784,gene1113,gene19092,gene20151
GO:0032324	molybdopterin cofactor biosynthetic process	biological_process	0.16936	1	1	22	95	20172	gene6
GO:0043545	molybdopterin cofactor metabolic process	biological_process	0.16936	1	1	22	95	20172	gene6
GO:0051536	iron-sulfur cluster binding	molecular_function	0.16952	1	3	22	723	20172	gene19092,gene13093,gene6
GO:0051540	metal cluster binding	molecular_function	0.16952	1	3	22	723	20172	gene6,gene13093,gene19092
GO:0004549	tRNA-specific ribonuclease activity	molecular_function	0.16995	1	1	22	93	20172	gene13093
GO:0006414	translational elongation	biological_process	0.17111	1	1	22	83	20172	gene13093
GO:0044424	intracellular part	cellular_component	0.17314	1	16	22	9525	20172	gene20571,gene20151,gene19092,gene784,gene21878,gene301,gene1204,gene776,gene20912,gene6,gene13093,gene2005,gene8774,gene21752,gene4806,gene782
GO:0071705	nitrogen compound transport	biological_process	0.17349	1	3	22	738	20172	gene20912,gene13093,gene301
GO:0005186	pheromone activity	molecular_function	0.17419	1	1	22	101	20172	gene4806
GO:0008242	omega peptidase activity	molecular_function	0.17435	1	1	22	82	20172	gene4806
GO:0005198	structural molecule activity	molecular_function	0.1744	1	8	22	3299	20172	gene20571,gene13093,gene776,gene1113,gene21752,gene782,gene301,gene4806
GO:0005737	cytoplasm	cellular_component	0.17465	1	12	22	5901	20172	gene21752,gene21878,gene4806,gene1204,gene782,gene13093,gene6,gene20571,gene2005,gene20151,gene19092,gene8774
GO:0044772	mitotic cell cycle phase transition	biological_process	0.17525	1	1	22	102	20172	gene1204
GO:1901990	regulation of mitotic cell cycle phase transition	biological_process	0.17525	1	1	22	102	20172	gene1204
GO:0007631	feeding behavior	biological_process	0.176	1	1	22	95	20172	gene4806
GO:0006260	DNA replication	biological_process	0.17618	1	5	22	1593	20172	gene20912,gene21878,gene4806,gene782,gene784
GO:0016857	racemase and epimerase activity, acting on carbohydrates and derivatives	molecular_function	0.17673	1	1	22	84	20172	gene20571
GO:0044249	cellular biosynthetic process	biological_process	0.17722	1	15	22	8563	20172	gene784,gene8774,gene19092,gene6,gene13093,gene20571,gene2005,gene776,gene20912,gene782,gene1204,gene300,gene4806,gene21878,gene21752
GO:0018342	protein prenylation	biological_process	0.17785	1	1	22	89	20172	gene301
GO:0097354	prenylation	biological_process	0.17785	1	1	22	89	20172	gene301
GO:0009289	pilus	cellular_component	0.179	1	1	22	93	20172	gene20912
GO:0006405	RNA export from nucleus	biological_process	0.17905	1	1	22	100	20172	gene301
GO:0000723	telomere maintenance	biological_process	0.17945	1	1	22	87	20172	gene4806
GO:0032200	telomere organization	biological_process	0.17945	1	1	22	87	20172	gene4806
GO:0060249	anatomical structure homeostasis	biological_process	0.17945	1	1	22	87	20172	gene4806
GO:0017176	phosphatidylinositol N-acetylglucosaminyltransferase activity	molecular_function	0.18154	1	1	22	87	20172	gene20912
GO:0000124	SAGA complex	cellular_component	0.18163	1	1	22	95	20172	gene19092
GO:0033177	proton-transporting two-sector ATPase complex, proton-transporting domain	cellular_component	0.18184	1	3	22	712	20172	gene4806,gene1204,gene20571
GO:0010639	negative regulation of organelle organization	biological_process	0.18255	1	1	22	101	20172	gene1204
GO:0004872	receptor activity	molecular_function	0.18256	1	5	22	1819	20172	gene20151,gene4806,gene1204,gene776,gene20912
GO:0008202	steroid metabolic process	biological_process	0.18299	1	1	22	99	20172	gene13093
GO:0016817	hydrolase activity, acting on acid anhydrides	molecular_function	0.18323	1	6	22	2158	20172	gene4806,gene19092,gene1204,gene20912,gene13093,gene20571
GO:0003918	DNA topoisomerase type II (ATP-hydrolyzing) activity	molecular_function	0.18363	1	1	22	91	20172	gene19092
GO:0061505	DNA topoisomerase II activity	molecular_function	0.18363	1	1	22	91	20172	gene19092
GO:0003707	steroid hormone receptor activity	molecular_function	0.18376	1	1	22	92	20172	gene776
GO:0015031	protein transport	biological_process	0.18605	1	6	22	2088	20172	gene19092,gene784,gene1204,gene300,gene20912,gene13093
GO:0070070	proton-transporting V-type ATPase complex assembly	biological_process	0.18698	1	1	22	82	20172	gene8774
GO:0070072	vacuolar proton-transporting V-type ATPase complex assembly	biological_process	0.18698	1	1	22	82	20172	gene8774
GO:0003684	damaged DNA binding	molecular_function	0.18725	1	1	22	101	20172	gene13093
GO:0015995	chlorophyll biosynthetic process	biological_process	0.18758	1	1	22	90	20172	gene13093
GO:0003824	catalytic activity	molecular_function	0.18813	1	18	22	11819	20172	gene21878,gene301,gene1204,gene777,gene20571,gene20150,gene784,gene19092,gene20151,gene21752,gene300,gene4806,gene13093,gene6,gene2005,gene776,gene20912,gene8774
GO:0051649	establishment of localization in cell	biological_process	0.18838	1	6	22	2118	20172	gene784,gene301,gene300,gene19092,gene1113,gene13093
GO:0045184	establishment of protein localization	biological_process	0.18851	1	6	22	2097	20172	gene19092,gene1204,gene784,gene300,gene20912,gene13093
GO:0044036	cell wall macromolecule metabolic process	biological_process	0.18955	1	1	22	98	20172	gene19092
GO:1901576	organic substance biosynthetic process	biological_process	0.19011	1	15	22	8672	20172	gene19092,gene784,gene8774,gene20912,gene776,gene6,gene20571,gene2005,gene13093,gene4806,gene782,gene1204,gene300,gene21752,gene21878
GO:0033993	response to lipid	biological_process	0.19143	1	1	22	112	20172	gene776
GO:0043401	steroid hormone mediated signaling pathway	biological_process	0.19143	1	1	22	112	20172	gene776
GO:0048545	response to steroid hormone stimulus	biological_process	0.19143	1	1	22	112	20172	gene776
GO:0071383	cellular response to steroid hormone stimulus	biological_process	0.19143	1	1	22	112	20172	gene776
GO:0071396	cellular response to lipid	biological_process	0.19143	1	1	22	112	20172	gene776
GO:0071407	cellular response to organic cyclic compound	biological_process	0.19143	1	1	22	112	20172	gene776
GO:0005732	small nucleolar ribonucleoprotein complex	cellular_component	0.19175	1	1	22	96	20172	gene13093
GO:0005622	intracellular	cellular_component	0.19189	1	16	22	9694	20172	gene20571,gene784,gene19092,gene20151,gene21878,gene1204,gene301,gene13093,gene6,gene2005,gene776,gene20912,gene8774,gene21752,gene782,gene4806
GO:0005496	steroid binding	molecular_function	0.19244	1	1	22	96	20172	gene776
GO:0051346	negative regulation of hydrolase activity	biological_process	0.19268	1	1	22	109	20172	gene4806
GO:1901566	organonitrogen compound biosynthetic process	biological_process	0.19278	1	6	22	2112	20172	gene1204,gene4806,gene6,gene13093,gene20571,gene2005
GO:0007338	single fertilization	biological_process	0.19289	1	1	22	105	20172	gene1113
GO:0009566	fertilization	biological_process	0.19289	1	1	22	105	20172	gene1113
GO:0004871	signal transducer activity	molecular_function	0.1929	1	5	22	1877	20172	gene20912,gene776,gene1204,gene4806,gene20151
GO:0060089	molecular transducer activity	molecular_function	0.1929	1	5	22	1877	20172	gene20912,gene776,gene4806,gene20151,gene1204
GO:0007276	gamete generation	biological_process	0.19375	1	2	22	447	20172	gene300,gene20912
GO:0016853	isomerase activity	molecular_function	0.19417	1	3	22	771	20172	gene20571,gene13093,gene19092
GO:0016301	kinase activity	molecular_function	0.19438	1	5	22	1779	20172	gene21878,gene20912,gene8774,gene300,gene4806
GO:0045786	negative regulation of cell cycle	biological_process	0.19473	1	1	22	117	20172	gene1204
GO:0051168	nuclear export	biological_process	0.19492	1	1	22	111	20172	gene301
GO:1901137	carbohydrate derivative biosynthetic process	biological_process	0.19519	1	5	22	1616	20172	gene13093,gene20571,gene19092,gene4806,gene1204
GO:0055085	transmembrane transport	biological_process	0.19559	1	7	22	2657	20172	gene1204,gene784,gene8774,gene4806,gene20570,gene21878,gene20571
GO:0051189	prosthetic group metabolic process	biological_process	0.19565	1	1	22	112	20172	gene6
GO:0008318	protein prenyltransferase activity	molecular_function	0.19592	1	1	22	104	20172	gene301
GO:0044420	extracellular matrix part	cellular_component	0.19608	1	1	22	108	20172	gene301
GO:0015103	inorganic anion transmembrane transporter activity	molecular_function	0.19666	1	1	22	112	20172	gene782
GO:1901700	response to oxygen-containing compound	biological_process	0.19711	1	1	22	111	20172	gene4806
GO:0042802	identical protein binding	molecular_function	0.19872	1	1	22	138	20172	gene1204
GO:0008270	zinc ion binding	molecular_function	0.19876	1	9	22	4001	20172	gene782,gene300,gene4806,gene20571,gene13093,gene20150,gene784,gene8774,gene19092
GO:0065008	regulation of biological quality	biological_process	0.19903	1	6	22	2142	20172	gene19092,gene4806,gene784,gene1204,gene20912,gene13093
GO:0042301	phosphate ion binding	molecular_function	0.19917	1	1	22	103	20172	gene13093
GO:0044262	cellular carbohydrate metabolic process	biological_process	0.19995	1	2	22	391	20172	gene4806,gene20571
GO:0005524	ATP binding	molecular_function	0.19999	1	7	22	2859	20172	gene8774,gene4806,gene21744,gene20571,gene21878,gene13093,gene20912
GO:0070461	SAGA-type complex	cellular_component	0.20021	1	1	22	109	20172	gene19092
GO:0015662	ATPase activity, coupled to transmembrane movement of ions, phosphorylative mechanism	molecular_function	0.20057	1	1	22	93	20172	gene20571
GO:0016829	lyase activity	molecular_function	0.20103	1	5	22	1571	20172	gene2005,gene13093,gene776,gene1204,gene4806
GO:0005576	extracellular region	cellular_component	0.20103	1	11	22	5313	20172	gene4806,gene1204,gene301,gene21752,gene19092,gene20151,gene784,gene20912,gene776,gene13093,gene6
GO:0009579	thylakoid	cellular_component	0.20138	1	4	22	1149	20172	gene1204,gene4806,gene13093,gene20571
GO:0044436	thylakoid part	cellular_component	0.20138	1	4	22	1149	20172	gene13093,gene20571,gene4806,gene1204
GO:0044763	single-organism cellular process	biological_process	0.20139	1	16	22	9854	20172	gene1204,gene301,gene21878,gene1113,gene19092,gene20151,gene784,gene20571,gene4806,gene300,gene20570,gene8774,gene776,gene20912,gene13093,gene2005
GO:0051701	interaction with host	biological_process	0.20159	1	4	22	1146	20172	gene13093,gene20912,gene19092,gene4806
GO:0033036	macromolecule localization	biological_process	0.20181	1	7	22	2693	20172	gene301,gene784,gene1204,gene300,gene19092,gene13093,gene20912
GO:0032559	adenyl ribonucleotide binding	molecular_function	0.20189	1	7	22	2867	20172	gene8774,gene4806,gene21744,gene21878,gene13093,gene20571,gene20912
GO:0070071	proton-transporting two-sector ATPase complex assembly	biological_process	0.20196	1	1	22	89	20172	gene8774
GO:0006813	potassium ion transport	biological_process	0.20222	1	2	22	394	20172	gene784,gene8774
GO:0031647	regulation of protein stability	biological_process	0.20339	1	1	22	105	20172	gene13093
GO:0050821	protein stabilization	biological_process	0.20339	1	1	22	105	20172	gene13093
GO:0032502	developmental process	biological_process	0.20367	1	6	22	2195	20172	gene20571,gene2005,gene776,gene20912,gene784,gene19092
GO:0009250	glucan biosynthetic process	biological_process	0.204	1	1	22	99	20172	gene4806
GO:0009064	glutamine family amino acid metabolic process	biological_process	0.20457	1	1	22	114	20172	gene2005
GO:0009058	biosynthetic process	biological_process	0.20468	1	15	22	8787	20172	gene21752,gene21878,gene4806,gene1204,gene782,gene300,gene20912,gene776,gene6,gene20571,gene2005,gene13093,gene19092,gene784,gene8774
GO:0009279	cell outer membrane	cellular_component	0.20593	1	1	22	107	20172	gene784
GO:0030203	glycosaminoglycan metabolic process	biological_process	0.20605	1	1	22	111	20172	gene6
GO:0007088	regulation of mitosis	biological_process	0.2062	1	1	22	111	20172	gene1204
GO:0051783	regulation of nuclear division	biological_process	0.2062	1	1	22	111	20172	gene1204
GO:0030554	adenyl nucleotide binding	molecular_function	0.20639	1	7	22	2891	20172	gene20912,gene21744,gene21878,gene13093,gene20571,gene4806,gene8774
GO:0016462	pyrophosphatase activity	molecular_function	0.20732	1	5	22	1755	20172	gene20571,gene13093,gene1204,gene4806,gene19092
GO:0052547	regulation of peptidase activity	biological_process	0.20818	1	1	22	118	20172	gene4806
GO:0052548	regulation of endopeptidase activity	biological_process	0.20818	1	1	22	118	20172	gene4806
GO:0046872	metal ion binding	molecular_function	0.20833	1	12	22	6282	20172	gene300,gene782,gene4806,gene21878,gene8774,gene784,gene19092,gene21744,gene20571,gene13093,gene20150,gene776
GO:0000981	sequence-specific DNA binding RNA polymerase II transcription factor activity	molecular_function	0.2095	1	1	22	110	20172	gene784
GO:0009523	photosystem II	cellular_component	0.21047	1	3	22	744	20172	gene20571,gene13093,gene1204
GO:0005730	nucleolus	cellular_component	0.21093	1	1	22	90	20172	gene784
GO:0008219	cell death	biological_process	0.2113	1	3	22	826	20172	gene13093,gene1113,gene1204
GO:0016265	death	biological_process	0.2113	1	3	22	826	20172	gene1113,gene1204,gene13093
GO:0045735	nutrient reservoir activity	molecular_function	0.21206	1	1	22	115	20172	gene4806
GO:0043169	cation binding	molecular_function	0.21274	1	12	22	6313	20172	gene21878,gene782,gene300,gene4806,gene13093,gene20571,gene21744,gene776,gene20150,gene784,gene8774,gene19092
GO:0001076	RNA polymerase II transcription factor binding transcription factor activity	molecular_function	0.21315	1	2	22	425	20172	gene20912,gene8774
GO:0001104	RNA polymerase II transcription cofactor activity	molecular_function	0.21315	1	2	22	425	20172	gene8774,gene20912
GO:0044260	cellular macromolecule metabolic process	biological_process	0.21448	1	16	22	9881	20172	gene8774,gene6,gene2005,gene13093,gene776,gene20912,gene300,gene782,gene4806,gene21752,gene784,gene19092,gene20571,gene1204,gene301,gene21878
GO:0008194	UDP-glycosyltransferase activity	molecular_function	0.21612	1	2	22	423	20172	gene20912,gene4806
GO:0044403	symbiosis, encompassing mutualism through parasitism	biological_process	0.21871	1	7	22	2729	20172	gene20912,gene20571,gene13093,gene19092,gene4806,gene300,gene782
GO:0016799	hydrolase activity, hydrolyzing N-glycosyl compounds	molecular_function	0.21879	1	1	22	115	20172	gene2005
GO:0004930	G-protein coupled receptor activity	molecular_function	0.21883	1	3	22	1039	20172	gene20151,gene4806,gene20912
GO:0001510	RNA methylation	biological_process	0.21894	1	1	22	116	20172	gene2005
GO:0045087	innate immune response	biological_process	0.21896	1	1	22	128	20172	gene784
GO:0016592	mediator complex	cellular_component	0.22017	1	2	22	436	20172	gene8774,gene20912
GO:0014070	response to organic cyclic compound	biological_process	0.22085	1	1	22	130	20172	gene776
GO:0005739	mitochondrion	cellular_component	0.22128	1	6	22	2152	20172	gene20571,gene2005,gene4806,gene20151,gene1204,gene8774
GO:0006796	phosphate-containing compound metabolic process	biological_process	0.22145	1	7	22	2840	20172	gene8774,gene1204,gene4806,gene21878,gene6,gene20571,gene13093
GO:0004888	transmembrane signaling receptor activity	molecular_function	0.22292	1	4	22	1467	20172	gene1204,gene4806,gene20151,gene20912
GO:0016854	racemase and epimerase activity	molecular_function	0.22334	1	1	22	112	20172	gene20571
GO:0000502	proteasome complex	cellular_component	0.22377	1	1	22	126	20172	gene4806
GO:0006950	response to stress	biological_process	0.22444	1	8	22	3414	20172	gene6,gene2005,gene20571,gene13093,gene20912,gene784,gene19092,gene4806
GO:0006120	mitochondrial electron transport, NADH to ubiquinone	biological_process	0.22588	1	1	22	114	20172	gene4806
GO:0032040	small-subunit processome	cellular_component	0.22648	1	1	22	139	20172	gene20912
GO:0044419	interspecies interaction between organisms	biological_process	0.22692	1	7	22	2757	20172	gene4806,gene19092,gene300,gene782,gene20912,gene20571,gene13093
GO:0015979	photosynthesis	biological_process	0.2273	1	4	22	1209	20172	gene1204,gene4806,gene20571,gene13093
GO:0048523	negative regulation of cellular process	biological_process	0.22781	1	3	22	864	20172	gene13093,gene1204,gene4806
GO:0006944	cellular membrane fusion	biological_process	0.22863	1	1	22	131	20172	gene1113
GO:0006793	phosphorus metabolic process	biological_process	0.22951	1	7	22	2870	20172	gene6,gene13093,gene21878,gene20571,gene1204,gene8774,gene4806
GO:0044699	single-organism process	biological_process	0.23002	1	17	22	11100	20172	gene300,gene782,gene4806,gene8774,gene20570,gene2005,gene13093,gene776,gene20912,gene301,gene1204,gene21878,gene784,gene19092,gene20151,gene1113,gene20571
GO:0043231	intracellular membrane-bounded organelle	cellular_component	0.23162	1	13	22	7114	20172	gene20151,gene19092,gene784,gene8774,gene776,gene20912,gene6,gene20571,gene13093,gene2005,gene4806,gene1204,gene301
GO:0008610	lipid biosynthetic process	biological_process	0.23239	1	3	22	844	20172	gene20571,gene13093,gene1204
GO:0003674	molecular_function	molecular_function	0.2327	1	22	22	18119	20172	gene21752,gene300,gene782,gene4806,gene21744,gene6,gene2005,gene13093,gene776,gene20912,gene8774,gene20570,gene21878,gene301,gene1204,gene777,gene20571,gene20150,gene784,gene19092,gene1113,gene20151
GO:0016782	transferase activity, transferring sulfur-containing groups	molecular_function	0.23378	1	1	22	147	20172	gene21752
GO:0043227	membrane-bounded organelle	cellular_component	0.23382	1	13	22	7127	20172	gene19092,gene20151,gene8774,gene784,gene20912,gene776,gene6,gene2005,gene20571,gene13093,gene4806,gene1204,gene301
GO:0022836	gated channel activity	molecular_function	0.23399	1	3	22	848	20172	gene19092,gene784,gene20912
GO:0022839	ion gated channel activity	molecular_function	0.23399	1	3	22	848	20172	gene20912,gene784,gene19092
GO:0005525	GTP binding	molecular_function	0.23453	1	2	22	584	20172	gene782,gene4806
GO:0031123	RNA 3'-end processing	biological_process	0.23511	1	1	22	122	20172	gene19092
GO:0009236	cobalamin biosynthetic process	biological_process	0.23528	1	1	22	139	20172	gene13093
GO:0006897	endocytosis	biological_process	0.23563	1	1	22	126	20172	gene1113
GO:0022804	active transmembrane transporter activity	molecular_function	0.23606	1	3	22	835	20172	gene20912,gene13093,gene20571
GO:0016818	hydrolase activity, acting on acid anhydrides, in phosphorus-containing anhydrides	molecular_function	0.23621	1	5	22	1847	20172	gene20571,gene13093,gene1204,gene19092,gene4806
GO:0030077	plasma membrane light-harvesting complex	cellular_component	0.23626	1	1	22	118	20172	gene13093
GO:0042716	plasma membrane-derived chromatophore	cellular_component	0.23626	1	1	22	118	20172	gene13093
GO:0006650	glycerophospholipid metabolic process	biological_process	0.23642	1	2	22	440	20172	gene1204,gene13093
GO:0000276	mitochondrial proton-transporting ATP synthase complex, coupling factor F(o)	cellular_component	0.23752	1	2	22	419	20172	gene4806,gene20571
GO:0009416	response to light stimulus	biological_process	0.23766	1	1	22	124	20172	gene13093
GO:0006357	regulation of transcription from RNA polymerase II promoter	biological_process	0.23778	1	2	22	461	20172	gene20912,gene8774
GO:0006066	alcohol metabolic process	biological_process	0.23856	1	1	22	131	20172	gene13093
GO:0046486	glycerolipid metabolic process	biological_process	0.24056	1	2	22	444	20172	gene1204,gene13093
GO:0070011	peptidase activity, acting on L-amino acid peptides	molecular_function	0.241	1	7	22	2905	20172	gene20912,gene13093,gene6,gene20571,gene4806,gene20151,gene1204
GO:0034061	DNA polymerase activity	molecular_function	0.24175	1	2	22	482	20172	gene784,gene4806
GO:0016469	proton-transporting two-sector ATPase complex	cellular_component	0.24177	1	3	22	835	20172	gene20571,gene1204,gene4806
GO:0004860	protein kinase inhibitor activity	molecular_function	0.24199	1	1	22	122	20172	gene21752
GO:0019210	kinase inhibitor activity	molecular_function	0.24199	1	1	22	122	20172	gene21752
GO:0005666	DNA-directed RNA polymerase III complex	cellular_component	0.24297	1	1	22	129	20172	gene19092
GO:0043086	negative regulation of catalytic activity	biological_process	0.24317	1	1	22	142	20172	gene4806
GO:0044092	negative regulation of molecular function	biological_process	0.24317	1	1	22	142	20172	gene4806
GO:0009314	response to radiation	biological_process	0.24336	1	1	22	130	20172	gene13093
GO:0018995	host	cellular_component	0.24441	1	3	22	817	20172	gene4806,gene13093,gene20912
GO:0043657	host cell	cellular_component	0.24441	1	3	22	817	20172	gene13093,gene20912,gene4806
GO:0051716	cellular response to stimulus	biological_process	0.24589	1	10	22	5136	20172	gene784,gene19092,gene20151,gene20571,gene2005,gene13093,gene20912,gene776,gene1204,gene4806
GO:0043245	extraorganismal space	cellular_component	0.24631	1	3	22	820	20172	gene4806,gene20912,gene13093
GO:0044215	other organism	cellular_component	0.24631	1	3	22	820	20172	gene20912,gene13093,gene4806
GO:0044216	other organism cell	cellular_component	0.24631	1	3	22	820	20172	gene4806,gene20912,gene13093
GO:0044217	other organism part	cellular_component	0.24631	1	3	22	820	20172	gene4806,gene20912,gene13093
GO:2000112	regulation of cellular macromolecule biosynthetic process	biological_process	0.2496	1	10	22	4929	20172	gene782,gene1204,gene4806,gene8774,gene784,gene19092,gene20571,gene13093,gene20912,gene776
GO:0000123	histone acetyltransferase complex	cellular_component	0.25004	1	1	22	139	20172	gene19092
GO:0007346	regulation of mitotic cell cycle	biological_process	0.25022	1	1	22	145	20172	gene1204
GO:0000166	nucleotide binding	molecular_function	0.25043	1	8	22	3742	20172	gene8774,gene13093,gene20571,gene21744,gene20912,gene782,gene4806,gene21878
GO:1901265	nucleoside phosphate binding	molecular_function	0.25043	1	8	22	3742	20172	gene21878,gene4806,gene782,gene20912,gene21744,gene13093,gene20571,gene8774
GO:0032561	guanyl ribonucleotide binding	molecular_function	0.25367	1	2	22	612	20172	gene4806,gene782
GO:0048609	multicellular organismal reproductive process	biological_process	0.25381	1	2	22	533	20172	gene20912,gene300
GO:0008104	protein localization	biological_process	0.25426	1	6	22	2334	20172	gene13093,gene20912,gene784,gene1204,gene300,gene19092
GO:0010556	regulation of macromolecule biosynthetic process	biological_process	0.25427	1	10	22	4945	20172	gene782,gene1204,gene4806,gene20571,gene13093,gene776,gene20912,gene8774,gene784,gene19092
GO:0031326	regulation of cellular biosynthetic process	biological_process	0.25427	1	10	22	4945	20172	gene19092,gene8774,gene784,gene776,gene20912,gene20571,gene13093,gene4806,gene782,gene1204
GO:0051726	regulation of cell cycle	biological_process	0.25448	1	2	22	501	20172	gene1204,gene13093
GO:0005635	nuclear envelope	cellular_component	0.2552	1	1	22	152	20172	gene301
GO:0009889	regulation of biosynthetic process	biological_process	0.25546	1	10	22	4952	20172	gene20571,gene13093,gene776,gene20912,gene8774,gene784,gene19092,gene782,gene1204,gene4806
GO:0080134	regulation of response to stress	biological_process	0.2569	1	1	22	146	20172	gene4806
GO:0030529	ribonucleoprotein complex	cellular_component	0.25797	1	5	22	1838	20172	gene20912,gene21752,gene20571,gene13093,gene4806
GO:0045156	electron transporter, transferring electrons within the cyclic electron transport pathway of photosynthesis activity	molecular_function	0.25813	1	1	22	127	20172	gene13093
GO:0004129	cytochrome-c oxidase activity	molecular_function	0.25826	1	2	22	465	20172	gene1204,gene20151
GO:0016675	oxidoreductase activity, acting on a heme group of donors	molecular_function	0.25826	1	2	22	465	20172	gene1204,gene20151
GO:0016676	oxidoreductase activity, acting on a heme group of donors, oxygen as acceptor	molecular_function	0.25826	1	2	22	465	20172	gene1204,gene20151
GO:0019219	regulation of nucleobase-containing compound metabolic process	biological_process	0.25828	1	10	22	4954	20172	gene782,gene1204,gene4806,gene8774,gene784,gene19092,gene20571,gene13093,gene20912,gene776
GO:0051171	regulation of nitrogen compound metabolic process	biological_process	0.25828	1	10	22	4954	20172	gene782,gene1204,gene4806,gene20571,gene13093,gene776,gene20912,gene8774,gene784,gene19092
GO:0009235	cobalamin metabolic process	biological_process	0.25975	1	1	22	151	20172	gene13093
GO:0019637	organophosphate metabolic process	biological_process	0.26063	1	5	22	1818	20172	gene1204,gene4806,gene6,gene13093,gene20571
GO:0022900	electron transport chain	biological_process	0.26256	1	2	22	455	20172	gene2005,gene4806
GO:0051129	negative regulation of cellular component organization	biological_process	0.26454	1	1	22	158	20172	gene1204
GO:0019001	guanyl nucleotide binding	molecular_function	0.26488	1	2	22	627	20172	gene782,gene4806
GO:0009755	hormone-mediated signaling pathway	biological_process	0.26559	1	1	22	161	20172	gene776
GO:0032870	cellular response to hormone stimulus	biological_process	0.26559	1	1	22	161	20172	gene776
GO:0040011	locomotion	biological_process	0.26572	1	3	22	890	20172	gene20912,gene13093,gene4806
GO:0015276	ligand-gated ion channel activity	molecular_function	0.26614	1	2	22	512	20172	gene19092,gene20912
GO:0022834	ligand-gated channel activity	molecular_function	0.26614	1	2	22	512	20172	gene20912,gene19092
GO:0016814	hydrolase activity, acting on carbon-nitrogen (but not peptide) bonds, in cyclic amidines	molecular_function	0.26617	1	1	22	153	20172	gene20912
GO:0044283	small molecule biosynthetic process	biological_process	0.26662	1	3	22	917	20172	gene1204,gene2005,gene13093
GO:0004659	prenyltransferase activity	molecular_function	0.26696	1	1	22	147	20172	gene301
GO:0006887	exocytosis	biological_process	0.26729	1	1	22	152	20172	gene1113
GO:0015994	chlorophyll metabolic process	biological_process	0.26855	1	1	22	133	20172	gene13093
GO:0045263	proton-transporting ATP synthase complex, coupling factor F(o)	cellular_component	0.27029	1	2	22	466	20172	gene4806,gene20571
GO:0050662	coenzyme binding	molecular_function	0.2707	1	2	22	532	20172	gene20912,gene13093
GO:0005975	carbohydrate metabolic process	biological_process	0.27187	1	5	22	1917	20172	gene2005,gene20571,gene13093,gene19092,gene4806
GO:0031966	mitochondrial membrane	cellular_component	0.27287	1	4	22	1319	20172	gene20571,gene2005,gene20151,gene4806
GO:0006073	cellular glucan metabolic process	biological_process	0.27317	1	1	22	136	20172	gene4806
GO:0044042	glucan metabolic process	biological_process	0.27317	1	1	22	136	20172	gene4806
GO:0007617	mating behavior	biological_process	0.27336	1	1	22	151	20172	gene20912
GO:0019098	reproductive behavior	biological_process	0.27336	1	1	22	151	20172	gene20912
GO:0009628	response to abiotic stimulus	biological_process	0.2737	1	1	22	150	20172	gene13093
GO:0034645	cellular macromolecule biosynthetic process	biological_process	0.27399	1	13	22	7480	20172	gene21878,gene21752,gene300,gene782,gene1204,gene4806,gene20571,gene13093,gene20912,gene776,gene8774,gene784,gene19092
GO:0036094	small molecule binding	molecular_function	0.27478	1	8	22	3840	20172	gene20912,gene20571,gene13093,gene21744,gene8774,gene21878,gene4806,gene782
GO:1901615	organic hydroxy compound metabolic process	biological_process	0.27518	1	1	22	154	20172	gene13093
GO:0001071	nucleic acid binding transcription factor activity	molecular_function	0.27528	1	5	22	1947	20172	gene13093,gene20571,gene19092,gene4806,gene784
GO:0003700	sequence-specific DNA binding transcription factor activity	molecular_function	0.27528	1	5	22	1947	20172	gene4806,gene19092,gene784,gene13093,gene20571
GO:0016798	hydrolase activity, acting on glycosyl bonds	molecular_function	0.27571	1	3	22	911	20172	gene2005,gene4806,gene19092
GO:0019829	cation-transporting ATPase activity	molecular_function	0.2758	1	1	22	144	20172	gene20571
GO:0042625	ATPase activity, coupled to transmembrane movement of ions	molecular_function	0.2758	1	1	22	144	20172	gene20571
GO:0043229	intracellular organelle	cellular_component	0.27609	1	14	22	8364	20172	gene6,gene2005,gene20571,gene13093,gene20912,gene776,gene8774,gene784,gene20151,gene19092,gene21752,gene301,gene1204,gene4806
GO:0008654	phospholipid biosynthetic process	biological_process	0.27693	1	2	22	494	20172	gene1204,gene13093
GO:0043226	organelle	cellular_component	0.27737	1	14	22	8372	20172	gene21752,gene1204,gene301,gene4806,gene6,gene13093,gene20571,gene2005,gene20912,gene776,gene784,gene8774,gene19092,gene20151
GO:0003723	RNA binding	molecular_function	0.27878	1	5	22	1935	20172	gene300,gene784,gene4806,gene13093,gene20912
GO:0006913	nucleocytoplasmic transport	biological_process	0.27907	1	1	22	194	20172	gene301
GO:0051169	nuclear transport	biological_process	0.27907	1	1	22	194	20172	gene301
GO:0042398	cellular modified amino acid biosynthetic process	biological_process	0.27948	1	1	22	156	20172	gene1204
GO:0044462	external encapsulating structure part	cellular_component	0.28132	1	1	22	158	20172	gene784
GO:0005227	calcium activated cation channel activity	molecular_function	0.28139	1	1	22	150	20172	gene784
GO:0015269	calcium-activated potassium channel activity	molecular_function	0.28139	1	1	22	150	20172	gene784
GO:0051239	regulation of multicellular organismal process	biological_process	0.28163	1	2	22	503	20172	gene4806,gene1204
GO:0080090	regulation of primary metabolic process	biological_process	0.28224	1	10	22	5078	20172	gene19092,gene8774,gene784,gene20912,gene776,gene20571,gene13093,gene4806,gene782,gene1204
GO:0071495	cellular response to endogenous stimulus	biological_process	0.28332	1	1	22	171	20172	gene776
GO:0008276	protein methyltransferase activity	molecular_function	0.28385	1	1	22	156	20172	gene13093
GO:0043168	anion binding	molecular_function	0.28444	1	8	22	3876	20172	gene20571,gene13093,gene21744,gene20912,gene8774,gene21878,gene782,gene4806
GO:0006818	hydrogen transport	biological_process	0.28499	1	3	22	914	20172	gene4806,gene1204,gene20571
GO:0015992	proton transport	biological_process	0.28499	1	3	22	914	20172	gene20571,gene4806,gene1204
GO:0042025	host cell nucleus	cellular_component	0.28505	1	2	22	493	20172	gene4806,gene20912
GO:0007596	blood coagulation	biological_process	0.28579	1	1	22	185	20172	gene4806
GO:0031300	intrinsic to organelle membrane	cellular_component	0.28584	1	2	22	517	20172	gene4806,gene1204
GO:0031301	integral to organelle membrane	cellular_component	0.28584	1	2	22	517	20172	gene4806,gene1204
GO:0071702	organic substance transport	biological_process	0.28603	1	7	22	3008	20172	gene13093,gene20912,gene301,gene784,gene1204,gene300,gene19092
GO:0005753	mitochondrial proton-transporting ATP synthase complex	cellular_component	0.2861	1	2	22	485	20172	gene4806,gene20571
GO:0046148	pigment biosynthetic process	biological_process	0.28662	1	1	22	160	20172	gene13093
GO:0006006	glucose metabolic process	biological_process	0.28732	1	1	22	168	20172	gene4806
GO:0009059	macromolecule biosynthetic process	biological_process	0.28935	1	13	22	7569	20172	gene776,gene20912,gene13093,gene20571,gene19092,gene8774,gene784,gene21752,gene21878,gene4806,gene300,gene782,gene1204
GO:0042775	mitochondrial ATP synthesis coupled electron transport	biological_process	0.28958	1	1	22	151	20172	gene4806
GO:0015002	heme-copper terminal oxidase activity	molecular_function	0.29032	1	2	22	503	20172	gene20151,gene1204
GO:0043234	protein complex	cellular_component	0.29083	1	10	22	5148	20172	gene20912,gene20571,gene6,gene13093,gene19092,gene784,gene8774,gene4806,gene1204,gene301
GO:0006383	transcription from RNA polymerase III promoter	biological_process	0.29132	1	1	22	162	20172	gene19092
GO:0060255	regulation of macromolecule metabolic process	biological_process	0.29194	1	10	22	5134	20172	gene20912,gene776,gene20571,gene13093,gene19092,gene8774,gene784,gene4806,gene782,gene1204
GO:0044444	cytoplasmic part	cellular_component	0.29285	1	10	22	5059	20172	gene19092,gene20151,gene8774,gene20571,gene6,gene2005,gene13093,gene4806,gene1204,gene21752
GO:0009653	anatomical structure morphogenesis	biological_process	0.29325	1	3	22	971	20172	gene20571,gene776,gene19092
GO:0008652	cellular amino acid biosynthetic process	biological_process	0.2941	1	2	22	527	20172	gene2005,gene1204
GO:0031323	regulation of cellular metabolic process	biological_process	0.29499	1	10	22	5140	20172	gene4806,gene1204,gene782,gene20912,gene776,gene20571,gene13093,gene19092,gene8774,gene784
GO:0007618	mating	biological_process	0.29507	1	1	22	166	20172	gene20912
GO:0030430	host cell cytoplasm	cellular_component	0.29537	1	1	22	153	20172	gene4806
GO:0016972	thiol oxidase activity	molecular_function	0.29629	1	1	22	154	20172	gene13093
GO:0015672	monovalent inorganic cation transport	biological_process	0.29689	1	5	22	1866	20172	gene8774,gene1204,gene784,gene4806,gene20571
GO:0030684	preribosome	cellular_component	0.29818	1	1	22	192	20172	gene20912
GO:0016860	intramolecular oxidoreductase activity	molecular_function	0.30007	1	1	22	176	20172	gene13093
GO:0051188	cofactor biosynthetic process	biological_process	0.30141	1	2	22	553	20172	gene6,gene13093
GO:0008033	tRNA processing	biological_process	0.3021	1	2	22	535	20172	gene20912,gene13093
GO:0006952	defense response	biological_process	0.30283	1	5	22	1928	20172	gene6,gene13093,gene20912,gene784,gene4806
GO:0008080	N-acetyltransferase activity	molecular_function	0.30388	1	1	22	178	20172	gene300
GO:0008200	ion channel inhibitor activity	molecular_function	0.30438	1	3	22	1012	20172	gene4806,gene19092,gene784
GO:0016248	channel inhibitor activity	molecular_function	0.30438	1	3	22	1012	20172	gene784,gene4806,gene19092
GO:0016670	oxidoreductase activity, acting on a sulfur group of donors, oxygen as acceptor	molecular_function	0.30471	1	1	22	161	20172	gene13093
GO:0042710	biofilm formation	biological_process	0.30477	1	1	22	163	20172	gene1204
GO:0015078	hydrogen ion transmembrane transporter activity	molecular_function	0.30635	1	4	22	1413	20172	gene20571,gene20151,gene4806,gene1204
GO:0004252	serine-type endopeptidase activity	molecular_function	0.30681	1	3	22	994	20172	gene13093,gene1204,gene20151
GO:0044238	primary metabolic process	biological_process	0.30788	1	17	22	11586	20172	gene8774,gene6,gene13093,gene2005,gene20912,gene776,gene782,gene300,gene4806,gene21752,gene784,gene19092,gene20151,gene20571,gene301,gene1204,gene21878
GO:1901363	heterocyclic compound binding	molecular_function	0.30975	1	14	22	8658	20172	gene1204,gene782,gene300,gene4806,gene21878,gene784,gene8774,gene19092,gene6,gene13093,gene20571,gene21744,gene20912,gene776
GO:0097159	organic cyclic compound binding	molecular_function	0.3099	1	14	22	8659	20172	gene21878,gene300,gene782,gene1204,gene4806,gene21744,gene13093,gene6,gene20571,gene776,gene20912,gene8774,gene784,gene19092
GO:0016746	transferase activity, transferring acyl groups	molecular_function	0.3116	1	3	22	998	20172	gene300,gene1204,gene4806
GO:0019087	transformation of host cell by virus	biological_process	0.31237	1	1	22	172	20172	gene20912
GO:0006091	generation of precursor metabolites and energy	biological_process	0.31259	1	3	22	929	20172	gene2005,gene13093,gene4806
GO:0033647	host intracellular organelle	cellular_component	0.31286	1	2	22	528	20172	gene20912,gene4806
GO:0033648	host intracellular membrane-bounded organelle	cellular_component	0.31286	1	2	22	528	20172	gene4806,gene20912
GO:0005230	extracellular ligand-gated ion channel activity	molecular_function	0.31389	1	1	22	189	20172	gene19092
GO:0019887	protein kinase regulator activity	molecular_function	0.31447	1	1	22	175	20172	gene21752
GO:0004175	endopeptidase activity	molecular_function	0.31477	1	6	22	2570	20172	gene20912,gene6,gene20571,gene13093,gene20151,gene1204
GO:0048519	negative regulation of biological process	biological_process	0.31732	1	3	22	1042	20172	gene13093,gene4806,gene1204
GO:0003676	nucleic acid binding	molecular_function	0.31746	1	12	22	6894	20172	gene300,gene782,gene1204,gene4806,gene21878,gene784,gene19092,gene13093,gene6,gene20571,gene20912,gene776
GO:1901564	organonitrogen compound metabolic process	biological_process	0.31869	1	7	22	3146	20172	gene13093,gene6,gene20571,gene2005,gene1204,gene8774,gene4806
GO:0016891	endoribonuclease activity, producing 5'-phosphomonoesters	molecular_function	0.31944	1	1	22	202	20172	gene13093
GO:0006779	porphyrin-containing compound biosynthetic process	biological_process	0.31953	1	1	22	183	20172	gene13093
GO:0051028	mRNA transport	biological_process	0.31956	1	1	22	189	20172	gene301
GO:0009522	photosystem I	cellular_component	0.32093	1	1	22	185	20172	gene4806
GO:0008375	acetylglucosaminyltransferase activity	molecular_function	0.32159	1	1	22	186	20172	gene20912
GO:0008094	DNA-dependent ATPase activity	molecular_function	0.32299	1	1	22	182	20172	gene19092
GO:0050660	flavin adenine dinucleotide binding	molecular_function	0.32302	1	1	22	191	20172	gene20912
GO:0030153	bacteriocin immunity	biological_process	0.32393	1	1	22	163	20172	gene4806
GO:0005840	ribosome	cellular_component	0.32467	1	4	22	1503	20172	gene4806,gene20571,gene13093,gene21752
GO:0051082	unfolded protein binding	molecular_function	0.32596	1	1	22	248	20172	gene13093
GO:0030076	light-harvesting complex	cellular_component	0.32611	1	1	22	176	20172	gene13093
GO:0032991	macromolecular complex	cellular_component	0.32621	1	11	22	6122	20172	gene21752,gene301,gene1204,gene4806,gene13093,gene6,gene20571,gene20912,gene8774,gene784,gene19092
GO:0044711	single-organism biosynthetic process	biological_process	0.3277	1	3	22	1037	20172	gene2005,gene13093,gene1204
GO:0003735	structural constituent of ribosome	molecular_function	0.32779	1	4	22	1517	20172	gene13093,gene20571,gene21752,gene4806
GO:0045259	proton-transporting ATP synthase complex	cellular_component	0.3281	1	2	22	546	20172	gene4806,gene20571
GO:0052689	carboxylic ester hydrolase activity	molecular_function	0.32845	1	1	22	185	20172	gene2005
GO:0044703	multi-organism reproductive process	biological_process	0.32883	1	1	22	189	20172	gene20912
GO:0016310	phosphorylation	biological_process	0.3299	1	3	22	1139	20172	gene21878,gene4806,gene8774
GO:0008608	attachment of spindle microtubules to kinetochore	biological_process	0.3302	1	1	22	185	20172	gene20912
GO:0012507	ER to Golgi transport vesicle membrane	cellular_component	0.33106	1	1	22	187	20172	gene13093
GO:0030127	COPII vesicle coat	cellular_component	0.33106	1	1	22	187	20172	gene13093
GO:0030134	ER to Golgi transport vesicle	cellular_component	0.33106	1	1	22	187	20172	gene13093
GO:0015985	energy coupled proton transport, down electrochemical gradient	biological_process	0.33213	1	2	22	551	20172	gene4806,gene20571
GO:0015986	ATP synthesis coupled proton transport	biological_process	0.33213	1	2	22	551	20172	gene20571,gene4806
GO:0034508	centromere complex assembly	biological_process	0.33327	1	1	22	205	20172	gene4806
GO:0009405	pathogenesis	biological_process	0.33335	1	6	22	2589	20172	gene19092,gene4806,gene1113,gene784,gene1204,gene13093
GO:0016051	carbohydrate biosynthetic process	biological_process	0.33448	1	2	22	576	20172	gene20571,gene4806
GO:0005787	signal peptidase complex	cellular_component	0.33474	1	1	22	177	20172	gene8774
GO:0006465	signal peptide processing	biological_process	0.33474	1	1	22	177	20172	gene8774
GO:0006275	regulation of DNA replication	biological_process	0.33551	1	1	22	204	20172	gene782
GO:0016591	DNA-directed RNA polymerase II, holoenzyme	cellular_component	0.3358	1	1	22	216	20172	gene4806
GO:0042623	ATPase activity, coupled	molecular_function	0.33619	1	2	22	581	20172	gene20571,gene19092
GO:0015643	toxic substance binding	molecular_function	0.3378	1	1	22	177	20172	gene4806
GO:0005249	voltage-gated potassium channel activity	molecular_function	0.34067	1	1	22	200	20172	gene20912
GO:0051276	chromosome organization	biological_process	0.34495	1	2	22	635	20172	gene20912,gene4806
GO:0030313	cell envelope	cellular_component	0.34579	1	1	22	206	20172	gene784
GO:0006914	autophagy	biological_process	0.34579	1	1	22	277	20172	gene8774
GO:0009512	cytochrome b6f complex	cellular_component	0.34638	1	1	22	198	20172	gene4806
GO:0009617	response to bacterium	biological_process	0.34666	1	2	22	588	20172	gene13093,gene20912
GO:0042742	defense response to bacterium	biological_process	0.34666	1	2	22	588	20172	gene13093,gene20912
GO:0005096	GTPase activator activity	molecular_function	0.34668	1	1	22	213	20172	gene20912
GO:0010608	posttranscriptional regulation of gene expression	biological_process	0.34668	1	1	22	207	20172	gene13093
GO:0019222	regulation of metabolic process	biological_process	0.34778	1	10	22	5407	20172	gene782,gene1204,gene4806,gene784,gene8774,gene19092,gene20571,gene13093,gene20912,gene776
GO:0043412	macromolecule modification	biological_process	0.34783	1	6	22	2810	20172	gene8774,gene301,gene21878,gene2005,gene13093,gene776
GO:0009110	vitamin biosynthetic process	biological_process	0.34821	1	1	22	225	20172	gene13093
GO:0042364	water-soluble vitamin biosynthetic process	biological_process	0.34821	1	1	22	225	20172	gene13093
GO:0043228	non-membrane-bounded organelle	cellular_component	0.34859	1	7	22	3394	20172	gene784,gene19092,gene4806,gene20571,gene13093,gene21752,gene20912
GO:0043232	intracellular non-membrane-bounded organelle	cellular_component	0.34859	1	7	22	3394	20172	gene4806,gene19092,gene784,gene20912,gene21752,gene20571,gene13093
GO:0034453	microtubule anchoring	biological_process	0.34898	1	1	22	198	20172	gene20912
GO:0051704	multi-organism process	biological_process	0.35072	1	10	22	5285	20172	gene4806,gene300,gene782,gene1204,gene19092,gene1113,gene784,gene20912,gene20571,gene13093
GO:0003677	DNA binding	molecular_function	0.35092	1	10	22	5418	20172	gene20912,gene776,gene20571,gene13093,gene19092,gene21878,gene4806,gene782,gene1204,gene300
GO:0009725	response to hormone stimulus	biological_process	0.35132	1	1	22	220	20172	gene776
GO:0016311	dephosphorylation	biological_process	0.35158	1	1	22	229	20172	gene4806
GO:0017004	cytochrome complex assembly	biological_process	0.35336	1	1	22	193	20172	gene4806
GO:0006281	DNA repair	biological_process	0.3538	1	3	22	1081	20172	gene4806,gene2005,gene13093
GO:0019207	kinase regulator activity	molecular_function	0.35422	1	1	22	208	20172	gene21752
GO:0046914	transition metal ion binding	molecular_function	0.35678	1	9	22	4752	20172	gene4806,gene782,gene300,gene20150,gene20571,gene13093,gene19092,gene784,gene8774
GO:0006754	ATP biosynthetic process	biological_process	0.35876	1	2	22	589	20172	gene4806,gene20571
GO:0009036	Type II site-specific deoxyribonuclease activity	molecular_function	0.36131	1	1	22	195	20172	gene13093
GO:0015666	restriction endodeoxyribonuclease activity	molecular_function	0.36131	1	1	22	195	20172	gene13093
GO:0046034	ATP metabolic process	biological_process	0.36265	1	2	22	598	20172	gene20571,gene4806
GO:0071704	organic substance metabolic process	biological_process	0.36329	1	17	22	11935	20172	gene21878,gene1204,gene301,gene20571,gene20151,gene19092,gene784,gene21752,gene4806,gene300,gene782,gene776,gene20912,gene2005,gene6,gene13093,gene8774
GO:0006464	cellular protein modification process	biological_process	0.36418	1	5	22	2328	20172	gene301,gene8774,gene776,gene13093,gene21878
GO:0036211	protein modification process	biological_process	0.36418	1	5	22	2328	20172	gene13093,gene21878,gene776,gene8774,gene301
GO:0006575	cellular modified amino acid metabolic process	biological_process	0.36566	1	1	22	219	20172	gene1204
GO:0009307	DNA restriction-modification system	biological_process	0.36704	1	1	22	196	20172	gene13093
GO:0044355	clearance of foreign intracellular DNA	biological_process	0.36704	1	1	22	196	20172	gene13093
GO:0044455	mitochondrial membrane part	cellular_component	0.36744	1	3	22	1049	20172	gene20571,gene4806,gene20151
GO:0009142	nucleoside triphosphate biosynthetic process	biological_process	0.36849	1	2	22	608	20172	gene20571,gene4806
GO:0009145	purine nucleoside triphosphate biosynthetic process	biological_process	0.36849	1	2	22	608	20172	gene20571,gene4806
GO:0009201	ribonucleoside triphosphate biosynthetic process	biological_process	0.36849	1	2	22	608	20172	gene4806,gene20571
GO:0009206	purine ribonucleoside triphosphate biosynthetic process	biological_process	0.36849	1	2	22	608	20172	gene20571,gene4806
GO:0051705	multi-organism behavior	biological_process	0.3689	1	1	22	219	20172	gene20912
GO:0006766	vitamin metabolic process	biological_process	0.36922	1	1	22	237	20172	gene13093
GO:0006767	water-soluble vitamin metabolic process	biological_process	0.36922	1	1	22	237	20172	gene13093
GO:0042030	ATPase inhibitor activity	molecular_function	0.36997	1	1	22	187	20172	gene784
GO:0018193	peptidyl-amino acid modification	biological_process	0.37406	1	1	22	215	20172	gene776
GO:0046483	heterocycle metabolic process	biological_process	0.37437	1	14	22	8871	20172	gene19092,gene784,gene8774,gene776,gene20912,gene6,gene20571,gene2005,gene13093,gene4806,gene782,gene1204,gene300,gene21878
GO:0009888	tissue development	biological_process	0.37523	1	1	22	225	20172	gene20912
GO:0006888	ER to Golgi vesicle-mediated transport	biological_process	0.37691	1	1	22	220	20172	gene13093
GO:0033646	host intracellular part	cellular_component	0.37903	1	2	22	606	20172	gene20912,gene4806
GO:0043656	intracellular region of host	cellular_component	0.37903	1	2	22	606	20172	gene4806,gene20912
GO:0006119	oxidative phosphorylation	biological_process	0.3794	1	1	22	213	20172	gene4806
GO:0042773	ATP synthesis coupled electron transport	biological_process	0.3794	1	1	22	213	20172	gene4806
GO:0006355	regulation of transcription, DNA-dependent	biological_process	0.37967	1	9	22	4818	20172	gene1204,gene4806,gene8774,gene784,gene19092,gene20571,gene13093,gene20912,gene776
GO:0008152	metabolic process	biological_process	0.37983	1	18	22	13188	20172	gene1204,gene301,gene21878,gene19092,gene20151,gene784,gene20150,gene20571,gene4806,gene300,gene782,gene21752,gene8774,gene20912,gene776,gene6,gene13093,gene2005
GO:0006364	rRNA processing	biological_process	0.37984	1	1	22	230	20172	gene13093
GO:0016072	rRNA metabolic process	biological_process	0.37984	1	1	22	230	20172	gene13093
GO:0006351	transcription, DNA-dependent	biological_process	0.38043	1	10	22	5583	20172	gene300,gene1204,gene4806,gene8774,gene784,gene19092,gene13093,gene20571,gene20912,gene776
GO:0044723	single-organism carbohydrate metabolic process	biological_process	0.38045	1	3	22	1148	20172	gene13093,gene20571,gene4806
GO:0071554	cell wall organization or biogenesis	biological_process	0.38068	1	1	22	217	20172	gene19092
GO:0017111	nucleoside-triphosphatase activity	molecular_function	0.38129	1	4	22	1717	20172	gene1204,gene19092,gene13093,gene20571
GO:0016788	hydrolase activity, acting on ester bonds	molecular_function	0.3815	1	5	22	2215	20172	gene4806,gene19092,gene13093,gene2005,gene20912
GO:0060589	nucleoside-triphosphatase regulator activity	molecular_function	0.38194	1	2	22	645	20172	gene20912,gene784
GO:0051052	regulation of DNA metabolic process	biological_process	0.38225	1	1	22	229	20172	gene782
GO:0016765	transferase activity, transferring alkyl or aryl (other than methyl) groups	molecular_function	0.38228	1	1	22	222	20172	gene301
GO:0016052	carbohydrate catabolic process	biological_process	0.38235	1	1	22	236	20172	gene19092
GO:1901360	organic cyclic compound metabolic process	biological_process	0.38331	1	14	22	8925	20172	gene6,gene20571,gene2005,gene13093,gene776,gene20912,gene784,gene8774,gene19092,gene21878,gene1204,gene782,gene300,gene4806
GO:0005634	nucleus	cellular_component	0.38373	1	9	22	4868	20172	gene4806,gene301,gene776,gene20912,gene20571,gene13093,gene19092,gene8774,gene784
GO:0003008	system process	biological_process	0.38378	1	2	22	608	20172	gene4806,gene1204
GO:0033179	proton-transporting V-type ATPase, V0 domain	cellular_component	0.38395	1	1	22	244	20172	gene1204
GO:2001141	regulation of RNA biosynthetic process	biological_process	0.38525	1	9	22	4834	20172	gene1204,gene4806,gene13093,gene20571,gene20912,gene776,gene784,gene8774,gene19092
GO:0009719	response to endogenous stimulus	biological_process	0.38641	1	1	22	247	20172	gene776
GO:0009055	electron carrier activity	molecular_function	0.38674	1	2	22	651	20172	gene4806,gene13093
GO:0051252	regulation of RNA metabolic process	biological_process	0.38714	1	9	22	4841	20172	gene1204,gene4806,gene784,gene8774,gene19092,gene20571,gene13093,gene20912,gene776
GO:0006644	phospholipid metabolic process	biological_process	0.38732	1	2	22	644	20172	gene13093,gene1204
GO:0016247	channel regulator activity	molecular_function	0.38775	1	3	22	1147	20172	gene784,gene19092,gene4806
GO:0004521	endoribonuclease activity	molecular_function	0.3899	1	1	22	260	20172	gene13093
GO:0022843	voltage-gated cation channel activity	molecular_function	0.39027	1	1	22	245	20172	gene20912
GO:0005886	plasma membrane	cellular_component	0.3925	1	4	22	1618	20172	gene1113,gene8774,gene1204,gene13093
GO:0044764	multi-organism cellular process	biological_process	0.39256	1	6	22	2764	20172	gene4806,gene19092,gene782,gene1204,gene20912,gene13093
GO:0005125	cytokine activity	molecular_function	0.39273	1	1	22	239	20172	gene6
GO:0034220	ion transmembrane transport	biological_process	0.3934	1	4	22	1573	20172	gene20571,gene4806,gene8774,gene1204
GO:0042440	pigment metabolic process	biological_process	0.39464	1	1	22	232	20172	gene13093
GO:0007154	cell communication	biological_process	0.3954	1	8	22	4435	20172	gene784,gene20151,gene13093,gene776,gene20912,gene300,gene1204,gene4806
GO:0043167	ion binding	molecular_function	0.39625	1	13	22	8252	20172	gene782,gene300,gene4806,gene21878,gene784,gene8774,gene19092,gene20571,gene13093,gene21744,gene20150,gene776,gene20912
GO:0042995	cell projection	cellular_component	0.3968	1	1	22	270	20172	gene20912
GO:0016407	acetyltransferase activity	molecular_function	0.39755	1	1	22	244	20172	gene300
GO:0003896	DNA primase activity	molecular_function	0.39761	1	1	22	237	20172	gene4806
GO:0005102	receptor binding	molecular_function	0.39774	1	5	22	2262	20172	gene6,gene2005,gene13093,gene20912,gene4806
GO:0048037	cofactor binding	molecular_function	0.39797	1	2	22	718	20172	gene13093,gene20912
GO:0016053	organic acid biosynthetic process	biological_process	0.3987	1	2	22	676	20172	gene2005,gene1204
GO:0046394	carboxylic acid biosynthetic process	biological_process	0.3987	1	2	22	676	20172	gene2005,gene1204
GO:0032774	RNA biosynthetic process	biological_process	0.39877	1	10	22	5655	20172	gene1204,gene300,gene4806,gene20571,gene13093,gene20912,gene776,gene784,gene8774,gene19092
GO:0090304	nucleic acid metabolic process	biological_process	0.3994	1	13	22	8113	20172	gene21878,gene4806,gene300,gene782,gene1204,gene20912,gene776,gene13093,gene20571,gene2005,gene19092,gene8774,gene784
GO:0006511	ubiquitin-dependent protein catabolic process	biological_process	0.39962	1	1	22	272	20172	gene19092
GO:0042451	purine nucleoside biosynthetic process	biological_process	0.40038	1	2	22	651	20172	gene4806,gene20571
GO:0046129	purine ribonucleoside biosynthetic process	biological_process	0.40038	1	2	22	651	20172	gene20571,gene4806
GO:0065004	protein-DNA complex assembly	biological_process	0.40088	1	1	22	266	20172	gene4806
GO:0071824	protein-DNA complex subunit organization	biological_process	0.40088	1	1	22	266	20172	gene4806
GO:0016410	N-acyltransferase activity	molecular_function	0.40611	1	1	22	248	20172	gene300
GO:0019941	modification-dependent protein catabolic process	biological_process	0.40802	1	1	22	278	20172	gene19092
GO:0043632	modification-dependent macromolecule catabolic process	biological_process	0.40802	1	1	22	278	20172	gene19092
GO:0009404	toxin metabolic process	biological_process	0.40892	1	1	22	236	20172	gene4806
GO:0006812	cation transport	biological_process	0.40958	1	6	22	2793	20172	gene8774,gene1204,gene784,gene19092,gene4806,gene20571
GO:0004673	protein histidine kinase activity	molecular_function	0.41134	1	1	22	231	20172	gene20912
GO:0016775	phosphotransferase activity, nitrogenous group as acceptor	molecular_function	0.41134	1	1	22	231	20172	gene20912
GO:0007606	sensory perception of chemical stimulus	biological_process	0.41172	1	1	22	228	20172	gene1204
GO:0051336	regulation of hydrolase activity	biological_process	0.41274	1	1	22	245	20172	gene4806
GO:0060590	ATPase regulator activity	molecular_function	0.41373	1	1	22	228	20172	gene784
GO:0006486	protein glycosylation	biological_process	0.41378	1	1	22	265	20172	gene13093
GO:0043413	macromolecule glycosylation	biological_process	0.41378	1	1	22	265	20172	gene13093
GO:0071944	cell periphery	cellular_component	0.41551	1	5	22	2293	20172	gene13093,gene1113,gene784,gene1204,gene8774
GO:0018130	heterocycle biosynthetic process	biological_process	0.41555	1	11	22	6493	20172	gene6,gene13093,gene20571,gene20912,gene776,gene8774,gene784,gene19092,gene300,gene1204,gene4806
GO:0051186	cofactor metabolic process	biological_process	0.41676	1	2	22	705	20172	gene13093,gene6
GO:0009144	purine nucleoside triphosphate metabolic process	biological_process	0.41716	1	2	22	670	20172	gene4806,gene20571
GO:0009199	ribonucleoside triphosphate metabolic process	biological_process	0.41716	1	2	22	670	20172	gene4806,gene20571
GO:0009205	purine ribonucleoside triphosphate metabolic process	biological_process	0.41716	1	2	22	670	20172	gene20571,gene4806
GO:0006270	DNA replication initiation	biological_process	0.41795	1	1	22	261	20172	gene20912
GO:0015698	inorganic anion transport	biological_process	0.41795	1	1	22	268	20172	gene782
GO:0006022	aminoglycan metabolic process	biological_process	0.41859	1	1	22	270	20172	gene6
GO:0015631	tubulin binding	molecular_function	0.41879	1	1	22	296	20172	gene19092
GO:0033176	proton-transporting V-type ATPase complex	cellular_component	0.42094	1	1	22	272	20172	gene1204
GO:0030658	transport vesicle membrane	cellular_component	0.42104	1	1	22	254	20172	gene13093
GO:0044257	cellular protein catabolic process	biological_process	0.42178	1	1	22	299	20172	gene19092
GO:0051603	proteolysis involved in cellular protein catabolic process	biological_process	0.42178	1	1	22	299	20172	gene19092
GO:1901362	organic cyclic compound biosynthetic process	biological_process	0.42325	1	11	22	6535	20172	gene300,gene1204,gene4806,gene8774,gene784,gene19092,gene6,gene13093,gene20571,gene776,gene20912
GO:0005746	mitochondrial respiratory chain	cellular_component	0.42363	1	1	22	263	20172	gene20151
GO:0032507	maintenance of protein location in cell	biological_process	0.42633	1	1	22	264	20172	gene20912
GO:0045185	maintenance of protein location	biological_process	0.42633	1	1	22	264	20172	gene20912
GO:0051235	maintenance of location	biological_process	0.42633	1	1	22	264	20172	gene20912
GO:0051651	maintenance of location in cell	biological_process	0.42633	1	1	22	264	20172	gene20912
GO:0010468	regulation of gene expression	biological_process	0.42665	1	9	22	5011	20172	gene19092,gene8774,gene784,gene776,gene20912,gene20571,gene13093,gene4806,gene1204
GO:0046983	protein dimerization activity	molecular_function	0.42729	1	2	22	761	20172	gene20912,gene1204
GO:0000280	nuclear division	biological_process	0.42923	1	1	22	270	20172	gene1204
GO:0007067	mitosis	biological_process	0.42923	1	1	22	270	20172	gene1204
GO:0006816	calcium ion transport	biological_process	0.42924	1	1	22	245	20172	gene784
GO:0016763	transferase activity, transferring pentosyl groups	molecular_function	0.4297	1	1	22	263	20172	gene4806
GO:0010467	gene expression	biological_process	0.43147	1	12	22	7490	20172	gene19092,gene784,gene8774,gene20912,gene776,gene20571,gene2005,gene13093,gene4806,gene1204,gene300,gene21752
GO:0009141	nucleoside triphosphate metabolic process	biological_process	0.43455	1	2	22	699	20172	gene4806,gene20571
GO:0016070	RNA metabolic process	biological_process	0.43456	1	11	22	6638	20172	gene4806,gene300,gene1204,gene776,gene20912,gene20571,gene13093,gene2005,gene19092,gene8774,gene784
GO:0034470	ncRNA processing	biological_process	0.43459	1	2	22	734	20172	gene13093,gene20912
GO:0009101	glycoprotein biosynthetic process	biological_process	0.43584	1	1	22	281	20172	gene13093
GO:0030133	transport vesicle	cellular_component	0.43607	1	1	22	268	20172	gene13093
GO:0009163	nucleoside biosynthetic process	biological_process	0.43874	1	2	22	702	20172	gene4806,gene20571
GO:0042455	ribonucleoside biosynthetic process	biological_process	0.43874	1	2	22	702	20172	gene4806,gene20571
GO:0000287	magnesium ion binding	molecular_function	0.43959	1	1	22	288	20172	gene21878
GO:0005244	voltage-gated ion channel activity	molecular_function	0.44322	1	1	22	287	20172	gene20912
GO:0022832	voltage-gated channel activity	molecular_function	0.44322	1	1	22	287	20172	gene20912
GO:0004519	endonuclease activity	molecular_function	0.44334	1	2	22	731	20172	gene13093,gene19092
GO:1901659	glycosyl compound biosynthetic process	biological_process	0.44355	1	2	22	712	20172	gene4806,gene20571
GO:0009987	cellular process	biological_process	0.44394	1	19	22	14812	20172	gene21878,gene301,gene1204,gene20571,gene784,gene20151,gene19092,gene1113,gene21752,gene300,gene782,gene4806,gene6,gene13093,gene2005,gene20912,gene776,gene8774,gene20570
GO:0008135	translation factor activity, nucleic acid binding	molecular_function	0.44398	1	1	22	306	20172	gene13093
GO:0019684	photosynthesis, light reaction	biological_process	0.44421	1	1	22	247	20172	gene13093
GO:0016627	oxidoreductase activity, acting on the CH-CH group of donors	molecular_function	0.44503	1	1	22	285	20172	gene4806
GO:0006468	protein phosphorylation	biological_process	0.44503	1	2	22	875	20172	gene21878,gene8774
GO:0000778	condensed nuclear chromosome kinetochore	cellular_component	0.4453	1	1	22	262	20172	gene20912
GO:0000780	condensed nuclear chromosome, centromeric region	cellular_component	0.4453	1	1	22	262	20172	gene20912
GO:0000942	condensed nuclear chromosome outer kinetochore	cellular_component	0.4453	1	1	22	262	20172	gene20912
GO:0042729	DASH complex	cellular_component	0.4453	1	1	22	262	20172	gene20912
GO:0009100	glycoprotein metabolic process	biological_process	0.44544	1	1	22	289	20172	gene13093
GO:0009152	purine ribonucleotide biosynthetic process	biological_process	0.44701	1	2	22	729	20172	gene20571,gene4806
GO:0016787	hydrolase activity	molecular_function	0.44703	1	11	22	6647	20172	gene4806,gene1204,gene19092,gene20151,gene8774,gene20912,gene777,gene6,gene20571,gene13093,gene2005
GO:0006974	response to DNA damage stimulus	biological_process	0.44706	1	3	22	1287	20172	gene4806,gene13093,gene2005
GO:0006778	porphyrin-containing compound metabolic process	biological_process	0.45101	1	1	22	280	20172	gene13093
GO:0016667	oxidoreductase activity, acting on a sulfur group of donors	molecular_function	0.45162	1	1	22	279	20172	gene13093
GO:0004842	ubiquitin-protein ligase activity	molecular_function	0.45232	1	1	22	353	20172	gene300
GO:0019787	small conjugating protein ligase activity	molecular_function	0.45232	1	1	22	353	20172	gene300
GO:0006807	nitrogen compound metabolic process	biological_process	0.45294	1	14	22	9317	20172	gene6,gene13093,gene20571,gene2005,gene20912,gene776,gene784,gene8774,gene19092,gene21878,gene1204,gene782,gene300,gene4806
GO:0006164	purine nucleotide biosynthetic process	biological_process	0.45407	1	2	22	742	20172	gene4806,gene20571
GO:0071806	protein transmembrane transport	biological_process	0.45411	1	1	22	262	20172	gene784
GO:0016888	endodeoxyribonuclease activity, producing 5'-phosphomonoesters	molecular_function	0.45422	1	1	22	272	20172	gene13093
GO:0042278	purine nucleoside metabolic process	biological_process	0.45535	1	2	22	725	20172	gene20571,gene4806
GO:0046128	purine ribonucleoside metabolic process	biological_process	0.45535	1	2	22	725	20172	gene20571,gene4806
GO:0009260	ribonucleotide biosynthetic process	biological_process	0.45784	1	2	22	744	20172	gene20571,gene4806
GO:0046390	ribose phosphate biosynthetic process	biological_process	0.45784	1	2	22	744	20172	gene4806,gene20571
GO:0006325	chromatin organization	biological_process	0.45934	1	1	22	303	20172	gene20912
GO:0006497	protein lipidation	biological_process	0.46003	1	1	22	284	20172	gene13093
GO:0006506	GPI anchor biosynthetic process	biological_process	0.46003	1	1	22	284	20172	gene13093
GO:0006661	phosphatidylinositol biosynthetic process	biological_process	0.46003	1	1	22	284	20172	gene13093
GO:0006629	lipid metabolic process	biological_process	0.46028	1	4	22	1793	20172	gene1204,gene4806,gene13093,gene20571
GO:0030182	neuron differentiation	biological_process	0.46105	1	1	22	275	20172	gene784
GO:0048699	generation of neurons	biological_process	0.46105	1	1	22	275	20172	gene784
GO:0008137	NADH dehydrogenase (ubiquinone) activity	molecular_function	0.46569	1	1	22	269	20172	gene4806
GO:0050136	NADH dehydrogenase (quinone) activity	molecular_function	0.46569	1	1	22	269	20172	gene4806
GO:0019318	hexose metabolic process	biological_process	0.46602	1	1	22	318	20172	gene4806
GO:0000940	condensed chromosome outer kinetochore	cellular_component	0.46743	1	1	22	290	20172	gene20912
GO:0006505	GPI anchor metabolic process	biological_process	0.46869	1	1	22	296	20172	gene13093
GO:0044237	cellular metabolic process	biological_process	0.46907	1	16	22	11443	20172	gene300,gene782,gene4806,gene21752,gene8774,gene6,gene13093,gene2005,gene776,gene20912,gene1204,gene301,gene21878,gene784,gene19092,gene20571
GO:0051537	2 iron, 2 sulfur cluster binding	molecular_function	0.46985	1	1	22	307	20172	gene19092
GO:0009108	coenzyme biosynthetic process	biological_process	0.47452	1	1	22	314	20172	gene6
GO:0072522	purine-containing compound biosynthetic process	biological_process	0.47507	1	2	22	774	20172	gene4806,gene20571
GO:0022008	neurogenesis	biological_process	0.47524	1	1	22	286	20172	gene784
GO:0015988	energy coupled proton transmembrane transport, against electrochemical gradient	biological_process	0.47565	1	1	22	321	20172	gene1204
GO:0015991	ATP hydrolysis coupled proton transport	biological_process	0.47565	1	1	22	321	20172	gene1204
GO:0000777	condensed chromosome kinetochore	cellular_component	0.47618	1	1	22	304	20172	gene20912
GO:0000779	condensed chromosome, centromeric region	cellular_component	0.47618	1	1	22	304	20172	gene20912
GO:0005126	cytokine receptor binding	molecular_function	0.47623	1	1	22	306	20172	gene2005
GO:0006412	translation	biological_process	0.47632	1	4	22	1917	20172	gene4806,gene21752,gene13093,gene20571
GO:0007600	sensory perception	biological_process	0.4772	1	1	22	282	20172	gene1204
GO:0016482	cytoplasmic transport	biological_process	0.4772	1	2	22	804	20172	gene301,gene13093
GO:0030120	vesicle coat	cellular_component	0.47822	1	1	22	297	20172	gene13093
GO:0030135	coated vesicle	cellular_component	0.47822	1	1	22	297	20172	gene13093
GO:0030662	coated vesicle membrane	cellular_component	0.47822	1	1	22	297	20172	gene13093
GO:0010629	negative regulation of gene expression	biological_process	0.47848	1	1	22	304	20172	gene4806
GO:0004520	endodeoxyribonuclease activity	molecular_function	0.48004	1	1	22	294	20172	gene13093
GO:0006323	DNA packaging	biological_process	0.48129	1	1	22	319	20172	gene20912
GO:0072527	pyrimidine-containing compound metabolic process	biological_process	0.48244	1	1	22	312	20172	gene4806
GO:0019068	virion assembly	biological_process	0.48255	1	1	22	322	20172	gene20912
GO:0006518	peptide metabolic process	biological_process	0.48265	1	1	22	299	20172	gene8774
GO:0004553	hydrolase activity, hydrolyzing O-glycosyl compounds	molecular_function	0.4834	1	2	22	795	20172	gene4806,gene19092
GO:0006399	tRNA metabolic process	biological_process	0.48385	1	2	22	814	20172	gene20912,gene13093
GO:0070925	organelle assembly	biological_process	0.48457	1	1	22	343	20172	gene4806
GO:0016032	viral process	biological_process	0.48488	1	5	22	2446	20172	gene4806,gene19092,gene782,gene20912,gene13093
GO:0016887	ATPase activity	molecular_function	0.4854	1	2	22	811	20172	gene20571,gene19092
GO:0042158	lipoprotein biosynthetic process	biological_process	0.48572	1	1	22	305	20172	gene13093
GO:1901607	alpha-amino acid biosynthetic process	biological_process	0.48703	1	1	22	326	20172	gene2005
GO:0030163	protein catabolic process	biological_process	0.4876	1	1	22	354	20172	gene19092
GO:0007399	nervous system development	biological_process	0.48971	1	1	22	299	20172	gene784
GO:0006139	nucleobase-containing compound metabolic process	biological_process	0.49079	1	13	22	8586	20172	gene8774,gene784,gene19092,gene13093,gene20571,gene2005,gene20912,gene776,gene300,gene1204,gene782,gene4806,gene21878
GO:0030659	cytoplasmic vesicle membrane	cellular_component	0.49111	1	1	22	311	20172	gene13093
GO:0043623	cellular protein complex assembly	biological_process	0.49287	1	2	22	835	20172	gene8774,gene4806
GO:0007059	chromosome segregation	biological_process	0.49349	1	1	22	332	20172	gene20912
GO:0019748	secondary metabolic process	biological_process	0.49361	1	1	22	318	20172	gene4806
GO:0009119	ribonucleoside metabolic process	biological_process	0.49496	1	2	22	782	20172	gene4806,gene20571
GO:0005575	cellular_component	cellular_component	0.49923	1	19	22	15132	20172	gene21878,gene1204,gene301,gene20571,gene784,gene19092,gene20151,gene1113,gene21752,gene782,gene300,gene4806,gene2005,gene6,gene13093,gene776,gene20912,gene8774,gene20570
GO:0048285	organelle fission	biological_process	0.50029	1	1	22	327	20172	gene1204
GO:0007186	G-protein coupled receptor signaling pathway	biological_process	0.50244	1	3	22	1593	20172	gene20912,gene20151,gene4806
GO:0000794	condensed nuclear chromosome	cellular_component	0.50358	1	1	22	321	20172	gene20912
GO:0003954	NADH dehydrogenase activity	molecular_function	0.50433	1	1	22	315	20172	gene4806
GO:0009150	purine ribonucleotide metabolic process	biological_process	0.50759	1	2	22	817	20172	gene4806,gene20571
GO:0033643	host cell part	cellular_component	0.51031	1	2	22	796	20172	gene4806,gene20912
GO:0034654	nucleobase-containing compound biosynthetic process	biological_process	0.51044	1	10	22	6137	20172	gene19092,gene784,gene8774,gene776,gene20912,gene13093,gene20571,gene4806,gene1204,gene300
GO:0030176	integral to endoplasmic reticulum membrane	cellular_component	0.51046	1	1	22	342	20172	gene1204
GO:0031227	intrinsic to endoplasmic reticulum membrane	cellular_component	0.51046	1	1	22	342	20172	gene1204
GO:0022402	cell cycle process	biological_process	0.51378	1	2	22	894	20172	gene13093,gene1204
GO:0022904	respiratory electron transport chain	biological_process	0.51379	1	1	22	310	20172	gene4806
GO:0012506	vesicle membrane	cellular_component	0.51767	1	1	22	340	20172	gene13093
GO:0009259	ribonucleotide metabolic process	biological_process	0.51775	1	2	22	832	20172	gene20571,gene4806
GO:0019693	ribose phosphate metabolic process	biological_process	0.51775	1	2	22	832	20172	gene20571,gene4806
GO:0005996	monosaccharide metabolic process	biological_process	0.51852	1	1	22	370	20172	gene4806
GO:0050896	response to stimulus	biological_process	0.52098	1	11	22	7180	20172	gene1204,gene4806,gene784,gene19092,gene20151,gene6,gene2005,gene20571,gene13093,gene776,gene20912
GO:0070838	divalent metal ion transport	biological_process	0.52166	1	1	22	344	20172	gene784
GO:0000278	mitotic cell cycle	biological_process	0.52394	1	1	22	363	20172	gene1204
GO:0016810	hydrolase activity, acting on carbon-nitrogen (but not peptide) bonds	molecular_function	0.52401	1	1	22	370	20172	gene20912
GO:0005819	spindle	cellular_component	0.52431	1	1	22	344	20172	gene20912
GO:0007165	signal transduction	biological_process	0.5251	1	7	22	4246	20172	gene20912,gene776,gene13093,gene4806,gene20151,gene1204,gene784
GO:0005246	calcium channel regulator activity	molecular_function	0.52656	1	1	22	337	20172	gene784
GO:0033014	tetrapyrrole biosynthetic process	biological_process	0.52968	1	1	22	377	20172	gene13093
GO:0006508	proteolysis	biological_process	0.52983	1	3	22	1528	20172	gene19092,gene20151,gene20912
GO:0004540	ribonuclease activity	molecular_function	0.53293	1	1	22	393	20172	gene13093
GO:0008509	anion transmembrane transporter activity	molecular_function	0.53345	1	1	22	377	20172	gene782
GO:0046488	phosphatidylinositol metabolic process	biological_process	0.53392	1	1	22	366	20172	gene13093
GO:0009116	nucleoside metabolic process	biological_process	0.53587	1	2	22	843	20172	gene20571,gene4806
GO:0006955	immune response	biological_process	0.53638	1	2	22	903	20172	gene20912,gene784
GO:0006163	purine nucleotide metabolic process	biological_process	0.53913	1	2	22	863	20172	gene4806,gene20571
GO:1901657	glycosyl compound metabolic process	biological_process	0.5402	1	2	22	853	20172	gene20571,gene4806
GO:0020037	heme binding	molecular_function	0.54212	1	1	22	399	20172	gene13093
GO:0007218	neuropeptide signaling pathway	biological_process	0.54275	1	1	22	377	20172	gene4806
GO:0006725	cellular aromatic compound metabolic process	biological_process	0.54305	1	13	22	8870	20172	gene1204,gene782,gene300,gene4806,gene21878,gene784,gene8774,gene19092,gene2005,gene20571,gene13093,gene776,gene20912
GO:0043603	cellular amide metabolic process	biological_process	0.54357	1	1	22	359	20172	gene8774
GO:0044700	single organism signaling	biological_process	0.54364	1	7	22	4313	20172	gene4806,gene20151,gene1204,gene784,gene20912,gene776,gene13093
GO:0009165	nucleotide biosynthetic process	biological_process	0.54417	1	2	22	888	20172	gene4806,gene20571
GO:1901293	nucleoside phosphate biosynthetic process	biological_process	0.54417	1	2	22	888	20172	gene4806,gene20571
GO:0000793	condensed chromosome	cellular_component	0.54462	1	1	22	380	20172	gene20912
GO:0006304	DNA modification	biological_process	0.54499	1	1	22	330	20172	gene13093
GO:0023052	signaling	biological_process	0.54564	1	7	22	4318	20172	gene784,gene1204,gene4806,gene20151,gene13093,gene20912,gene776
GO:0048583	regulation of response to stimulus	biological_process	0.54631	1	2	22	919	20172	gene20912,gene4806
GO:0030001	metal ion transport	biological_process	0.54836	1	4	22	1986	20172	gene19092,gene1204,gene784,gene8774
GO:0004536	deoxyribonuclease activity	molecular_function	0.55059	1	1	22	381	20172	gene13093
GO:0008238	exopeptidase activity	molecular_function	0.55352	1	1	22	396	20172	gene4806
GO:0034641	cellular nitrogen compound metabolic process	biological_process	0.5542	1	13	22	8937	20172	gene21878,gene4806,gene300,gene782,gene1204,gene776,gene20912,gene13093,gene20571,gene2005,gene19092,gene8774,gene784
GO:0042626	ATPase activity, coupled to transmembrane movement of substances	molecular_function	0.55609	1	1	22	382	20172	gene20571
GO:0043492	ATPase activity, coupled to movement of substances	molecular_function	0.55609	1	1	22	382	20172	gene20571
GO:0042157	lipoprotein metabolic process	biological_process	0.55652	1	1	22	381	20172	gene13093
GO:0072521	purine-containing compound metabolic process	biological_process	0.55672	1	2	22	894	20172	gene20571,gene4806
GO:0044459	plasma membrane part	cellular_component	0.55769	1	2	22	903	20172	gene1204,gene8774
GO:0019438	aromatic compound biosynthetic process	biological_process	0.55948	1	10	22	6381	20172	gene8774,gene784,gene19092,gene13093,gene20571,gene776,gene20912,gene300,gene1204,gene4806
GO:0006732	coenzyme metabolic process	biological_process	0.56134	1	1	22	395	20172	gene6
GO:0000776	kinetochore	cellular_component	0.56168	1	1	22	401	20172	gene20912
GO:0046906	tetrapyrrole binding	molecular_function	0.57078	1	1	22	433	20172	gene13093
GO:0030246	carbohydrate binding	molecular_function	0.57088	1	1	22	412	20172	gene20912
GO:0042254	ribosome biogenesis	biological_process	0.57293	1	1	22	395	20172	gene13093
GO:0008289	lipid binding	molecular_function	0.57571	1	1	22	451	20172	gene776
GO:0033043	regulation of organelle organization	biological_process	0.57597	1	1	22	437	20172	gene1204
GO:0050877	neurological system process	biological_process	0.57753	1	1	22	384	20172	gene1204
GO:0016485	protein processing	biological_process	0.57818	1	1	22	389	20172	gene8774
GO:0051604	protein maturation	biological_process	0.57818	1	1	22	389	20172	gene8774
GO:0009247	glycolipid biosynthetic process	biological_process	0.57827	1	1	22	402	20172	gene13093
GO:0046467	membrane lipid biosynthetic process	biological_process	0.57827	1	1	22	402	20172	gene13093
GO:0002376	immune system process	biological_process	0.57882	1	2	22	990	20172	gene784,gene20912
GO:0030117	membrane coat	cellular_component	0.5791	1	1	22	413	20172	gene13093
GO:0048475	coated membrane	cellular_component	0.5791	1	1	22	413	20172	gene13093
GO:0030695	GTPase regulator activity	molecular_function	0.57992	1	1	22	436	20172	gene20912
GO:0009451	RNA modification	biological_process	0.58009	1	1	22	404	20172	gene2005
GO:0010605	negative regulation of macromolecule metabolic process	biological_process	0.58162	1	1	22	415	20172	gene4806
GO:0044271	cellular nitrogen compound biosynthetic process	biological_process	0.58862	1	10	22	6512	20172	gene1204,gene300,gene4806,gene784,gene8774,gene19092,gene20571,gene13093,gene20912,gene776
GO:0019067	viral assembly, maturation, egress, and release	biological_process	0.59028	1	1	22	424	20172	gene20912
GO:0030154	cell differentiation	biological_process	0.59031	1	2	22	985	20172	gene784,gene20912
GO:0015399	primary active transmembrane transporter activity	molecular_function	0.59041	1	1	22	414	20172	gene20571
GO:0015405	P-P-bond-hydrolysis-driven transmembrane transporter activity	molecular_function	0.59041	1	1	22	414	20172	gene20571
GO:0044433	cytoplasmic vesicle part	cellular_component	0.59203	1	1	22	414	20172	gene13093
GO:0016044	cellular membrane organization	biological_process	0.59259	1	1	22	441	20172	gene1113
GO:0009892	negative regulation of metabolic process	biological_process	0.59265	1	1	22	427	20172	gene4806
GO:0008757	S-adenosylmethionine-dependent methyltransferase activity	molecular_function	0.5932	1	1	22	423	20172	gene13093
GO:0034660	ncRNA metabolic process	biological_process	0.5936	1	2	22	1009	20172	gene13093,gene20912
GO:0034622	cellular macromolecular complex assembly	biological_process	0.59529	1	2	22	1015	20172	gene4806,gene8774
GO:0006664	glycolipid metabolic process	biological_process	0.59615	1	1	22	427	20172	gene13093
GO:0044281	small molecule metabolic process	biological_process	0.59634	1	5	22	2797	20172	gene2005,gene20571,gene13093,gene1204,gene4806
GO:0022613	ribonucleoprotein complex biogenesis	biological_process	0.59937	1	1	22	428	20172	gene13093
GO:0000226	microtubule cytoskeleton organization	biological_process	0.60025	1	1	22	439	20172	gene20912
GO:0016881	acid-amino acid ligase activity	molecular_function	0.60111	1	1	22	508	20172	gene300
GO:0005515	protein binding	molecular_function	0.60253	1	11	22	7662	20172	gene4806,gene782,gene1204,gene21878,gene19092,gene784,gene776,gene20912,gene6,gene2005,gene13093
GO:0004386	helicase activity	molecular_function	0.60489	1	1	22	468	20172	gene13093
GO:0016023	cytoplasmic membrane-bounded vesicle	cellular_component	0.60625	1	1	22	437	20172	gene13093
GO:0051707	response to other organism	biological_process	0.60871	1	2	22	983	20172	gene13093,gene20912
GO:0016655	oxidoreductase activity, acting on NAD(P)H, quinone or similar compound as acceptor	molecular_function	0.61011	1	1	22	406	20172	gene4806
GO:0016893	endonuclease activity, active with either ribo- or deoxyribonucleic acids and producing 5'-phosphomonoesters	molecular_function	0.6171	1	1	22	462	20172	gene13093
GO:0050790	regulation of catalytic activity	biological_process	0.61826	1	1	22	461	20172	gene4806
GO:0008047	enzyme activator activity	molecular_function	0.61883	1	1	22	454	20172	gene20912
GO:0044454	nuclear chromosome part	cellular_component	0.61977	1	1	22	440	20172	gene20912
GO:0044085	cellular component biogenesis	biological_process	0.62131	1	4	22	2283	20172	gene8774,gene4806,gene13093,gene20912
GO:0031988	membrane-bounded vesicle	cellular_component	0.62563	1	1	22	465	20172	gene13093
GO:0006520	cellular amino acid metabolic process	biological_process	0.62753	1	2	22	1065	20172	gene1204,gene2005
GO:0006643	membrane lipid metabolic process	biological_process	0.62797	1	1	22	474	20172	gene13093
GO:0033013	tetrapyrrole metabolic process	biological_process	0.62806	1	1	22	481	20172	gene13093
GO:0035556	intracellular signal transduction	biological_process	0.63135	1	2	22	1191	20172	gene784,gene13093
GO:0008083	growth factor activity	molecular_function	0.63194	1	1	22	468	20172	gene2005
GO:0065009	regulation of molecular function	biological_process	0.63254	1	1	22	482	20172	gene4806
GO:0071840	cellular component organization or biogenesis	biological_process	0.63599	1	7	22	4393	20172	gene19092,gene4806,gene1113,gene1204,gene8774,gene20912,gene13093
GO:0048468	cell development	biological_process	0.63681	1	1	22	518	20172	gene20912
GO:0072511	divalent inorganic cation transport	biological_process	0.63693	1	1	22	475	20172	gene784
GO:0048193	Golgi vesicle transport	biological_process	0.6391	1	1	22	490	20172	gene13093
GO:0006461	protein complex assembly	biological_process	0.63921	1	2	22	1114	20172	gene4806,gene8774
GO:0044255	cellular lipid metabolic process	biological_process	0.64095	1	2	22	1077	20172	gene13093,gene1204
GO:0044265	cellular macromolecule catabolic process	biological_process	0.64241	1	1	22	519	20172	gene19092
GO:0070271	protein complex biogenesis	biological_process	0.64343	1	2	22	1123	20172	gene4806,gene8774
GO:0030312	external encapsulating structure	cellular_component	0.64577	1	1	22	557	20172	gene784
GO:0008150	biological_process	biological_process	0.64791	1	20	22	17120	20172	gene20912,gene776,gene6,gene2005,gene13093,gene20570,gene8774,gene21752,gene4806,gene782,gene300,gene20150,gene20571,gene1113,gene19092,gene20151,gene784,gene21878,gene301,gene1204
GO:0003968	RNA-directed RNA polymerase activity	molecular_function	0.64813	1	1	22	510	20172	gene1204
GO:0016192	vesicle-mediated transport	biological_process	0.64999	1	2	22	1086	20172	gene13093,gene1113
GO:0016791	phosphatase activity	molecular_function	0.65179	1	1	22	544	20172	gene2005
GO:1901605	alpha-amino acid metabolic process	biological_process	0.65314	1	1	22	506	20172	gene2005
GO:0009607	response to biotic stimulus	biological_process	0.65487	1	2	22	1068	20172	gene20912,gene13093
GO:0009117	nucleotide metabolic process	biological_process	0.65555	1	2	22	1092	20172	gene4806,gene20571
GO:0004518	nuclease activity	molecular_function	0.65677	1	2	22	1110	20172	gene13093,gene19092
GO:0006753	nucleoside phosphate metabolic process	biological_process	0.66379	1	2	22	1110	20172	gene4806,gene20571
GO:0000775	chromosome, centromeric region	cellular_component	0.6699	1	1	22	538	20172	gene20912
GO:0048869	cellular developmental process	biological_process	0.67084	1	2	22	1134	20172	gene20912,gene784
GO:0016820	hydrolase activity, acting on acid anhydrides, catalyzing transmembrane movement of substances	molecular_function	0.67789	1	1	22	528	20172	gene20571
GO:0045333	cellular respiration	biological_process	0.68038	1	1	22	503	20172	gene4806
GO:0015630	microtubule cytoskeleton	cellular_component	0.68745	1	1	22	556	20172	gene20912
GO:0007049	cell cycle	biological_process	0.69136	1	2	22	1249	20172	gene13093,gene1204
GO:0007017	microtubule-based process	biological_process	0.69234	1	1	22	584	20172	gene20912
GO:0019058	viral infectious cycle	biological_process	0.69336	1	2	22	1184	20172	gene4806,gene20912
GO:0015980	energy derivation by oxidation of organic compounds	biological_process	0.69624	1	1	22	531	20172	gene4806
GO:0050794	regulation of cellular process	biological_process	0.69686	1	11	22	8185	20172	gene782,gene1204,gene4806,gene20571,gene13093,gene776,gene20912,gene8774,gene784,gene20151,gene19092
GO:0031410	cytoplasmic vesicle	cellular_component	0.70059	1	1	22	562	20172	gene13093
GO:0046907	intracellular transport	biological_process	0.70195	1	3	22	1859	20172	gene13093,gene301,gene19092
GO:0034613	cellular protein localization	biological_process	0.70277	1	3	22	1842	20172	gene20912,gene13093,gene19092
GO:0070727	cellular macromolecule localization	biological_process	0.70277	1	3	22	1842	20172	gene19092,gene13093,gene20912
GO:0007005	mitochondrion organization	biological_process	0.70359	1	1	22	581	20172	gene4806
GO:0005887	integral to plasma membrane	cellular_component	0.70933	1	1	22	559	20172	gene8774
GO:0031226	intrinsic to plasma membrane	cellular_component	0.71098	1	1	22	563	20172	gene8774
GO:0031982	vesicle	cellular_component	0.71519	1	1	22	589	20172	gene13093
GO:0065003	macromolecular complex assembly	biological_process	0.71625	1	2	22	1288	20172	gene8774,gene4806
GO:0022607	cellular component assembly	biological_process	0.72028	1	3	22	1946	20172	gene20912,gene4806,gene8774
GO:0044248	cellular catabolic process	biological_process	0.72086	1	2	22	1304	20172	gene8774,gene19092
GO:0051128	regulation of cellular component organization	biological_process	0.72098	1	1	22	643	20172	gene1204
GO:0016651	oxidoreductase activity, acting on NAD(P)H	molecular_function	0.72242	1	1	22	577	20172	gene4806
GO:0071822	protein complex subunit organization	biological_process	0.73034	1	2	22	1314	20172	gene4806,gene8774
GO:0005509	calcium ion binding	molecular_function	0.73237	1	1	22	733	20172	gene776
GO:0055086	nucleobase-containing small molecule metabolic process	biological_process	0.741	1	2	22	1291	20172	gene20571,gene4806
GO:0016043	cellular component organization	biological_process	0.74169	1	6	22	4135	20172	gene1113,gene4806,gene1204,gene8774,gene20912,gene13093
GO:0006605	protein targeting	biological_process	0.74508	1	1	22	643	20172	gene13093
GO:0004197	cysteine-type endopeptidase activity	molecular_function	0.7474	1	1	22	666	20172	gene1204
GO:0007155	cell adhesion	biological_process	0.74954	1	1	22	739	20172	gene2005
GO:0019752	carboxylic acid metabolic process	biological_process	0.75361	1	2	22	1376	20172	gene1204,gene2005
GO:0050789	regulation of biological process	biological_process	0.75493	1	11	22	8537	20172	gene20571,gene13093,gene776,gene20912,gene784,gene8774,gene20151,gene19092,gene1204,gene782,gene4806
GO:0008948	oxaloacetate decarboxylase activity	molecular_function	0.75543	1	1	22	586	20172	gene1204
GO:0035725	sodium ion transmembrane transport	biological_process	0.75543	1	1	22	586	20172	gene1204
GO:0071436	sodium ion export	biological_process	0.75543	1	1	22	586	20172	gene1204
GO:0009966	regulation of signal transduction	biological_process	0.76221	1	1	22	709	20172	gene20912
GO:0043436	oxoacid metabolic process	biological_process	0.76798	1	2	22	1413	20172	gene2005,gene1204
GO:0006082	organic acid metabolic process	biological_process	0.77433	1	2	22	1430	20172	gene1204,gene2005
GO:0010646	regulation of cell communication	biological_process	0.77595	1	1	22	739	20172	gene20912
GO:0042578	phosphoric ester hydrolase activity	molecular_function	0.77726	1	1	22	770	20172	gene2005
GO:0007166	cell surface receptor signaling pathway	biological_process	0.78112	1	3	22	2321	20172	gene20151,gene4806,gene20912
GO:0023051	regulation of signaling	biological_process	0.78391	1	1	22	754	20172	gene20912
GO:0043933	macromolecular complex subunit organization	biological_process	0.79013	1	2	22	1489	20172	gene4806,gene8774
GO:0022610	biological adhesion	biological_process	0.79609	1	1	22	835	20172	gene2005
GO:0006820	anion transport	biological_process	0.79682	1	1	22	781	20172	gene782
GO:0009057	macromolecule catabolic process	biological_process	0.79806	1	1	22	790	20172	gene19092
GO:0008234	cysteine-type peptidase activity	molecular_function	0.81305	1	1	22	817	20172	gene1204
GO:0005488	binding	molecular_function	0.82199	1	16	22	13843	20172	gene1204,gene21878,gene19092,gene784,gene20150,gene20571,gene4806,gene782,gene300,gene8774,gene776,gene20912,gene6,gene13093,gene2005,gene21744
GO:0065007	biological regulation	biological_process	0.82252	1	11	22	9000	20172	gene776,gene20912,gene13093,gene20571,gene20151,gene19092,gene8774,gene784,gene4806,gene1204,gene782
GO:0008092	cytoskeletal protein binding	molecular_function	0.83043	1	1	22	953	20172	gene19092
GO:0044427	chromosomal part	cellular_component	0.83485	1	1	22	889	20172	gene20912
GO:0015081	sodium ion transmembrane transporter activity	molecular_function	0.83572	1	1	22	796	20172	gene1204
GO:0006814	sodium ion transport	biological_process	0.84268	1	1	22	811	20172	gene1204
GO:0044430	cytoskeletal part	cellular_component	0.85014	1	1	22	1033	20172	gene20912
GO:0007010	cytoskeleton organization	biological_process	0.86482	1	1	22	1021	20172	gene20912
GO:0009056	catabolic process	biological_process	0.86639	1	2	22	1799	20172	gene8774,gene19092
GO:0006996	organelle organization	biological_process	0.8742	1	3	22	2617	20172	gene20912,gene4806,gene1204
GO:0005856	cytoskeleton	cellular_component	0.89505	1	1	22	1218	20172	gene20912
GO:0005179	hormone activity	molecular_function	0.90153	1	1	22	1114	20172	gene13093
GO:0016491	oxidoreductase activity	molecular_function	0.90456	1	4	22	3611	20172	gene13093,gene20151,gene4806,gene1204
GO:0055114	oxidation-reduction process	biological_process	0.95508	1	3	22	3337	20172	gene13093,gene2005,gene4806
GO:1901575	organic substance catabolic process	biological_process	0.95626	1	1	22	1515	20172	gene19092
GO:0006886	intracellular protein transport	biological_process	0.96065	1	1	22	1554	20172	gene13093
GO:0044710	single-organism metabolic process	biological_process	0.98767	1	5	22	6044	20172	gene20571,gene2005,gene13093,gene4806,gene1204
