# Supplementary material for: Whole‐genome sequencing reveals the artificial selection and local environmental adaptability of pigeons (Columba livia)
Source: Evol Appl. 2021 Aug 5;15(4):603–17. doi: 10.1111/eva.13284 (PMC9046921; doi:10.1111/eva.13284)
Supplement: Supplementary file 19 — Table S18 [file EVA-15-603-s001.xls]

##Databases: KEGG PATHWAY
##Statistical test method: hypergeometric test / Fisher's exact test
##FDR correction method: Benjamini and Hochberg

#Term	Database	ID	Input number	Background number	P-Value	Corrected P-Value	Input	KEGG_ID/KO	Entrez_ID	Hyperlink
Adipocytokine signaling pathway	KEGG PATHWAY	clv04920	1	60	0.0316167553901	0.100915445521	gene4806	clv:102085202|	102085202|	http://www.genome.jp/kegg-bin/show_pathway?clv04920/clv:102085202%09red
Cell adhesion molecules (CAMs)	KEGG PATHWAY	clv04514	1	107	0.0554274620367	0.100915445521	gene1204	clv:102094025|	102094025|	http://www.genome.jp/kegg-bin/show_pathway?clv04514/clv:102094025%09red
Insulin signaling pathway	KEGG PATHWAY	clv04910	1	120	0.0619300020464	0.100915445521	gene4806	clv:102085202|	102085202|	http://www.genome.jp/kegg-bin/show_pathway?clv04910/clv:102085202%09red
Purine metabolism	KEGG PATHWAY	clv00230	1	158	0.080732356417	0.100915445521	gene777	clv:102084140|	102084140|	http://www.genome.jp/kegg-bin/show_pathway?clv00230/clv:102084140%09red
Neuroactive ligand-receptor interaction	KEGG PATHWAY	clv04080	1	270	0.134402734577	0.134402734577	gene19092	clv:102095100|	102095100|	http://www.genome.jp/kegg-bin/show_pathway?clv04080/clv:102095100%09red

--------------------

#Term	Database	ID	Input number	Background number	P-Value	Corrected P-Value	Input	KEGG_ID/KO	Entrez_ID	Hyperlink

--------------------

#Term	Database	ID	Input number	Background number	P-Value	Corrected P-Value	Input	KEGG_ID/KO	Entrez_ID	Hyperlink

--------------------
